# Supplementary material for: AI/ML combined with next-generation sequencing of VHH immune repertoires enables the rapid identification of de novo humanized and sequence-optimized single domain antibodies: a prospective case study
Source: Front Mol Biosci. 2023 Sep 28;10:1249247. doi: 10.3389/fmolb.2023.1249247 (PMC10575757; doi:10.3389/fmolb.2023.1249247)
Supplement: Supplementary file 1 [file Table2.xlsx]

## Sheet: ALL
	CDR123	G	R	T	F	S	S	Y	A	I	S	S	S	G	G	S	T	A	A	A	G	G	M	G	S	T	T	V	V	V	S	T	I	P	Y	K	Y	NLL	unique	NLL rank
S2	GGTFSSYAISRSGGSTAAAGGMGSTTVVVSTIPYKY	G	G	T	F	S	S	Y	A	I	S	R	S	G	G	S	T	A	A	A	G	G	M	G	S	T	T	V	V	V	S	T	I	P	Y	K	Y	2.29634	1	1
S2	GGTFSSYAISRSGGSTAAAGGMGSTTVVVSTIPYKY	G	G	T	F	S	S	Y	A	I	S	R	S	G	G	S	T	A	A	A	G	G	M	G	S	T	T	V	V	V	S	T	I	P	Y	K	Y	2.29634	0	1
sample	GGTFSSYAISRSGGSTAAAGGMGSTTVVVSTIPYKY	G	G	T	F	S	S	Y	A	I	S	R	S	G	G	S	T	A	A	A	G	G	M	G	S	T	T	V	V	V	S	T	I	P	Y	K	Y	2.29634	0	1
sample	GGTFSSYAISRSGGSTAAAGGMGSTTVVVSTIPYKY	G	G	T	F	S	S	Y	A	I	S	R	S	G	G	S	T	A	A	A	G	G	M	G	S	T	T	V	V	V	S	T	I	P	Y	K	Y	2.29634	0	1
sample	GGTFSSYAISRSGGSTAAAGGMGSTTVVVSTIPYKY	G	G	T	F	S	S	Y	A	I	S	R	S	G	G	S	T	A	A	A	G	G	M	G	S	T	T	V	V	V	S	T	I	P	Y	K	Y	2.29634	0	1
S2	GGTFSSYAISSSGGSTAAAGGMGSTTVVVSTIPYKY	G	G	T	F	S	S	Y	A	I	S	S	S	G	G	S	T	A	A	A	G	G	M	G	S	T	T	V	V	V	S	T	I	P	Y	K	Y	2.33799	1	2
S2	GGTFSSYAISSSGGSTAAAGGMGSTTVVVSTIPYKY	G	G	T	F	S	S	Y	A	I	S	S	S	G	G	S	T	A	A	A	G	G	M	G	S	T	T	V	V	V	S	T	I	P	Y	K	Y	2.33799	0	2
S2	GGTFSSYAISSSGGSTAAAGGMGSTTVVVSTIPYKY	G	G	T	F	S	S	Y	A	I	S	S	S	G	G	S	T	A	A	A	G	G	M	G	S	T	T	V	V	V	S	T	I	P	Y	K	Y	2.33799	0	2
S2	GGTFSSYAISSSGGSTAAAGGMGSTTVVVSTIPYKY	G	G	T	F	S	S	Y	A	I	S	S	S	G	G	S	T	A	A	A	G	G	M	G	S	T	T	V	V	V	S	T	I	P	Y	K	Y	2.33799	0	2
S2	GGTFSSYAISSSGGSTAAAGGMGSTTVVVSTIPYKY	G	G	T	F	S	S	Y	A	I	S	S	S	G	G	S	T	A	A	A	G	G	M	G	S	T	T	V	V	V	S	T	I	P	Y	K	Y	2.33799	0	2
S2	GGTFSSYAISSSGGSTAAAGGMGSTTVVVSTIPYKY	G	G	T	F	S	S	Y	A	I	S	S	S	G	G	S	T	A	A	A	G	G	M	G	S	T	T	V	V	V	S	T	I	P	Y	K	Y	2.33799	0	2
S2	GGTFSSYAISSSGGSTAAAGGMGSTTVVVSTIPYKY	G	G	T	F	S	S	Y	A	I	S	S	S	G	G	S	T	A	A	A	G	G	M	G	S	T	T	V	V	V	S	T	I	P	Y	K	Y	2.33799	0	2
S2	GGTFSSYAISSSGGSTAAAGGMGSTTVVVSTIPYKY	G	G	T	F	S	S	Y	A	I	S	S	S	G	G	S	T	A	A	A	G	G	M	G	S	T	T	V	V	V	S	T	I	P	Y	K	Y	2.33799	0	2
S2	GGTFSSYAISSSGGSTAAAGGMGSTTVVVSTIPYKY	G	G	T	F	S	S	Y	A	I	S	S	S	G	G	S	T	A	A	A	G	G	M	G	S	T	T	V	V	V	S	T	I	P	Y	K	Y	2.33799	0	2
S2	GGTFSSYAISSSGGSTAAAGGMGSTTVVVSTIPYKY	G	G	T	F	S	S	Y	A	I	S	S	S	G	G	S	T	A	A	A	G	G	M	G	S	T	T	V	V	V	S	T	I	P	Y	K	Y	2.33799	0	2
S2	GGTFSSYAISSSGGSTAAAGGMGSTTVVVSTIPYKY	G	G	T	F	S	S	Y	A	I	S	S	S	G	G	S	T	A	A	A	G	G	M	G	S	T	T	V	V	V	S	T	I	P	Y	K	Y	2.33799	0	2
S2	GGTFSSYAISSSGGSTAAAGGMGSTTVVVSTIPYKY	G	G	T	F	S	S	Y	A	I	S	S	S	G	G	S	T	A	A	A	G	G	M	G	S	T	T	V	V	V	S	T	I	P	Y	K	Y	2.33799	0	2
S2	GGTFSSYAISSSGGSTAAAGGMGSTTVVVSTIPYKY	G	G	T	F	S	S	Y	A	I	S	S	S	G	G	S	T	A	A	A	G	G	M	G	S	T	T	V	V	V	S	T	I	P	Y	K	Y	2.33799	0	2
S2	GGTFSSYAISSSGGSTAAAGGMGSTTVVVSTIPYKY	G	G	T	F	S	S	Y	A	I	S	S	S	G	G	S	T	A	A	A	G	G	M	G	S	T	T	V	V	V	S	T	I	P	Y	K	Y	2.33799	0	2
S2	GGTFSSYAISSSGGSTAAAGGMGSTTVVVSTIPYKY	G	G	T	F	S	S	Y	A	I	S	S	S	G	G	S	T	A	A	A	G	G	M	G	S	T	T	V	V	V	S	T	I	P	Y	K	Y	2.33799	0	2
S2	GGTFSSYAISSSGGSTAAAGGMGSTTVVVSTIPYKY	G	G	T	F	S	S	Y	A	I	S	S	S	G	G	S	T	A	A	A	G	G	M	G	S	T	T	V	V	V	S	T	I	P	Y	K	Y	2.33799	0	2
S2	GGTFSSYAISSSGGSTAAAGGMGSTTVVVSTIPYKY	G	G	T	F	S	S	Y	A	I	S	S	S	G	G	S	T	A	A	A	G	G	M	G	S	T	T	V	V	V	S	T	I	P	Y	K	Y	2.33799	0	2
S2	GGTFSSYAISSSGGSTAAAGGMGSTTVVVSTIPYKY	G	G	T	F	S	S	Y	A	I	S	S	S	G	G	S	T	A	A	A	G	G	M	G	S	T	T	V	V	V	S	T	I	P	Y	K	Y	2.33799	0	2
S2	GGTFSSYAISSSGGSTAAAGGMGSTTVVVSTIPYKY	G	G	T	F	S	S	Y	A	I	S	S	S	G	G	S	T	A	A	A	G	G	M	G	S	T	T	V	V	V	S	T	I	P	Y	K	Y	2.33799	0	2
S2	GGTFSSYAISSSGGSTAAAGGMGSTTVVVSTIPYKY	G	G	T	F	S	S	Y	A	I	S	S	S	G	G	S	T	A	A	A	G	G	M	G	S	T	T	V	V	V	S	T	I	P	Y	K	Y	2.33799	0	2
S2	GGTFSSYAISSSGGSTAAAGGMGSTTVVVSTIPYKY	G	G	T	F	S	S	Y	A	I	S	S	S	G	G	S	T	A	A	A	G	G	M	G	S	T	T	V	V	V	S	T	I	P	Y	K	Y	2.33799	0	2
S2	GGTFSSYAISSSGGSTAAAGGMGSTTVVVSTIPYKY	G	G	T	F	S	S	Y	A	I	S	S	S	G	G	S	T	A	A	A	G	G	M	G	S	T	T	V	V	V	S	T	I	P	Y	K	Y	2.33799	0	2
S2	GGTFSSYAISSSGGSTAAAGGMGSTTVVVSTIPYKY	G	G	T	F	S	S	Y	A	I	S	S	S	G	G	S	T	A	A	A	G	G	M	G	S	T	T	V	V	V	S	T	I	P	Y	K	Y	2.33799	0	2
S2	GGTFSSYAISSSGGSTAAAGGMGSTTVVVSTIPYKY	G	G	T	F	S	S	Y	A	I	S	S	S	G	G	S	T	A	A	A	G	G	M	G	S	T	T	V	V	V	S	T	I	P	Y	K	Y	2.33799	0	2
S2	GGTFSSYAISSSGGSTAAAGGMGSTTVVVSTIPYKY	G	G	T	F	S	S	Y	A	I	S	S	S	G	G	S	T	A	A	A	G	G	M	G	S	T	T	V	V	V	S	T	I	P	Y	K	Y	2.33799	0	2
S2	GGTFSSYAISSSGGSTAAAGGMGSTTVVVSTIPYKY	G	G	T	F	S	S	Y	A	I	S	S	S	G	G	S	T	A	A	A	G	G	M	G	S	T	T	V	V	V	S	T	I	P	Y	K	Y	2.33799	0	2
S2	GGTFSSYAISSSGGSTAAAGGMGSTTVVVSTIPYKY	G	G	T	F	S	S	Y	A	I	S	S	S	G	G	S	T	A	A	A	G	G	M	G	S	T	T	V	V	V	S	T	I	P	Y	K	Y	2.33799	0	2
S2	GGTFSSYAISSSGGSTAAAGGMGSTTVVVSTIPYKY	G	G	T	F	S	S	Y	A	I	S	S	S	G	G	S	T	A	A	A	G	G	M	G	S	T	T	V	V	V	S	T	I	P	Y	K	Y	2.33799	0	2
S2	GGTFSSYAISSSGGSTAAAGGMGSTTVVVSTIPYKY	G	G	T	F	S	S	Y	A	I	S	S	S	G	G	S	T	A	A	A	G	G	M	G	S	T	T	V	V	V	S	T	I	P	Y	K	Y	2.33799	0	2
S2	GGTFSSYAISSSGGSTAAAGGMGSTTVVVSTIPYKY	G	G	T	F	S	S	Y	A	I	S	S	S	G	G	S	T	A	A	A	G	G	M	G	S	T	T	V	V	V	S	T	I	P	Y	K	Y	2.33799	0	2
S2	GGTFSSYAISSSGGSTAAAGGMGSTTVVVSTIPYKY	G	G	T	F	S	S	Y	A	I	S	S	S	G	G	S	T	A	A	A	G	G	M	G	S	T	T	V	V	V	S	T	I	P	Y	K	Y	2.33799	0	2
S2	GGTFSSYAISSSGGSTAAAGGMGSTTVVVSTIPYKY	G	G	T	F	S	S	Y	A	I	S	S	S	G	G	S	T	A	A	A	G	G	M	G	S	T	T	V	V	V	S	T	I	P	Y	K	Y	2.33799	0	2
S2	GGTFSSYAISSSGGSTAAAGGMGSTTVVVSTIPYKY	G	G	T	F	S	S	Y	A	I	S	S	S	G	G	S	T	A	A	A	G	G	M	G	S	T	T	V	V	V	S	T	I	P	Y	K	Y	2.33799	0	2
S2	GGTFSSYAISSSGGSTAAAGGMGSTTVVVSTIPYKY	G	G	T	F	S	S	Y	A	I	S	S	S	G	G	S	T	A	A	A	G	G	M	G	S	T	T	V	V	V	S	T	I	P	Y	K	Y	2.33799	0	2
S2	GGTFSSYAISSSGGSTAAAGGMGSTTVVVSTIPYKY	G	G	T	F	S	S	Y	A	I	S	S	S	G	G	S	T	A	A	A	G	G	M	G	S	T	T	V	V	V	S	T	I	P	Y	K	Y	2.33799	0	2
S2	GGTFSSYAISSSGGSTAAAGGMGSTTVVVSTIPYKY	G	G	T	F	S	S	Y	A	I	S	S	S	G	G	S	T	A	A	A	G	G	M	G	S	T	T	V	V	V	S	T	I	P	Y	K	Y	2.33799	0	2
S2	GGTFSSYAISSSGGSTAAAGGMGSTTVVVSTIPYKY	G	G	T	F	S	S	Y	A	I	S	S	S	G	G	S	T	A	A	A	G	G	M	G	S	T	T	V	V	V	S	T	I	P	Y	K	Y	2.33799	0	2
S2	GGTFSSYAISSSGGSTAAAGGMGSTTVVVSTIPYKY	G	G	T	F	S	S	Y	A	I	S	S	S	G	G	S	T	A	A	A	G	G	M	G	S	T	T	V	V	V	S	T	I	P	Y	K	Y	2.33799	0	2
S2	GGTFSSYAISSSGGSTAAAGGMGSTTVVVSTIPYKY	G	G	T	F	S	S	Y	A	I	S	S	S	G	G	S	T	A	A	A	G	G	M	G	S	T	T	V	V	V	S	T	I	P	Y	K	Y	2.33799	0	2
S2	GGTFSSYAISSSGGSTAAAGGMGSTTVVVSTIPYKY	G	G	T	F	S	S	Y	A	I	S	S	S	G	G	S	T	A	A	A	G	G	M	G	S	T	T	V	V	V	S	T	I	P	Y	K	Y	2.33799	0	2
S2	GGTFSSYAISSSGGSTAAAGGMGSTTVVVSTIPYKY	G	G	T	F	S	S	Y	A	I	S	S	S	G	G	S	T	A	A	A	G	G	M	G	S	T	T	V	V	V	S	T	I	P	Y	K	Y	2.33799	0	2
S2	GGTFSSYAISSSGGSTAAAGGMGSTTVVVSTIPYKY	G	G	T	F	S	S	Y	A	I	S	S	S	G	G	S	T	A	A	A	G	G	M	G	S	T	T	V	V	V	S	T	I	P	Y	K	Y	2.33799	0	2
S2	GGTFSSYAISSSGGSTAAAGGMGSTTVVVSTIPYKY	G	G	T	F	S	S	Y	A	I	S	S	S	G	G	S	T	A	A	A	G	G	M	G	S	T	T	V	V	V	S	T	I	P	Y	K	Y	2.33799	0	2
S2	GGTFSSYAISSSGGSTAAAGGMGSTTVVVSTIPYKY	G	G	T	F	S	S	Y	A	I	S	S	S	G	G	S	T	A	A	A	G	G	M	G	S	T	T	V	V	V	S	T	I	P	Y	K	Y	2.33799	0	2
S2	GGTFSSYAISSSGGSTAAAGGMGSTTVVVSTIPYKY	G	G	T	F	S	S	Y	A	I	S	S	S	G	G	S	T	A	A	A	G	G	M	G	S	T	T	V	V	V	S	T	I	P	Y	K	Y	2.33799	0	2
S2	GGTFSSYAISSSGGSTAAAGGMGSTTVVVSTIPYKY	G	G	T	F	S	S	Y	A	I	S	S	S	G	G	S	T	A	A	A	G	G	M	G	S	T	T	V	V	V	S	T	I	P	Y	K	Y	2.33799	0	2
S2	GGTFSSYAISSSGGSTAAAGGMGSTTVVVSTIPYKY	G	G	T	F	S	S	Y	A	I	S	S	S	G	G	S	T	A	A	A	G	G	M	G	S	T	T	V	V	V	S	T	I	P	Y	K	Y	2.33799	0	2
S2	GGTFSSYAISSSGGSTAAAGGMGSTTVVVSTIPYKY	G	G	T	F	S	S	Y	A	I	S	S	S	G	G	S	T	A	A	A	G	G	M	G	S	T	T	V	V	V	S	T	I	P	Y	K	Y	2.33799	0	2
S2	GGTFSSYAISSSGGSTAAAGGMGSTTVVVSTIPYKY	G	G	T	F	S	S	Y	A	I	S	S	S	G	G	S	T	A	A	A	G	G	M	G	S	T	T	V	V	V	S	T	I	P	Y	K	Y	2.33799	0	2
S2	GGTFSSYAISSSGGSTAAAGGMGSTTVVVSTIPYKY	G	G	T	F	S	S	Y	A	I	S	S	S	G	G	S	T	A	A	A	G	G	M	G	S	T	T	V	V	V	S	T	I	P	Y	K	Y	2.33799	0	2
S2	GGTFSSYAISSSGGSTAAAGGMGSTTVVVSTIPYKY	G	G	T	F	S	S	Y	A	I	S	S	S	G	G	S	T	A	A	A	G	G	M	G	S	T	T	V	V	V	S	T	I	P	Y	K	Y	2.33799	0	2
S2	GGTFSSYAISSSGGSTAAAGGMGSTTVVVSTIPYKY	G	G	T	F	S	S	Y	A	I	S	S	S	G	G	S	T	A	A	A	G	G	M	G	S	T	T	V	V	V	S	T	I	P	Y	K	Y	2.33799	0	2
S2	GGTFSSYAISSSGGSTAAAGGMGSTTVVVSTIPYKY	G	G	T	F	S	S	Y	A	I	S	S	S	G	G	S	T	A	A	A	G	G	M	G	S	T	T	V	V	V	S	T	I	P	Y	K	Y	2.33799	0	2
S2	GGTFSSYAISSSGGSTAAAGGMGSTTVVVSTIPYKY	G	G	T	F	S	S	Y	A	I	S	S	S	G	G	S	T	A	A	A	G	G	M	G	S	T	T	V	V	V	S	T	I	P	Y	K	Y	2.33799	0	2
S2	GGTFSSYAISSSGGSTAAAGGMGSTTVVVSTIPYKY	G	G	T	F	S	S	Y	A	I	S	S	S	G	G	S	T	A	A	A	G	G	M	G	S	T	T	V	V	V	S	T	I	P	Y	K	Y	2.33799	0	2
S2	GGTFSSYAISSSGGSTAAAGGMGSTTVVVSTIPYKY	G	G	T	F	S	S	Y	A	I	S	S	S	G	G	S	T	A	A	A	G	G	M	G	S	T	T	V	V	V	S	T	I	P	Y	K	Y	2.33799	0	2
S2	GGTFSSYAISSSGGSTAAAGGMGSTTVVVSTIPYKY	G	G	T	F	S	S	Y	A	I	S	S	S	G	G	S	T	A	A	A	G	G	M	G	S	T	T	V	V	V	S	T	I	P	Y	K	Y	2.33799	0	2
S2	GGTFSSYAISSSGGSTAAAGGMGSTTVVVSTIPYKY	G	G	T	F	S	S	Y	A	I	S	S	S	G	G	S	T	A	A	A	G	G	M	G	S	T	T	V	V	V	S	T	I	P	Y	K	Y	2.33799	0	2
S2	GGTFSSYAISSSGGSTAAAGGMGSTTVVVSTIPYKY	G	G	T	F	S	S	Y	A	I	S	S	S	G	G	S	T	A	A	A	G	G	M	G	S	T	T	V	V	V	S	T	I	P	Y	K	Y	2.33799	0	2
S2	GGTFSSYAISSSGGSTAAAGGMGSTTVVVSTIPYKY	G	G	T	F	S	S	Y	A	I	S	S	S	G	G	S	T	A	A	A	G	G	M	G	S	T	T	V	V	V	S	T	I	P	Y	K	Y	2.33799	0	2
S2	GGTFSSYAISSSGGSTAAAGGMGSTTVVVSTIPYKY	G	G	T	F	S	S	Y	A	I	S	S	S	G	G	S	T	A	A	A	G	G	M	G	S	T	T	V	V	V	S	T	I	P	Y	K	Y	2.33799	0	2
S2	GGTFSSYAISSSGGSTAAAGGMGSTTVVVSTIPYKY	G	G	T	F	S	S	Y	A	I	S	S	S	G	G	S	T	A	A	A	G	G	M	G	S	T	T	V	V	V	S	T	I	P	Y	K	Y	2.33799	0	2
S2	GGTFSSYAISSSGGSTAAAGGMGSTTVVVSTIPYKY	G	G	T	F	S	S	Y	A	I	S	S	S	G	G	S	T	A	A	A	G	G	M	G	S	T	T	V	V	V	S	T	I	P	Y	K	Y	2.33799	0	2
S2	GGTFSSYAISSSGGSTAAAGGMGSTTVVVSTIPYKY	G	G	T	F	S	S	Y	A	I	S	S	S	G	G	S	T	A	A	A	G	G	M	G	S	T	T	V	V	V	S	T	I	P	Y	K	Y	2.33799	0	2
S2	GGTFSSYAISSSGGSTAAAGGMGSTTVVVSTIPYKY	G	G	T	F	S	S	Y	A	I	S	S	S	G	G	S	T	A	A	A	G	G	M	G	S	T	T	V	V	V	S	T	I	P	Y	K	Y	2.33799	0	2
S2	GGTFSSYAISSSGGSTAAAGGMGSTTVVVSTIPYKY	G	G	T	F	S	S	Y	A	I	S	S	S	G	G	S	T	A	A	A	G	G	M	G	S	T	T	V	V	V	S	T	I	P	Y	K	Y	2.33799	0	2
S2	GGTFSSYAISSSGGSTAAAGGMGSTTVVVSTIPYKY	G	G	T	F	S	S	Y	A	I	S	S	S	G	G	S	T	A	A	A	G	G	M	G	S	T	T	V	V	V	S	T	I	P	Y	K	Y	2.33799	0	2
S2	GGTFSSYAISSSGGSTAAAGGMGSTTVVVSTIPYKY	G	G	T	F	S	S	Y	A	I	S	S	S	G	G	S	T	A	A	A	G	G	M	G	S	T	T	V	V	V	S	T	I	P	Y	K	Y	2.33799	0	2
S2	GGTFSSYAISSSGGSTAAAGGMGSTTVVVSTIPYKY	G	G	T	F	S	S	Y	A	I	S	S	S	G	G	S	T	A	A	A	G	G	M	G	S	T	T	V	V	V	S	T	I	P	Y	K	Y	2.33799	0	2
S2	GGTFSSYAISSSGGSTAAAGGMGSTTVVVSTIPYKY	G	G	T	F	S	S	Y	A	I	S	S	S	G	G	S	T	A	A	A	G	G	M	G	S	T	T	V	V	V	S	T	I	P	Y	K	Y	2.33799	0	2
S2	GGTFSSYAISSSGGSTAAAGGMGSTTVVVSTIPYKY	G	G	T	F	S	S	Y	A	I	S	S	S	G	G	S	T	A	A	A	G	G	M	G	S	T	T	V	V	V	S	T	I	P	Y	K	Y	2.33799	0	2
S2	GGTFSSYAISSSGGSTAAAGGMGSTTVVVSTIPYKY	G	G	T	F	S	S	Y	A	I	S	S	S	G	G	S	T	A	A	A	G	G	M	G	S	T	T	V	V	V	S	T	I	P	Y	K	Y	2.33799	0	2
S2	GGTFSSYAISSSGGSTAAAGGMGSTTVVVSTIPYKY	G	G	T	F	S	S	Y	A	I	S	S	S	G	G	S	T	A	A	A	G	G	M	G	S	T	T	V	V	V	S	T	I	P	Y	K	Y	2.33799	0	2
S2	GGTFSSYAISSSGGSTAAAGGMGSTTVVVSTIPYKY	G	G	T	F	S	S	Y	A	I	S	S	S	G	G	S	T	A	A	A	G	G	M	G	S	T	T	V	V	V	S	T	I	P	Y	K	Y	2.33799	0	2
S2	GGTFSSYAISSSGGSTAAAGGMGSTTVVVSTIPYKY	G	G	T	F	S	S	Y	A	I	S	S	S	G	G	S	T	A	A	A	G	G	M	G	S	T	T	V	V	V	S	T	I	P	Y	K	Y	2.33799	0	2
S2	GGTFSSYAISSSGGSTAAAGGMGSTTVVVSTIPYKY	G	G	T	F	S	S	Y	A	I	S	S	S	G	G	S	T	A	A	A	G	G	M	G	S	T	T	V	V	V	S	T	I	P	Y	K	Y	2.33799	0	2
S2	GGTFSSYAISSSGGSTAAAGGMGSTTVVVSTIPYKY	G	G	T	F	S	S	Y	A	I	S	S	S	G	G	S	T	A	A	A	G	G	M	G	S	T	T	V	V	V	S	T	I	P	Y	K	Y	2.33799	0	2
S2	GGTFSSYAISSSGGSTAAAGGMGSTTVVVSTIPYKY	G	G	T	F	S	S	Y	A	I	S	S	S	G	G	S	T	A	A	A	G	G	M	G	S	T	T	V	V	V	S	T	I	P	Y	K	Y	2.33799	0	2
S2	GGTFSSYAISSSGGSTAAAGGMGSTTVVVSTIPYKY	G	G	T	F	S	S	Y	A	I	S	S	S	G	G	S	T	A	A	A	G	G	M	G	S	T	T	V	V	V	S	T	I	P	Y	K	Y	2.33799	0	2
S2	GGTFSSYAISSSGGSTAAAGGMGSTTVVVSTIPYKY	G	G	T	F	S	S	Y	A	I	S	S	S	G	G	S	T	A	A	A	G	G	M	G	S	T	T	V	V	V	S	T	I	P	Y	K	Y	2.33799	0	2
S2	GGTFSSYAISSSGGSTAAAGGMGSTTVVVSTIPYKY	G	G	T	F	S	S	Y	A	I	S	S	S	G	G	S	T	A	A	A	G	G	M	G	S	T	T	V	V	V	S	T	I	P	Y	K	Y	2.33799	0	2
S2	GGTFSSYAISSSGGSTAAAGGMGSTTVVVSTIPYKY	G	G	T	F	S	S	Y	A	I	S	S	S	G	G	S	T	A	A	A	G	G	M	G	S	T	T	V	V	V	S	T	I	P	Y	K	Y	2.33799	0	2
S2	GGTFSSYAISSSGGSTAAAGGMGSTTVVVSTIPYKY	G	G	T	F	S	S	Y	A	I	S	S	S	G	G	S	T	A	A	A	G	G	M	G	S	T	T	V	V	V	S	T	I	P	Y	K	Y	2.33799	0	2
S2	GGTFSSYAISSSGGSTAAAGGMGSTTVVVSTIPYKY	G	G	T	F	S	S	Y	A	I	S	S	S	G	G	S	T	A	A	A	G	G	M	G	S	T	T	V	V	V	S	T	I	P	Y	K	Y	2.33799	0	2
S2	GGTFSSYAISSSGGSTAAAGGMGSTTVVVSTIPYKY	G	G	T	F	S	S	Y	A	I	S	S	S	G	G	S	T	A	A	A	G	G	M	G	S	T	T	V	V	V	S	T	I	P	Y	K	Y	2.33799	0	2
S2	GGTFSSYAISSSGGSTAAAGGMGSTTVVVSTIPYKY	G	G	T	F	S	S	Y	A	I	S	S	S	G	G	S	T	A	A	A	G	G	M	G	S	T	T	V	V	V	S	T	I	P	Y	K	Y	2.33799	0	2
S2	GGTFSSYAISSSGGSTAAAGGMGSTTVVVSTIPYKY	G	G	T	F	S	S	Y	A	I	S	S	S	G	G	S	T	A	A	A	G	G	M	G	S	T	T	V	V	V	S	T	I	P	Y	K	Y	2.33799	0	2
S2	GGTFSSYAISSSGGSTAAAGGMGSTTVVVSTIPYKY	G	G	T	F	S	S	Y	A	I	S	S	S	G	G	S	T	A	A	A	G	G	M	G	S	T	T	V	V	V	S	T	I	P	Y	K	Y	2.33799	0	2
S2	GGTFSSYAISSSGGSTAAAGGMGSTTVVVSTIPYKY	G	G	T	F	S	S	Y	A	I	S	S	S	G	G	S	T	A	A	A	G	G	M	G	S	T	T	V	V	V	S	T	I	P	Y	K	Y	2.33799	0	2
S2	GGTFSSYAISSSGGSTAAAGGMGSTTVVVSTIPYKY	G	G	T	F	S	S	Y	A	I	S	S	S	G	G	S	T	A	A	A	G	G	M	G	S	T	T	V	V	V	S	T	I	P	Y	K	Y	2.33799	0	2
S2	GGTFSSYAISSSGGSTAAAGGMGSTTVVVSTIPYKY	G	G	T	F	S	S	Y	A	I	S	S	S	G	G	S	T	A	A	A	G	G	M	G	S	T	T	V	V	V	S	T	I	P	Y	K	Y	2.33799	0	2
S2	GGTFSSYAISSSGGSTAAAGGMGSTTVVVSTIPYKY	G	G	T	F	S	S	Y	A	I	S	S	S	G	G	S	T	A	A	A	G	G	M	G	S	T	T	V	V	V	S	T	I	P	Y	K	Y	2.33799	0	2
S2	GGTFSSYAISSSGGSTAAAGGMGSTTVVVSTIPYKY	G	G	T	F	S	S	Y	A	I	S	S	S	G	G	S	T	A	A	A	G	G	M	G	S	T	T	V	V	V	S	T	I	P	Y	K	Y	2.33799	0	2
S2	GGTFSSYAISSSGGSTAAAGGMGSTTVVVSTIPYKY	G	G	T	F	S	S	Y	A	I	S	S	S	G	G	S	T	A	A	A	G	G	M	G	S	T	T	V	V	V	S	T	I	P	Y	K	Y	2.33799	0	2
S2	GGTFSSYAISSSGGSTAAAGGMGSTTVVVSTIPYKY	G	G	T	F	S	S	Y	A	I	S	S	S	G	G	S	T	A	A	A	G	G	M	G	S	T	T	V	V	V	S	T	I	P	Y	K	Y	2.33799	0	2
S2	GGTFSSYAISSSGGSTAAAGGMGSTTVVVSTIPYKY	G	G	T	F	S	S	Y	A	I	S	S	S	G	G	S	T	A	A	A	G	G	M	G	S	T	T	V	V	V	S	T	I	P	Y	K	Y	2.33799	0	2
S2	GGTFSSYAISSSGGSTAAAGGMGSTTVVVSTIPYKY	G	G	T	F	S	S	Y	A	I	S	S	S	G	G	S	T	A	A	A	G	G	M	G	S	T	T	V	V	V	S	T	I	P	Y	K	Y	2.33799	0	2
S2	GGTFSSYAISSSGGSTAAAGGMGSTTVVVSTIPYKY	G	G	T	F	S	S	Y	A	I	S	S	S	G	G	S	T	A	A	A	G	G	M	G	S	T	T	V	V	V	S	T	I	P	Y	K	Y	2.33799	0	2
S2	GGTFSSYAISSSGGSTAAAGGMGSTTVVVSTIPYKY	G	G	T	F	S	S	Y	A	I	S	S	S	G	G	S	T	A	A	A	G	G	M	G	S	T	T	V	V	V	S	T	I	P	Y	K	Y	2.33799	0	2
S2	GGTFSSYAISSSGGSTAAAGGMGSTTVVVSTIPYKY	G	G	T	F	S	S	Y	A	I	S	S	S	G	G	S	T	A	A	A	G	G	M	G	S	T	T	V	V	V	S	T	I	P	Y	K	Y	2.33799	0	2
S2	GGTFSSYAISSSGGSTAAAGGMGSTTVVVSTIPYKY	G	G	T	F	S	S	Y	A	I	S	S	S	G	G	S	T	A	A	A	G	G	M	G	S	T	T	V	V	V	S	T	I	P	Y	K	Y	2.33799	0	2
S2	GGTFSSYAISSSGGSTAAAGGMGSTTVVVSTIPYKY	G	G	T	F	S	S	Y	A	I	S	S	S	G	G	S	T	A	A	A	G	G	M	G	S	T	T	V	V	V	S	T	I	P	Y	K	Y	2.33799	0	2
S2	GGTFSSYAISSSGGSTAAAGGMGSTTVVVSTIPYKY	G	G	T	F	S	S	Y	A	I	S	S	S	G	G	S	T	A	A	A	G	G	M	G	S	T	T	V	V	V	S	T	I	P	Y	K	Y	2.33799	0	2
S2	GGTFSSYAISSSGGSTAAAGGMGSTTVVVSTIPYKY	G	G	T	F	S	S	Y	A	I	S	S	S	G	G	S	T	A	A	A	G	G	M	G	S	T	T	V	V	V	S	T	I	P	Y	K	Y	2.33799	0	2
S2	GGTFSSYAISSSGGSTAAAGGMGSTTVVVSTIPYKY	G	G	T	F	S	S	Y	A	I	S	S	S	G	G	S	T	A	A	A	G	G	M	G	S	T	T	V	V	V	S	T	I	P	Y	K	Y	2.33799	0	2
S2	GGTFSSYAISSSGGSTAAAGGMGSTTVVVSTIPYKY	G	G	T	F	S	S	Y	A	I	S	S	S	G	G	S	T	A	A	A	G	G	M	G	S	T	T	V	V	V	S	T	I	P	Y	K	Y	2.33799	0	2
S2	GGTFSSYAISSSGGSTAAAGGMGSTTVVVSTIPYKY	G	G	T	F	S	S	Y	A	I	S	S	S	G	G	S	T	A	A	A	G	G	M	G	S	T	T	V	V	V	S	T	I	P	Y	K	Y	2.33799	0	2
S2	GGTFSSYAISSSGGSTAAAGGMGSTTVVVSTIPYKY	G	G	T	F	S	S	Y	A	I	S	S	S	G	G	S	T	A	A	A	G	G	M	G	S	T	T	V	V	V	S	T	I	P	Y	K	Y	2.33799	0	2
S2	GGTFSSYAISSSGGSTAAAGGMGSTTVVVSTIPYKY	G	G	T	F	S	S	Y	A	I	S	S	S	G	G	S	T	A	A	A	G	G	M	G	S	T	T	V	V	V	S	T	I	P	Y	K	Y	2.33799	0	2
S2	GGTFSSYAISSSGGSTAAAGGMGSTTVVVSTIPYKY	G	G	T	F	S	S	Y	A	I	S	S	S	G	G	S	T	A	A	A	G	G	M	G	S	T	T	V	V	V	S	T	I	P	Y	K	Y	2.33799	0	2
S2	GGTFSSYAISSSGGSTAAAGGMGSTTVVVSTIPYKY	G	G	T	F	S	S	Y	A	I	S	S	S	G	G	S	T	A	A	A	G	G	M	G	S	T	T	V	V	V	S	T	I	P	Y	K	Y	2.33799	0	2
S2	GGTFSSYAISSSGGSTAAAGGMGSTTVVVSTIPYKY	G	G	T	F	S	S	Y	A	I	S	S	S	G	G	S	T	A	A	A	G	G	M	G	S	T	T	V	V	V	S	T	I	P	Y	K	Y	2.33799	0	2
S2	GGTFSSYAISSSGGSTAAAGGMGSTTVVVSTIPYKY	G	G	T	F	S	S	Y	A	I	S	S	S	G	G	S	T	A	A	A	G	G	M	G	S	T	T	V	V	V	S	T	I	P	Y	K	Y	2.33799	0	2
S2	GGTFSSYAISSSGGSTAAAGGMGSTTVVVSTIPYKY	G	G	T	F	S	S	Y	A	I	S	S	S	G	G	S	T	A	A	A	G	G	M	G	S	T	T	V	V	V	S	T	I	P	Y	K	Y	2.33799	0	2
S2	GGTFSSYAISSSGGSTAAAGGMGSTTVVVSTIPYKY	G	G	T	F	S	S	Y	A	I	S	S	S	G	G	S	T	A	A	A	G	G	M	G	S	T	T	V	V	V	S	T	I	P	Y	K	Y	2.33799	0	2
S2	GGTFSSYAISSSGGSTAAAGGMGSTTVVVSTIPYKY	G	G	T	F	S	S	Y	A	I	S	S	S	G	G	S	T	A	A	A	G	G	M	G	S	T	T	V	V	V	S	T	I	P	Y	K	Y	2.33799	0	2
S2	GGTFSSYAISSSGGSTAAAGGMGSTTVVVSTIPYKY	G	G	T	F	S	S	Y	A	I	S	S	S	G	G	S	T	A	A	A	G	G	M	G	S	T	T	V	V	V	S	T	I	P	Y	K	Y	2.33799	0	2
S2	GGTFSSYAISSSGGSTAAAGGMGSTTVVVSTIPYKY	G	G	T	F	S	S	Y	A	I	S	S	S	G	G	S	T	A	A	A	G	G	M	G	S	T	T	V	V	V	S	T	I	P	Y	K	Y	2.33799	0	2
S2	GGTFSSYAISSSGGSTAAAGGMGSTTVVVSTIPYKY	G	G	T	F	S	S	Y	A	I	S	S	S	G	G	S	T	A	A	A	G	G	M	G	S	T	T	V	V	V	S	T	I	P	Y	K	Y	2.33799	0	2
S2	GGTFSSYAISSSGGSTAAAGGMGSTTVVVSTIPYKY	G	G	T	F	S	S	Y	A	I	S	S	S	G	G	S	T	A	A	A	G	G	M	G	S	T	T	V	V	V	S	T	I	P	Y	K	Y	2.33799	0	2
S2	GGTFSSYAISSSGGSTAAAGGMGSTTVVVSTIPYKY	G	G	T	F	S	S	Y	A	I	S	S	S	G	G	S	T	A	A	A	G	G	M	G	S	T	T	V	V	V	S	T	I	P	Y	K	Y	2.33799	0	2
S2	GGTFSSYAISSSGGSTAAAGGMGSTTVVVSTIPYKY	G	G	T	F	S	S	Y	A	I	S	S	S	G	G	S	T	A	A	A	G	G	M	G	S	T	T	V	V	V	S	T	I	P	Y	K	Y	2.33799	0	2
S2	GGTFSSYAISSSGGSTAAAGGMGSTTVVVSTIPYKY	G	G	T	F	S	S	Y	A	I	S	S	S	G	G	S	T	A	A	A	G	G	M	G	S	T	T	V	V	V	S	T	I	P	Y	K	Y	2.33799	0	2
S2	GGTFSSYAISSSGGSTAAAGGMGSTTVVVSTIPYKY	G	G	T	F	S	S	Y	A	I	S	S	S	G	G	S	T	A	A	A	G	G	M	G	S	T	T	V	V	V	S	T	I	P	Y	K	Y	2.33799	0	2
S2	GGTFSSYAISSSGGSTAAAGGMGSTTVVVSTIPYKY	G	G	T	F	S	S	Y	A	I	S	S	S	G	G	S	T	A	A	A	G	G	M	G	S	T	T	V	V	V	S	T	I	P	Y	K	Y	2.33799	0	2
S2	GGTFSSYAISSSGGSTAAAGGMGSTTVVVSTIPYKY	G	G	T	F	S	S	Y	A	I	S	S	S	G	G	S	T	A	A	A	G	G	M	G	S	T	T	V	V	V	S	T	I	P	Y	K	Y	2.33799	0	2
S2	GGTFSSYAISSSGGSTAAAGGMGSTTVVVSTIPYKY	G	G	T	F	S	S	Y	A	I	S	S	S	G	G	S	T	A	A	A	G	G	M	G	S	T	T	V	V	V	S	T	I	P	Y	K	Y	2.33799	0	2
S2	GGTFSSYAISSSGGSTAAAGGMGSTTVVVSTIPYKY	G	G	T	F	S	S	Y	A	I	S	S	S	G	G	S	T	A	A	A	G	G	M	G	S	T	T	V	V	V	S	T	I	P	Y	K	Y	2.33799	0	2
S2	GGTFSSYAISSSGGSTAAAGGMGSTTVVVSTIPYKY	G	G	T	F	S	S	Y	A	I	S	S	S	G	G	S	T	A	A	A	G	G	M	G	S	T	T	V	V	V	S	T	I	P	Y	K	Y	2.33799	0	2
S2	GGTFSSYAISSSGGSTAAAGGMGSTTVVVSTIPYKY	G	G	T	F	S	S	Y	A	I	S	S	S	G	G	S	T	A	A	A	G	G	M	G	S	T	T	V	V	V	S	T	I	P	Y	K	Y	2.33799	0	2
S2	GGTFSSYAISSSGGSTAAAGGMGSTTVVVSTIPYKY	G	G	T	F	S	S	Y	A	I	S	S	S	G	G	S	T	A	A	A	G	G	M	G	S	T	T	V	V	V	S	T	I	P	Y	K	Y	2.33799	0	2
S2	GGTFSSYAISSSGGSTAAAGGMGSTTVVVSTIPYKY	G	G	T	F	S	S	Y	A	I	S	S	S	G	G	S	T	A	A	A	G	G	M	G	S	T	T	V	V	V	S	T	I	P	Y	K	Y	2.33799	0	2
S2	GGTFSSYAISSSGGSTAAAGGMGSTTVVVSTIPYKY	G	G	T	F	S	S	Y	A	I	S	S	S	G	G	S	T	A	A	A	G	G	M	G	S	T	T	V	V	V	S	T	I	P	Y	K	Y	2.33799	0	2
S2	GGTFSSYAISSSGGSTAAAGGMGSTTVVVSTIPYKY	G	G	T	F	S	S	Y	A	I	S	S	S	G	G	S	T	A	A	A	G	G	M	G	S	T	T	V	V	V	S	T	I	P	Y	K	Y	2.33799	0	2
S2	GGTFSSYAISSSGGSTAAAGGMGSTTVVVSTIPYKY	G	G	T	F	S	S	Y	A	I	S	S	S	G	G	S	T	A	A	A	G	G	M	G	S	T	T	V	V	V	S	T	I	P	Y	K	Y	2.33799	0	2
S2	GGTFSSYAISSSGGSTAAAGGMGSTTVVVSTIPYKY	G	G	T	F	S	S	Y	A	I	S	S	S	G	G	S	T	A	A	A	G	G	M	G	S	T	T	V	V	V	S	T	I	P	Y	K	Y	2.33799	0	2
S2	GGTFSSYAISSSGGSTAAAGGMGSTTVVVSTIPYKY	G	G	T	F	S	S	Y	A	I	S	S	S	G	G	S	T	A	A	A	G	G	M	G	S	T	T	V	V	V	S	T	I	P	Y	K	Y	2.33799	0	2
S2	GGTFSSYAISSSGGSTAAAGGMGSTTVVVSTIPYKY	G	G	T	F	S	S	Y	A	I	S	S	S	G	G	S	T	A	A	A	G	G	M	G	S	T	T	V	V	V	S	T	I	P	Y	K	Y	2.33799	0	2
S2	GGTFSSYAISSSGGSTAAAGGMGSTTVVVSTIPYKY	G	G	T	F	S	S	Y	A	I	S	S	S	G	G	S	T	A	A	A	G	G	M	G	S	T	T	V	V	V	S	T	I	P	Y	K	Y	2.33799	0	2
S2	GGTFSSYAISSSGGSTAAAGGMGSTTVVVSTIPYKY	G	G	T	F	S	S	Y	A	I	S	S	S	G	G	S	T	A	A	A	G	G	M	G	S	T	T	V	V	V	S	T	I	P	Y	K	Y	2.33799	0	2
S2	GGTFSSYAISSSGGSTAAAGGMGSTTVVVSTIPYKY	G	G	T	F	S	S	Y	A	I	S	S	S	G	G	S	T	A	A	A	G	G	M	G	S	T	T	V	V	V	S	T	I	P	Y	K	Y	2.33799	0	2
S2	GGTFSSYAISSSGGSTAAAGGMGSTTVVVSTIPYKY	G	G	T	F	S	S	Y	A	I	S	S	S	G	G	S	T	A	A	A	G	G	M	G	S	T	T	V	V	V	S	T	I	P	Y	K	Y	2.33799	0	2
S2	GGTFSSYAISSSGGSTAAAGGMGSTTVVVSTIPYKY	G	G	T	F	S	S	Y	A	I	S	S	S	G	G	S	T	A	A	A	G	G	M	G	S	T	T	V	V	V	S	T	I	P	Y	K	Y	2.33799	0	2
S2	GGTFSSYAISSSGGSTAAAGGMGSTTVVVSTIPYKY	G	G	T	F	S	S	Y	A	I	S	S	S	G	G	S	T	A	A	A	G	G	M	G	S	T	T	V	V	V	S	T	I	P	Y	K	Y	2.33799	0	2
S2	GGTFSSYAISSSGGSTAAAGGMGSTTVVVSTIPYKY	G	G	T	F	S	S	Y	A	I	S	S	S	G	G	S	T	A	A	A	G	G	M	G	S	T	T	V	V	V	S	T	I	P	Y	K	Y	2.33799	0	2
S2	GGTFSSYAISSSGGSTAAAGGMGSTTVVVSTIPYKY	G	G	T	F	S	S	Y	A	I	S	S	S	G	G	S	T	A	A	A	G	G	M	G	S	T	T	V	V	V	S	T	I	P	Y	K	Y	2.33799	0	2
S2	GGTFSSYAISSSGGSTAAAGGMGSTTVVVSTIPYKY	G	G	T	F	S	S	Y	A	I	S	S	S	G	G	S	T	A	A	A	G	G	M	G	S	T	T	V	V	V	S	T	I	P	Y	K	Y	2.33799	0	2
S2	GGTFSSYAISSSGGSTAAAGGMGSTTVVVSTIPYKY	G	G	T	F	S	S	Y	A	I	S	S	S	G	G	S	T	A	A	A	G	G	M	G	S	T	T	V	V	V	S	T	I	P	Y	K	Y	2.33799	0	2
S2	GGTFSSYAISSSGGSTAAAGGMGSTTVVVSTIPYKY	G	G	T	F	S	S	Y	A	I	S	S	S	G	G	S	T	A	A	A	G	G	M	G	S	T	T	V	V	V	S	T	I	P	Y	K	Y	2.33799	0	2
S2	GGTFSSYAISSSGGSTAAAGGMGSTTVVVSTIPYKY	G	G	T	F	S	S	Y	A	I	S	S	S	G	G	S	T	A	A	A	G	G	M	G	S	T	T	V	V	V	S	T	I	P	Y	K	Y	2.33799	0	2
S2	GGTFSSYAISSSGGSTAAAGGMGSTTVVVSTIPYKY	G	G	T	F	S	S	Y	A	I	S	S	S	G	G	S	T	A	A	A	G	G	M	G	S	T	T	V	V	V	S	T	I	P	Y	K	Y	2.33799	0	2
S2	GGTFSSYAISSSGGSTAAAGGMGSTTVVVSTIPYKY	G	G	T	F	S	S	Y	A	I	S	S	S	G	G	S	T	A	A	A	G	G	M	G	S	T	T	V	V	V	S	T	I	P	Y	K	Y	2.33799	0	2
S2	GGTFSSYAISSSGGSTAAAGGMGSTTVVVSTIPYKY	G	G	T	F	S	S	Y	A	I	S	S	S	G	G	S	T	A	A	A	G	G	M	G	S	T	T	V	V	V	S	T	I	P	Y	K	Y	2.33799	0	2
S2	GGTFSSYAISSSGGSTAAAGGMGSTTVVVSTIPYKY	G	G	T	F	S	S	Y	A	I	S	S	S	G	G	S	T	A	A	A	G	G	M	G	S	T	T	V	V	V	S	T	I	P	Y	K	Y	2.33799	0	2
S2	GGTFSSYAISSSGGSTAAAGGMGSTTVVVSTIPYKY	G	G	T	F	S	S	Y	A	I	S	S	S	G	G	S	T	A	A	A	G	G	M	G	S	T	T	V	V	V	S	T	I	P	Y	K	Y	2.33799	0	2
S2	GGTFSSYAISSSGGSTAAAGGMGSTTVVVSTIPYKY	G	G	T	F	S	S	Y	A	I	S	S	S	G	G	S	T	A	A	A	G	G	M	G	S	T	T	V	V	V	S	T	I	P	Y	K	Y	2.33799	0	2
S2	GGTFSSYAISSSGGSTAAAGGMGSTTVVVSTIPYKY	G	G	T	F	S	S	Y	A	I	S	S	S	G	G	S	T	A	A	A	G	G	M	G	S	T	T	V	V	V	S	T	I	P	Y	K	Y	2.33799	0	2
S2	GGTFSSYAISSSGGSTAAAGGMGSTTVVVSTIPYKY	G	G	T	F	S	S	Y	A	I	S	S	S	G	G	S	T	A	A	A	G	G	M	G	S	T	T	V	V	V	S	T	I	P	Y	K	Y	2.33799	0	2
S2	GGTFSSYAISSSGGSTAAAGGMGSTTVVVSTIPYKY	G	G	T	F	S	S	Y	A	I	S	S	S	G	G	S	T	A	A	A	G	G	M	G	S	T	T	V	V	V	S	T	I	P	Y	K	Y	2.33799	0	2
S2	GGTFSSYAISSSGGSTAAAGGMGSTTVVVSTIPYKY	G	G	T	F	S	S	Y	A	I	S	S	S	G	G	S	T	A	A	A	G	G	M	G	S	T	T	V	V	V	S	T	I	P	Y	K	Y	2.33799	0	2
S2	GGTFSSYAISSSGGSTAAAGGMGSTTVVVSTIPYKY	G	G	T	F	S	S	Y	A	I	S	S	S	G	G	S	T	A	A	A	G	G	M	G	S	T	T	V	V	V	S	T	I	P	Y	K	Y	2.33799	0	2
S2	GGTFSSYAISSSGGSTAAAGGMGSTTVVVSTIPYKY	G	G	T	F	S	S	Y	A	I	S	S	S	G	G	S	T	A	A	A	G	G	M	G	S	T	T	V	V	V	S	T	I	P	Y	K	Y	2.33799	0	2
S2	GGTFSSYAISSSGGSTAAAGGMGSTTVVVSTIPYKY	G	G	T	F	S	S	Y	A	I	S	S	S	G	G	S	T	A	A	A	G	G	M	G	S	T	T	V	V	V	S	T	I	P	Y	K	Y	2.33799	0	2
S2	GGTFSSYAISSSGGSTAAAGGMGSTTVVVSTIPYKY	G	G	T	F	S	S	Y	A	I	S	S	S	G	G	S	T	A	A	A	G	G	M	G	S	T	T	V	V	V	S	T	I	P	Y	K	Y	2.33799	0	2
S2	GGTFSSYAISSSGGSTAAAGGMGSTTVVVSTIPYKY	G	G	T	F	S	S	Y	A	I	S	S	S	G	G	S	T	A	A	A	G	G	M	G	S	T	T	V	V	V	S	T	I	P	Y	K	Y	2.33799	0	2
S2	GGTFSSYAISSSGGSTAAAGGMGSTTVVVSTIPYKY	G	G	T	F	S	S	Y	A	I	S	S	S	G	G	S	T	A	A	A	G	G	M	G	S	T	T	V	V	V	S	T	I	P	Y	K	Y	2.33799	0	2
S2	GGTFSSYAISSSGGSTAAAGGMGSTTVVVSTIPYKY	G	G	T	F	S	S	Y	A	I	S	S	S	G	G	S	T	A	A	A	G	G	M	G	S	T	T	V	V	V	S	T	I	P	Y	K	Y	2.33799	0	2
S2	GGTFSSYAISSSGGSTAAAGGMGSTTVVVSTIPYKY	G	G	T	F	S	S	Y	A	I	S	S	S	G	G	S	T	A	A	A	G	G	M	G	S	T	T	V	V	V	S	T	I	P	Y	K	Y	2.33799	0	2
S2	GGTFSSYAISSSGGSTAAAGGMGSTTVVVSTIPYKY	G	G	T	F	S	S	Y	A	I	S	S	S	G	G	S	T	A	A	A	G	G	M	G	S	T	T	V	V	V	S	T	I	P	Y	K	Y	2.33799	0	2
S2	GGTFSSYAISSSGGSTAAAGGMGSTTVVVSTIPYKY	G	G	T	F	S	S	Y	A	I	S	S	S	G	G	S	T	A	A	A	G	G	M	G	S	T	T	V	V	V	S	T	I	P	Y	K	Y	2.33799	0	2
S2	GGTFSSYAISSSGGSTAAAGGMGSTTVVVSTIPYKY	G	G	T	F	S	S	Y	A	I	S	S	S	G	G	S	T	A	A	A	G	G	M	G	S	T	T	V	V	V	S	T	I	P	Y	K	Y	2.33799	0	2
S2	GGTFSSYAISSSGGSTAAAGGMGSTTVVVSTIPYKY	G	G	T	F	S	S	Y	A	I	S	S	S	G	G	S	T	A	A	A	G	G	M	G	S	T	T	V	V	V	S	T	I	P	Y	K	Y	2.33799	0	2
S2	GGTFSSYAISSSGGSTAAAGGMGSTTVVVSTIPYKY	G	G	T	F	S	S	Y	A	I	S	S	S	G	G	S	T	A	A	A	G	G	M	G	S	T	T	V	V	V	S	T	I	P	Y	K	Y	2.33799	0	2
S2	GGTFSSYAISSSGGSTAAAGGMGSTTVVVSTIPYKY	G	G	T	F	S	S	Y	A	I	S	S	S	G	G	S	T	A	A	A	G	G	M	G	S	T	T	V	V	V	S	T	I	P	Y	K	Y	2.33799	0	2
S2	GGTFSSYAISSSGGSTAAAGGMGSTTVVVSTIPYKY	G	G	T	F	S	S	Y	A	I	S	S	S	G	G	S	T	A	A	A	G	G	M	G	S	T	T	V	V	V	S	T	I	P	Y	K	Y	2.33799	0	2
S2	GGTFSSYAISSSGGSTAAAGGMGSTTVVVSTIPYKY	G	G	T	F	S	S	Y	A	I	S	S	S	G	G	S	T	A	A	A	G	G	M	G	S	T	T	V	V	V	S	T	I	P	Y	K	Y	2.33799	0	2
S2	GGTFSSYAISSSGGSTAAAGGMGSTTVVVSTIPYKY	G	G	T	F	S	S	Y	A	I	S	S	S	G	G	S	T	A	A	A	G	G	M	G	S	T	T	V	V	V	S	T	I	P	Y	K	Y	2.33799	0	2
S2	GGTFSSYAISSSGGSTAAAGGMGSTTVVVSTIPYKY	G	G	T	F	S	S	Y	A	I	S	S	S	G	G	S	T	A	A	A	G	G	M	G	S	T	T	V	V	V	S	T	I	P	Y	K	Y	2.33799	0	2
S2	GGTFSSYAISSSGGSTAAAGGMGSTTVVVSTIPYKY	G	G	T	F	S	S	Y	A	I	S	S	S	G	G	S	T	A	A	A	G	G	M	G	S	T	T	V	V	V	S	T	I	P	Y	K	Y	2.33799	0	2
S2	GGTFSSYAISSSGGSTAAAGGMGSTTVVVSTIPYKY	G	G	T	F	S	S	Y	A	I	S	S	S	G	G	S	T	A	A	A	G	G	M	G	S	T	T	V	V	V	S	T	I	P	Y	K	Y	2.33799	0	2
S2	GGTFSSYAISSSGGSTAAAGGMGSTTVVVSTIPYKY	G	G	T	F	S	S	Y	A	I	S	S	S	G	G	S	T	A	A	A	G	G	M	G	S	T	T	V	V	V	S	T	I	P	Y	K	Y	2.33799	0	2
S2	GGTFSSYAISSSGGSTAAAGGMGSTTVVVSTIPYKY	G	G	T	F	S	S	Y	A	I	S	S	S	G	G	S	T	A	A	A	G	G	M	G	S	T	T	V	V	V	S	T	I	P	Y	K	Y	2.33799	0	2
S2	GGTFSSYAISSSGGSTAAAGGMGSTTVVVSTIPYKY	G	G	T	F	S	S	Y	A	I	S	S	S	G	G	S	T	A	A	A	G	G	M	G	S	T	T	V	V	V	S	T	I	P	Y	K	Y	2.33799	0	2
S2	GGTFSSYAISSSGGSTAAAGGMGSTTVVVSTIPYKY	G	G	T	F	S	S	Y	A	I	S	S	S	G	G	S	T	A	A	A	G	G	M	G	S	T	T	V	V	V	S	T	I	P	Y	K	Y	2.33799	0	2
S2	GGTFSSYAISSSGGSTAAAGGMGSTTVVVSTIPYKY	G	G	T	F	S	S	Y	A	I	S	S	S	G	G	S	T	A	A	A	G	G	M	G	S	T	T	V	V	V	S	T	I	P	Y	K	Y	2.33799	0	2
S2	GGTFSSYAISSSGGSTAAAGGMGSTTVVVSTIPYKY	G	G	T	F	S	S	Y	A	I	S	S	S	G	G	S	T	A	A	A	G	G	M	G	S	T	T	V	V	V	S	T	I	P	Y	K	Y	2.33799	0	2
S2	GGTFSSYAISSSGGSTAAAGGMGSTTVVVSTIPYKY	G	G	T	F	S	S	Y	A	I	S	S	S	G	G	S	T	A	A	A	G	G	M	G	S	T	T	V	V	V	S	T	I	P	Y	K	Y	2.33799	0	2
S2	GGTFSSYAISSSGGSTAAAGGMGSTTVVVSTIPYKY	G	G	T	F	S	S	Y	A	I	S	S	S	G	G	S	T	A	A	A	G	G	M	G	S	T	T	V	V	V	S	T	I	P	Y	K	Y	2.33799	0	2
S2	GGTFSSYAISSSGGSTAAAGGMGSTTVVVSTIPYKY	G	G	T	F	S	S	Y	A	I	S	S	S	G	G	S	T	A	A	A	G	G	M	G	S	T	T	V	V	V	S	T	I	P	Y	K	Y	2.33799	0	2
S2	GGTFSSYAISSSGGSTAAAGGMGSTTVVVSTIPYKY	G	G	T	F	S	S	Y	A	I	S	S	S	G	G	S	T	A	A	A	G	G	M	G	S	T	T	V	V	V	S	T	I	P	Y	K	Y	2.33799	0	2
S2	GGTFSSYAISSSGGSTAAAGGMGSTTVVVSTIPYKY	G	G	T	F	S	S	Y	A	I	S	S	S	G	G	S	T	A	A	A	G	G	M	G	S	T	T	V	V	V	S	T	I	P	Y	K	Y	2.33799	0	2
S2	GGTFSSYAISSSGGSTAAAGGMGSTTVVVSTIPYKY	G	G	T	F	S	S	Y	A	I	S	S	S	G	G	S	T	A	A	A	G	G	M	G	S	T	T	V	V	V	S	T	I	P	Y	K	Y	2.33799	0	2
S2	GGTFSSYAISSSGGSTAAAGGMGSTTVVVSTIPYKY	G	G	T	F	S	S	Y	A	I	S	S	S	G	G	S	T	A	A	A	G	G	M	G	S	T	T	V	V	V	S	T	I	P	Y	K	Y	2.33799	0	2
S2	GGTFSSYAISSSGGSTAAAGGMGSTTVVVSTIPYKY	G	G	T	F	S	S	Y	A	I	S	S	S	G	G	S	T	A	A	A	G	G	M	G	S	T	T	V	V	V	S	T	I	P	Y	K	Y	2.33799	0	2
S2	GGTFSSYAISSSGGSTAAAGGMGSTTVVVSTIPYKY	G	G	T	F	S	S	Y	A	I	S	S	S	G	G	S	T	A	A	A	G	G	M	G	S	T	T	V	V	V	S	T	I	P	Y	K	Y	2.33799	0	2
S2	GGTFSSYAISSSGGSTAAAGGMGSTTVVVSTIPYKY	G	G	T	F	S	S	Y	A	I	S	S	S	G	G	S	T	A	A	A	G	G	M	G	S	T	T	V	V	V	S	T	I	P	Y	K	Y	2.33799	0	2
S2	GGTFSSYAISSSGGSTAAAGGMGSTTVVVSTIPYKY	G	G	T	F	S	S	Y	A	I	S	S	S	G	G	S	T	A	A	A	G	G	M	G	S	T	T	V	V	V	S	T	I	P	Y	K	Y	2.33799	0	2
S2	GGTFSSYAISSSGGSTAAAGGMGSTTVVVSTIPYKY	G	G	T	F	S	S	Y	A	I	S	S	S	G	G	S	T	A	A	A	G	G	M	G	S	T	T	V	V	V	S	T	I	P	Y	K	Y	2.33799	0	2
S2	GGTFSSYAISSSGGSTAAAGGMGSTTVVVSTIPYKY	G	G	T	F	S	S	Y	A	I	S	S	S	G	G	S	T	A	A	A	G	G	M	G	S	T	T	V	V	V	S	T	I	P	Y	K	Y	2.33799	0	2
S2	GGTFSSYAISSSGGSTAAAGGMGSTTVVVSTIPYKY	G	G	T	F	S	S	Y	A	I	S	S	S	G	G	S	T	A	A	A	G	G	M	G	S	T	T	V	V	V	S	T	I	P	Y	K	Y	2.33799	0	2
S2	GGTFSSYAISSSGGSTAAAGGMGSTTVVVSTIPYKY	G	G	T	F	S	S	Y	A	I	S	S	S	G	G	S	T	A	A	A	G	G	M	G	S	T	T	V	V	V	S	T	I	P	Y	K	Y	2.33799	0	2
S2	GGTFSSYAISSSGGSTAAAGGMGSTTVVVSTIPYKY	G	G	T	F	S	S	Y	A	I	S	S	S	G	G	S	T	A	A	A	G	G	M	G	S	T	T	V	V	V	S	T	I	P	Y	K	Y	2.33799	0	2
S2	GGTFSSYAISSSGGSTAAAGGMGSTTVVVSTIPYKY	G	G	T	F	S	S	Y	A	I	S	S	S	G	G	S	T	A	A	A	G	G	M	G	S	T	T	V	V	V	S	T	I	P	Y	K	Y	2.33799	0	2
S2	GGTFSSYAISSSGGSTAAAGGMGSTTVVVSTIPYKY	G	G	T	F	S	S	Y	A	I	S	S	S	G	G	S	T	A	A	A	G	G	M	G	S	T	T	V	V	V	S	T	I	P	Y	K	Y	2.33799	0	2
S2	GGTFSSYAISSSGGSTAAAGGMGSTTVVVSTIPYKY	G	G	T	F	S	S	Y	A	I	S	S	S	G	G	S	T	A	A	A	G	G	M	G	S	T	T	V	V	V	S	T	I	P	Y	K	Y	2.33799	0	2
S2	GGTFSSYAISSSGGSTAAAGGMGSTTVVVSTIPYKY	G	G	T	F	S	S	Y	A	I	S	S	S	G	G	S	T	A	A	A	G	G	M	G	S	T	T	V	V	V	S	T	I	P	Y	K	Y	2.33799	0	2
S2	GGTFSSYAISSSGGSTAAAGGMGSTTVVVSTIPYKY	G	G	T	F	S	S	Y	A	I	S	S	S	G	G	S	T	A	A	A	G	G	M	G	S	T	T	V	V	V	S	T	I	P	Y	K	Y	2.33799	0	2
S2	GGTFSSYAISSSGGSTAAAGGMGSTTVVVSTIPYKY	G	G	T	F	S	S	Y	A	I	S	S	S	G	G	S	T	A	A	A	G	G	M	G	S	T	T	V	V	V	S	T	I	P	Y	K	Y	2.33799	0	2
S2	GGTFSSYAISSSGGSTAAAGGMGSTTVVVSTIPYKY	G	G	T	F	S	S	Y	A	I	S	S	S	G	G	S	T	A	A	A	G	G	M	G	S	T	T	V	V	V	S	T	I	P	Y	K	Y	2.33799	0	2
S2	GGTFSSYAISSSGGSTAAAGGMGSTTVVVSTIPYKY	G	G	T	F	S	S	Y	A	I	S	S	S	G	G	S	T	A	A	A	G	G	M	G	S	T	T	V	V	V	S	T	I	P	Y	K	Y	2.33799	0	2
S2	GGTFSSYAISSSGGSTAAAGGMGSTTVVVSTIPYKY	G	G	T	F	S	S	Y	A	I	S	S	S	G	G	S	T	A	A	A	G	G	M	G	S	T	T	V	V	V	S	T	I	P	Y	K	Y	2.33799	0	2
S2	GGTFSSYAISSSGGSTAAAGGMGSTTVVVSTIPYKY	G	G	T	F	S	S	Y	A	I	S	S	S	G	G	S	T	A	A	A	G	G	M	G	S	T	T	V	V	V	S	T	I	P	Y	K	Y	2.33799	0	2
S2	GGTFSSYAISSSGGSTAAAGGMGSTTVVVSTIPYKY	G	G	T	F	S	S	Y	A	I	S	S	S	G	G	S	T	A	A	A	G	G	M	G	S	T	T	V	V	V	S	T	I	P	Y	K	Y	2.33799	0	2
S2	GGTFSSYAISSSGGSTAAAGGMGSTTVVVSTIPYKY	G	G	T	F	S	S	Y	A	I	S	S	S	G	G	S	T	A	A	A	G	G	M	G	S	T	T	V	V	V	S	T	I	P	Y	K	Y	2.33799	0	2
S2	GGTFSSYAISSSGGSTAAAGGMGSTTVVVSTIPYKY	G	G	T	F	S	S	Y	A	I	S	S	S	G	G	S	T	A	A	A	G	G	M	G	S	T	T	V	V	V	S	T	I	P	Y	K	Y	2.33799	0	2
S2	GGTFSSYAISSSGGSTAAAGGMGSTTVVVSTIPYKY	G	G	T	F	S	S	Y	A	I	S	S	S	G	G	S	T	A	A	A	G	G	M	G	S	T	T	V	V	V	S	T	I	P	Y	K	Y	2.33799	0	2
S2	GGTFSSYAISSSGGSTAAAGGMGSTTVVVSTIPYKY	G	G	T	F	S	S	Y	A	I	S	S	S	G	G	S	T	A	A	A	G	G	M	G	S	T	T	V	V	V	S	T	I	P	Y	K	Y	2.33799	0	2
S2	GGTFSSYAISSSGGSTAAAGGMGSTTVVVSTIPYKY	G	G	T	F	S	S	Y	A	I	S	S	S	G	G	S	T	A	A	A	G	G	M	G	S	T	T	V	V	V	S	T	I	P	Y	K	Y	2.33799	0	2
S2	GGTFSSYAISSSGGSTAAAGGMGSTTVVVSTIPYKY	G	G	T	F	S	S	Y	A	I	S	S	S	G	G	S	T	A	A	A	G	G	M	G	S	T	T	V	V	V	S	T	I	P	Y	K	Y	2.33799	0	2
S2	GGTFSSYAISSSGGSTAAAGGMGSTTVVVSTIPYKY	G	G	T	F	S	S	Y	A	I	S	S	S	G	G	S	T	A	A	A	G	G	M	G	S	T	T	V	V	V	S	T	I	P	Y	K	Y	2.33799	0	2
S2	GGTFSSYAISSSGGSTAAAGGMGSTTVVVSTIPYKY	G	G	T	F	S	S	Y	A	I	S	S	S	G	G	S	T	A	A	A	G	G	M	G	S	T	T	V	V	V	S	T	I	P	Y	K	Y	2.33799	0	2
S2	GGTFSSYAISSSGGSTAAAGGMGSTTVVVSTIPYKY	G	G	T	F	S	S	Y	A	I	S	S	S	G	G	S	T	A	A	A	G	G	M	G	S	T	T	V	V	V	S	T	I	P	Y	K	Y	2.33799	0	2
S2	GGTFSSYAISSSGGSTAAAGGMGSTTVVVSTIPYKY	G	G	T	F	S	S	Y	A	I	S	S	S	G	G	S	T	A	A	A	G	G	M	G	S	T	T	V	V	V	S	T	I	P	Y	K	Y	2.33799	0	2
S2	GGTFSSYAISSSGGSTAAAGGMGSTTVVVSTIPYKY	G	G	T	F	S	S	Y	A	I	S	S	S	G	G	S	T	A	A	A	G	G	M	G	S	T	T	V	V	V	S	T	I	P	Y	K	Y	2.33799	0	2
S2	GGTFSSYAISSSGGSTAAAGGMGSTTVVVSTIPYKY	G	G	T	F	S	S	Y	A	I	S	S	S	G	G	S	T	A	A	A	G	G	M	G	S	T	T	V	V	V	S	T	I	P	Y	K	Y	2.33799	0	2
S2	GGTFSSYAISSSGGSTAAAGGMGSTTVVVSTIPYKY	G	G	T	F	S	S	Y	A	I	S	S	S	G	G	S	T	A	A	A	G	G	M	G	S	T	T	V	V	V	S	T	I	P	Y	K	Y	2.33799	0	2
S2	GGTFSSYAISSSGGSTAAAGGMGSTTVVVSTIPYKY	G	G	T	F	S	S	Y	A	I	S	S	S	G	G	S	T	A	A	A	G	G	M	G	S	T	T	V	V	V	S	T	I	P	Y	K	Y	2.33799	0	2
S2	GGTFSSYAISSSGGSTAAAGGMGSTTVVVSTIPYKY	G	G	T	F	S	S	Y	A	I	S	S	S	G	G	S	T	A	A	A	G	G	M	G	S	T	T	V	V	V	S	T	I	P	Y	K	Y	2.33799	0	2
S2	GGTFSSYAISSSGGSTAAAGGMGSTTVVVSTIPYKY	G	G	T	F	S	S	Y	A	I	S	S	S	G	G	S	T	A	A	A	G	G	M	G	S	T	T	V	V	V	S	T	I	P	Y	K	Y	2.33799	0	2
S2	GGTFSSYAISSSGGSTAAAGGMGSTTVVVSTIPYKY	G	G	T	F	S	S	Y	A	I	S	S	S	G	G	S	T	A	A	A	G	G	M	G	S	T	T	V	V	V	S	T	I	P	Y	K	Y	2.33799	0	2
S2	GGTFSSYAISSSGGSTAAAGGMGSTTVVVSTIPYKY	G	G	T	F	S	S	Y	A	I	S	S	S	G	G	S	T	A	A	A	G	G	M	G	S	T	T	V	V	V	S	T	I	P	Y	K	Y	2.33799	0	2
S2	GGTFSSYAISSSGGSTAAAGGMGSTTVVVSTIPYKY	G	G	T	F	S	S	Y	A	I	S	S	S	G	G	S	T	A	A	A	G	G	M	G	S	T	T	V	V	V	S	T	I	P	Y	K	Y	2.33799	0	2
S2	GGTFSSYAISSSGGSTAAAGGMGSTTVVVSTIPYKY	G	G	T	F	S	S	Y	A	I	S	S	S	G	G	S	T	A	A	A	G	G	M	G	S	T	T	V	V	V	S	T	I	P	Y	K	Y	2.33799	0	2
S2	GGTFSSYAISSSGGSTAAAGGMGSTTVVVSTIPYKY	G	G	T	F	S	S	Y	A	I	S	S	S	G	G	S	T	A	A	A	G	G	M	G	S	T	T	V	V	V	S	T	I	P	Y	K	Y	2.33799	0	2
S2	GGTFSSYAISSSGGSTAAAGGMGSTTVVVSTIPYKY	G	G	T	F	S	S	Y	A	I	S	S	S	G	G	S	T	A	A	A	G	G	M	G	S	T	T	V	V	V	S	T	I	P	Y	K	Y	2.33799	0	2
S2	GGTFSSYAISSSGGSTAAAGGMGSTTVVVSTIPYKY	G	G	T	F	S	S	Y	A	I	S	S	S	G	G	S	T	A	A	A	G	G	M	G	S	T	T	V	V	V	S	T	I	P	Y	K	Y	2.33799	0	2
S2	GGTFSSYAISSSGGSTAAAGGMGSTTVVVSTIPYKY	G	G	T	F	S	S	Y	A	I	S	S	S	G	G	S	T	A	A	A	G	G	M	G	S	T	T	V	V	V	S	T	I	P	Y	K	Y	2.33799	0	2
S2	GGTFSSYAISSSGGSTAAAGGMGSTTVVVSTIPYKY	G	G	T	F	S	S	Y	A	I	S	S	S	G	G	S	T	A	A	A	G	G	M	G	S	T	T	V	V	V	S	T	I	P	Y	K	Y	2.33799	0	2
S2	GGTFSSYAISSSGGSTAAAGGMGSTTVVVSTIPYKY	G	G	T	F	S	S	Y	A	I	S	S	S	G	G	S	T	A	A	A	G	G	M	G	S	T	T	V	V	V	S	T	I	P	Y	K	Y	2.33799	0	2
S2	GGTFSSYAISSSGGSTAAAGGMGSTTVVVSTIPYKY	G	G	T	F	S	S	Y	A	I	S	S	S	G	G	S	T	A	A	A	G	G	M	G	S	T	T	V	V	V	S	T	I	P	Y	K	Y	2.33799	0	2
S2	GGTFSSYAISSSGGSTAAAGGMGSTTVVVSTIPYKY	G	G	T	F	S	S	Y	A	I	S	S	S	G	G	S	T	A	A	A	G	G	M	G	S	T	T	V	V	V	S	T	I	P	Y	K	Y	2.33799	0	2
S2	GGTFSSYAISSSGGSTAAAGGMGSTTVVVSTIPYKY	G	G	T	F	S	S	Y	A	I	S	S	S	G	G	S	T	A	A	A	G	G	M	G	S	T	T	V	V	V	S	T	I	P	Y	K	Y	2.33799	0	2
S2	GGTFSSYAISSSGGSTAAAGGMGSTTVVVSTIPYKY	G	G	T	F	S	S	Y	A	I	S	S	S	G	G	S	T	A	A	A	G	G	M	G	S	T	T	V	V	V	S	T	I	P	Y	K	Y	2.33799	0	2
S2	GGTFSSYAISSSGGSTAAAGGMGSTTVVVSTIPYKY	G	G	T	F	S	S	Y	A	I	S	S	S	G	G	S	T	A	A	A	G	G	M	G	S	T	T	V	V	V	S	T	I	P	Y	K	Y	2.33799	0	2
S2	GGTFSSYAISSSGGSTAAAGGMGSTTVVVSTIPYKY	G	G	T	F	S	S	Y	A	I	S	S	S	G	G	S	T	A	A	A	G	G	M	G	S	T	T	V	V	V	S	T	I	P	Y	K	Y	2.33799	0	2
S2	GGTFSSYAISSSGGSTAAAGGMGSTTVVVSTIPYKY	G	G	T	F	S	S	Y	A	I	S	S	S	G	G	S	T	A	A	A	G	G	M	G	S	T	T	V	V	V	S	T	I	P	Y	K	Y	2.33799	0	2
S2	GGTFSSYAISSSGGSTAAAGGMGSTTVVVSTIPYKY	G	G	T	F	S	S	Y	A	I	S	S	S	G	G	S	T	A	A	A	G	G	M	G	S	T	T	V	V	V	S	T	I	P	Y	K	Y	2.33799	0	2
S2	GGTFSSYAISSSGGSTAAAGGMGSTTVVVSTIPYKY	G	G	T	F	S	S	Y	A	I	S	S	S	G	G	S	T	A	A	A	G	G	M	G	S	T	T	V	V	V	S	T	I	P	Y	K	Y	2.33799	0	2
S2	GGTFSSYAISSSGGSTAAAGGMGSTTVVVSTIPYKY	G	G	T	F	S	S	Y	A	I	S	S	S	G	G	S	T	A	A	A	G	G	M	G	S	T	T	V	V	V	S	T	I	P	Y	K	Y	2.33799	0	2
S2	GGTFSSYAISSSGGSTAAAGGMGSTTVVVSTIPYKY	G	G	T	F	S	S	Y	A	I	S	S	S	G	G	S	T	A	A	A	G	G	M	G	S	T	T	V	V	V	S	T	I	P	Y	K	Y	2.33799	0	2
S2	GGTFSSYAISSSGGSTAAAGGMGSTTVVVSTIPYKY	G	G	T	F	S	S	Y	A	I	S	S	S	G	G	S	T	A	A	A	G	G	M	G	S	T	T	V	V	V	S	T	I	P	Y	K	Y	2.33799	0	2
S2	GGTFSSYAISSSGGSTAAAGGMGSTTVVVSTIPYKY	G	G	T	F	S	S	Y	A	I	S	S	S	G	G	S	T	A	A	A	G	G	M	G	S	T	T	V	V	V	S	T	I	P	Y	K	Y	2.33799	0	2
S2	GGTFSSYAISSSGGSTAAAGGMGSTTVVVSTIPYKY	G	G	T	F	S	S	Y	A	I	S	S	S	G	G	S	T	A	A	A	G	G	M	G	S	T	T	V	V	V	S	T	I	P	Y	K	Y	2.33799	0	2
S2	GGTFSSYAISSSGGSTAAAGGMGSTTVVVSTIPYKY	G	G	T	F	S	S	Y	A	I	S	S	S	G	G	S	T	A	A	A	G	G	M	G	S	T	T	V	V	V	S	T	I	P	Y	K	Y	2.33799	0	2
S2	GGTFSSYAISSSGGSTAAAGGMGSTTVVVSTIPYKY	G	G	T	F	S	S	Y	A	I	S	S	S	G	G	S	T	A	A	A	G	G	M	G	S	T	T	V	V	V	S	T	I	P	Y	K	Y	2.33799	0	2
S2	GGTFSSYAISSSGGSTAAAGGMGSTTVVVSTIPYKY	G	G	T	F	S	S	Y	A	I	S	S	S	G	G	S	T	A	A	A	G	G	M	G	S	T	T	V	V	V	S	T	I	P	Y	K	Y	2.33799	0	2
S2	GGTFSSYAISSSGGSTAAAGGMGSTTVVVSTIPYKY	G	G	T	F	S	S	Y	A	I	S	S	S	G	G	S	T	A	A	A	G	G	M	G	S	T	T	V	V	V	S	T	I	P	Y	K	Y	2.33799	0	2
S2	GGTFSSYAISSSGGSTAAAGGMGSTTVVVSTIPYKY	G	G	T	F	S	S	Y	A	I	S	S	S	G	G	S	T	A	A	A	G	G	M	G	S	T	T	V	V	V	S	T	I	P	Y	K	Y	2.33799	0	2
S2	GGTFSSYAISSSGGSTAAAGGMGSTTVVVSTIPYKY	G	G	T	F	S	S	Y	A	I	S	S	S	G	G	S	T	A	A	A	G	G	M	G	S	T	T	V	V	V	S	T	I	P	Y	K	Y	2.33799	0	2
S2	GGTFSSYAISSSGGSTAAAGGMGSTTVVVSTIPYKY	G	G	T	F	S	S	Y	A	I	S	S	S	G	G	S	T	A	A	A	G	G	M	G	S	T	T	V	V	V	S	T	I	P	Y	K	Y	2.33799	0	2
S2	GGTFSSYAISSSGGSTAAAGGMGSTTVVVSTIPYKY	G	G	T	F	S	S	Y	A	I	S	S	S	G	G	S	T	A	A	A	G	G	M	G	S	T	T	V	V	V	S	T	I	P	Y	K	Y	2.33799	0	2
S2	GGTFSSYAISSSGGSTAAAGGMGSTTVVVSTIPYKY	G	G	T	F	S	S	Y	A	I	S	S	S	G	G	S	T	A	A	A	G	G	M	G	S	T	T	V	V	V	S	T	I	P	Y	K	Y	2.33799	0	2
S2	GGTFSSYAISSSGGSTAAAGGMGSTTVVVSTIPYKY	G	G	T	F	S	S	Y	A	I	S	S	S	G	G	S	T	A	A	A	G	G	M	G	S	T	T	V	V	V	S	T	I	P	Y	K	Y	2.33799	0	2
S2	GGTFSSYAISSSGGSTAAAGGMGSTTVVVSTIPYKY	G	G	T	F	S	S	Y	A	I	S	S	S	G	G	S	T	A	A	A	G	G	M	G	S	T	T	V	V	V	S	T	I	P	Y	K	Y	2.33799	0	2
S2	GGTFSSYAISSSGGSTAAAGGMGSTTVVVSTIPYKY	G	G	T	F	S	S	Y	A	I	S	S	S	G	G	S	T	A	A	A	G	G	M	G	S	T	T	V	V	V	S	T	I	P	Y	K	Y	2.33799	0	2
S2	GGTFSSYAISSSGGSTAAAGGMGSTTVVVSTIPYKY	G	G	T	F	S	S	Y	A	I	S	S	S	G	G	S	T	A	A	A	G	G	M	G	S	T	T	V	V	V	S	T	I	P	Y	K	Y	2.33799	0	2
S2	GGTFSSYAISSSGGSTAAAGGMGSTTVVVSTIPYKY	G	G	T	F	S	S	Y	A	I	S	S	S	G	G	S	T	A	A	A	G	G	M	G	S	T	T	V	V	V	S	T	I	P	Y	K	Y	2.33799	0	2
S2	GGTFSSYAISSSGGSTAAAGGMGSTTVVVSTIPYKY	G	G	T	F	S	S	Y	A	I	S	S	S	G	G	S	T	A	A	A	G	G	M	G	S	T	T	V	V	V	S	T	I	P	Y	K	Y	2.33799	0	2
S2	GGTFSSYAISSSGGSTAAAGGMGSTTVVVSTIPYKY	G	G	T	F	S	S	Y	A	I	S	S	S	G	G	S	T	A	A	A	G	G	M	G	S	T	T	V	V	V	S	T	I	P	Y	K	Y	2.33799	0	2
S2	GGTFSSYAISSSGGSTAAAGGMGSTTVVVSTIPYKY	G	G	T	F	S	S	Y	A	I	S	S	S	G	G	S	T	A	A	A	G	G	M	G	S	T	T	V	V	V	S	T	I	P	Y	K	Y	2.33799	0	2
S2	GGTFSSYAISSSGGSTAAAGGMGSTTVVVSTIPYKY	G	G	T	F	S	S	Y	A	I	S	S	S	G	G	S	T	A	A	A	G	G	M	G	S	T	T	V	V	V	S	T	I	P	Y	K	Y	2.33799	0	2
S2	GGTFSSYAISSSGGSTAAAGGMGSTTVVVSTIPYKY	G	G	T	F	S	S	Y	A	I	S	S	S	G	G	S	T	A	A	A	G	G	M	G	S	T	T	V	V	V	S	T	I	P	Y	K	Y	2.33799	0	2
S2	GGTFSSYAISSSGGSTAAAGGMGSTTVVVSTIPYKY	G	G	T	F	S	S	Y	A	I	S	S	S	G	G	S	T	A	A	A	G	G	M	G	S	T	T	V	V	V	S	T	I	P	Y	K	Y	2.33799	0	2
S2	GGTFSSYAISSSGGSTAAAGGMGSTTVVVSTIPYKY	G	G	T	F	S	S	Y	A	I	S	S	S	G	G	S	T	A	A	A	G	G	M	G	S	T	T	V	V	V	S	T	I	P	Y	K	Y	2.33799	0	2
S2	GGTFSSYAISSSGGSTAAAGGMGSTTVVVSTIPYKY	G	G	T	F	S	S	Y	A	I	S	S	S	G	G	S	T	A	A	A	G	G	M	G	S	T	T	V	V	V	S	T	I	P	Y	K	Y	2.33799	0	2
S2	GGTFSSYAISSSGGSTAAAGGMGSTTVVVSTIPYKY	G	G	T	F	S	S	Y	A	I	S	S	S	G	G	S	T	A	A	A	G	G	M	G	S	T	T	V	V	V	S	T	I	P	Y	K	Y	2.33799	0	2
S2	GGTFSSYAISSSGGSTAAAGGMGSTTVVVSTIPYKY	G	G	T	F	S	S	Y	A	I	S	S	S	G	G	S	T	A	A	A	G	G	M	G	S	T	T	V	V	V	S	T	I	P	Y	K	Y	2.33799	0	2
S2	GGTFSSYAISSSGGSTAAAGGMGSTTVVVSTIPYKY	G	G	T	F	S	S	Y	A	I	S	S	S	G	G	S	T	A	A	A	G	G	M	G	S	T	T	V	V	V	S	T	I	P	Y	K	Y	2.33799	0	2
S2	GGTFSSYAISSSGGSTAAAGGMGSTTVVVSTIPYKY	G	G	T	F	S	S	Y	A	I	S	S	S	G	G	S	T	A	A	A	G	G	M	G	S	T	T	V	V	V	S	T	I	P	Y	K	Y	2.33799	0	2
S2	GGTFSSYAISSSGGSTAAAGGMGSTTVVVSTIPYKY	G	G	T	F	S	S	Y	A	I	S	S	S	G	G	S	T	A	A	A	G	G	M	G	S	T	T	V	V	V	S	T	I	P	Y	K	Y	2.33799	0	2
sample	GGTFSSYAISSSGGSTAAAGGMGSTTVVVSTIPYKY	G	G	T	F	S	S	Y	A	I	S	S	S	G	G	S	T	A	A	A	G	G	M	G	S	T	T	V	V	V	S	T	I	P	Y	K	Y	2.33799	0	2
sample	GGTFSSYAISSSGGSTAAAGGMGSTTVVVSTIPYKY	G	G	T	F	S	S	Y	A	I	S	S	S	G	G	S	T	A	A	A	G	G	M	G	S	T	T	V	V	V	S	T	I	P	Y	K	Y	2.33799	0	2
sample	GGTFSSYAISSSGGSTAAAGGMGSTTVVVSTIPYKY	G	G	T	F	S	S	Y	A	I	S	S	S	G	G	S	T	A	A	A	G	G	M	G	S	T	T	V	V	V	S	T	I	P	Y	K	Y	2.33799	0	2
sample	GGTFGSYAISRSGGSTAAAGGMGSTTVVVSTIPYKY	G	G	T	F	G	S	Y	A	I	S	R	S	G	G	S	T	A	A	A	G	G	M	G	S	T	T	V	V	V	S	T	I	P	Y	K	Y	2.35739	1	3
sample	GGTFGSYAISRSGGSTAAAGGMGSTTVVVSTIPYKY	G	G	T	F	G	S	Y	A	I	S	R	S	G	G	S	T	A	A	A	G	G	M	G	S	T	T	V	V	V	S	T	I	P	Y	K	Y	2.35739	0	3
S2	GRTFSSYAISRSGGSTAAAGGMGSTTVVVSTIPYKY	G	R	T	F	S	S	Y	A	I	S	R	S	G	G	S	T	A	A	A	G	G	M	G	S	T	T	V	V	V	S	T	I	P	Y	K	Y	2.36568	1	4
S2	GRTFSSYAISRSGGSTAAAGGMGSTTVVVSTIPYKY	G	R	T	F	S	S	Y	A	I	S	R	S	G	G	S	T	A	A	A	G	G	M	G	S	T	T	V	V	V	S	T	I	P	Y	K	Y	2.36568	0	4
sample	GRTFSSYAISRSGGSTAAAGGMGSTTVVVSTIPYKY	G	R	T	F	S	S	Y	A	I	S	R	S	G	G	S	T	A	A	A	G	G	M	G	S	T	T	V	V	V	S	T	I	P	Y	K	Y	2.36568	0	4
sample	GRTFSSYAISRSGGSTAAAGGMGSTTVVVSTIPYKY	G	R	T	F	S	S	Y	A	I	S	R	S	G	G	S	T	A	A	A	G	G	M	G	S	T	T	V	V	V	S	T	I	P	Y	K	Y	2.36568	0	4
sample	GRTFSSYAISRSGGSTAAAGGMGSTTVVVSTIPYKY	G	R	T	F	S	S	Y	A	I	S	R	S	G	G	S	T	A	A	A	G	G	M	G	S	T	T	V	V	V	S	T	I	P	Y	K	Y	2.36568	0	4
S2	GGTFGSYAISSSGGSTAAAGGMGSTTVVVSTIPYKY	G	G	T	F	G	S	Y	A	I	S	S	S	G	G	S	T	A	A	A	G	G	M	G	S	T	T	V	V	V	S	T	I	P	Y	K	Y	2.39904	1	5
S2	GGTFGSYAISSSGGSTAAAGGMGSTTVVVSTIPYKY	G	G	T	F	G	S	Y	A	I	S	S	S	G	G	S	T	A	A	A	G	G	M	G	S	T	T	V	V	V	S	T	I	P	Y	K	Y	2.39904	0	5
S2	GRTFSSYAISSSGGSTAAAGGMGSTTVVVSTIPYKY	G	R	T	F	S	S	Y	A	I	S	S	S	G	G	S	T	A	A	A	G	G	M	G	S	T	T	V	V	V	S	T	I	P	Y	K	Y	2.40733	1	6
S2	GRTFSSYAISSSGGSTAAAGGMGSTTVVVSTIPYKY	G	R	T	F	S	S	Y	A	I	S	S	S	G	G	S	T	A	A	A	G	G	M	G	S	T	T	V	V	V	S	T	I	P	Y	K	Y	2.40733	0	6
S2	GRTFSSYAISSSGGSTAAAGGMGSTTVVVSTIPYKY	G	R	T	F	S	S	Y	A	I	S	S	S	G	G	S	T	A	A	A	G	G	M	G	S	T	T	V	V	V	S	T	I	P	Y	K	Y	2.40733	0	6
S2	GRTFSSYAISSSGGSTAAAGGMGSTTVVVSTIPYKY	G	R	T	F	S	S	Y	A	I	S	S	S	G	G	S	T	A	A	A	G	G	M	G	S	T	T	V	V	V	S	T	I	P	Y	K	Y	2.40733	0	6
S2	GRTFSSYAISSSGGSTAAAGGMGSTTVVVSTIPYKY	G	R	T	F	S	S	Y	A	I	S	S	S	G	G	S	T	A	A	A	G	G	M	G	S	T	T	V	V	V	S	T	I	P	Y	K	Y	2.40733	0	6
S2	GRTFSSYAISSSGGSTAAAGGMGSTTVVVSTIPYKY	G	R	T	F	S	S	Y	A	I	S	S	S	G	G	S	T	A	A	A	G	G	M	G	S	T	T	V	V	V	S	T	I	P	Y	K	Y	2.40733	0	6
S2	GRTFSSYAISSSGGSTAAAGGMGSTTVVVSTIPYKY	G	R	T	F	S	S	Y	A	I	S	S	S	G	G	S	T	A	A	A	G	G	M	G	S	T	T	V	V	V	S	T	I	P	Y	K	Y	2.40733	0	6
S2	GRTFSSYAISSSGGSTAAAGGMGSTTVVVSTIPYKY	G	R	T	F	S	S	Y	A	I	S	S	S	G	G	S	T	A	A	A	G	G	M	G	S	T	T	V	V	V	S	T	I	P	Y	K	Y	2.40733	0	6
sample	GRTFSSYAISSSGGSTAAAGGMGSTTVVVSTIPYKY	G	R	T	F	S	S	Y	A	I	S	S	S	G	G	S	T	A	A	A	G	G	M	G	S	T	T	V	V	V	S	T	I	P	Y	K	Y	2.40733	0	6
sample	GRTFSSYAISSSGGSTAAAGGMGSTTVVVSTIPYKY	G	R	T	F	S	S	Y	A	I	S	S	S	G	G	S	T	A	A	A	G	G	M	G	S	T	T	V	V	V	S	T	I	P	Y	K	Y	2.40733	0	6
S2	GRTFGSYAISRSGGSTAAAGGMGSTTVVVSTIPYKY	G	R	T	F	G	S	Y	A	I	S	R	S	G	G	S	T	A	A	A	G	G	M	G	S	T	T	V	V	V	S	T	I	P	Y	K	Y	2.42673	1	7
S2	GRTFGSYAISRSGGSTAAAGGMGSTTVVVSTIPYKY	G	R	T	F	G	S	Y	A	I	S	R	S	G	G	S	T	A	A	A	G	G	M	G	S	T	T	V	V	V	S	T	I	P	Y	K	Y	2.42673	0	7
S2	GRTFGSYAISRSGGSTAAAGGMGSTTVVVSTIPYKY	G	R	T	F	G	S	Y	A	I	S	R	S	G	G	S	T	A	A	A	G	G	M	G	S	T	T	V	V	V	S	T	I	P	Y	K	Y	2.42673	0	7
S2	GRTFGSYAISRSGGSTAAAGGMGSTTVVVSTIPYKY	G	R	T	F	G	S	Y	A	I	S	R	S	G	G	S	T	A	A	A	G	G	M	G	S	T	T	V	V	V	S	T	I	P	Y	K	Y	2.42673	0	7
S2	GRTFGSYAISRSGGSTAAAGGMGSTTVVVSTIPYKY	G	R	T	F	G	S	Y	A	I	S	R	S	G	G	S	T	A	A	A	G	G	M	G	S	T	T	V	V	V	S	T	I	P	Y	K	Y	2.42673	0	7
S2	GRTFGSYAISRSGGSTAAAGGMGSTTVVVSTIPYKY	G	R	T	F	G	S	Y	A	I	S	R	S	G	G	S	T	A	A	A	G	G	M	G	S	T	T	V	V	V	S	T	I	P	Y	K	Y	2.42673	0	7
S2	GRTFGSYAISRSGGSTAAAGGMGSTTVVVSTIPYKY	G	R	T	F	G	S	Y	A	I	S	R	S	G	G	S	T	A	A	A	G	G	M	G	S	T	T	V	V	V	S	T	I	P	Y	K	Y	2.42673	0	7
S2	GRTFGSYAISRSGGSTAAAGGMGSTTVVVSTIPYKY	G	R	T	F	G	S	Y	A	I	S	R	S	G	G	S	T	A	A	A	G	G	M	G	S	T	T	V	V	V	S	T	I	P	Y	K	Y	2.42673	0	7
S2	GRTFGSYAISRSGGSTAAAGGMGSTTVVVSTIPYKY	G	R	T	F	G	S	Y	A	I	S	R	S	G	G	S	T	A	A	A	G	G	M	G	S	T	T	V	V	V	S	T	I	P	Y	K	Y	2.42673	0	7
S2	GRTFGSYAISRSGGSTAAAGGMGSTTVVVSTIPYKY	G	R	T	F	G	S	Y	A	I	S	R	S	G	G	S	T	A	A	A	G	G	M	G	S	T	T	V	V	V	S	T	I	P	Y	K	Y	2.42673	0	7
S2	GRTFGSYAISRSGGSTAAAGGMGSTTVVVSTIPYKY	G	R	T	F	G	S	Y	A	I	S	R	S	G	G	S	T	A	A	A	G	G	M	G	S	T	T	V	V	V	S	T	I	P	Y	K	Y	2.42673	0	7
S2	GRTFGSYAISRSGGSTAAAGGMGSTTVVVSTIPYKY	G	R	T	F	G	S	Y	A	I	S	R	S	G	G	S	T	A	A	A	G	G	M	G	S	T	T	V	V	V	S	T	I	P	Y	K	Y	2.42673	0	7
sample	GRTFGSYAISRSGGSTAAAGGMGSTTVVVSTIPYKY	G	R	T	F	G	S	Y	A	I	S	R	S	G	G	S	T	A	A	A	G	G	M	G	S	T	T	V	V	V	S	T	I	P	Y	K	Y	2.42673	0	7
sample	GRTFGSYAISRSGGSTAAAGGMGSTTVVVSTIPYKY	G	R	T	F	G	S	Y	A	I	S	R	S	G	G	S	T	A	A	A	G	G	M	G	S	T	T	V	V	V	S	T	I	P	Y	K	Y	2.42673	0	7
S2	GFTFSSYAISRSGGSTAAAGGMGSTTVVVSTIPYKY	G	F	T	F	S	S	Y	A	I	S	R	S	G	G	S	T	A	A	A	G	G	M	G	S	T	T	V	V	V	S	T	I	P	Y	K	Y	2.43316	1	8
S2	GGTFSSYAISWSGGSTAAAGGMGSTTVVVSTIPYKY	G	G	T	F	S	S	Y	A	I	S	W	S	G	G	S	T	A	A	A	G	G	M	G	S	T	T	V	V	V	S	T	I	P	Y	K	Y	2.46219	1	9
S2	GGTFSSYAISWSGGSTAAAGGMGSTTVVVSTIPYKY	G	G	T	F	S	S	Y	A	I	S	W	S	G	G	S	T	A	A	A	G	G	M	G	S	T	T	V	V	V	S	T	I	P	Y	K	Y	2.46219	0	9
S2	GGTFSSYAISWSGGSTAAAGGMGSTTVVVSTIPYKY	G	G	T	F	S	S	Y	A	I	S	W	S	G	G	S	T	A	A	A	G	G	M	G	S	T	T	V	V	V	S	T	I	P	Y	K	Y	2.46219	0	9
S2	GGTFSSYAISWSGGSTAAAGGMGSTTVVVSTIPYKY	G	G	T	F	S	S	Y	A	I	S	W	S	G	G	S	T	A	A	A	G	G	M	G	S	T	T	V	V	V	S	T	I	P	Y	K	Y	2.46219	0	9
S2	GGTFSSYAISWSGGSTAAAGGMGSTTVVVSTIPYKY	G	G	T	F	S	S	Y	A	I	S	W	S	G	G	S	T	A	A	A	G	G	M	G	S	T	T	V	V	V	S	T	I	P	Y	K	Y	2.46219	0	9
S2	GGTFSSYAISWSGGSTAAAGGMGSTTVVVSTIPYKY	G	G	T	F	S	S	Y	A	I	S	W	S	G	G	S	T	A	A	A	G	G	M	G	S	T	T	V	V	V	S	T	I	P	Y	K	Y	2.46219	0	9
S2	GGTFSSYAISWSGGSTAAAGGMGSTTVVVSTIPYKY	G	G	T	F	S	S	Y	A	I	S	W	S	G	G	S	T	A	A	A	G	G	M	G	S	T	T	V	V	V	S	T	I	P	Y	K	Y	2.46219	0	9
S2	GGTFSSYAISWSGGSTAAAGGMGSTTVVVSTIPYKY	G	G	T	F	S	S	Y	A	I	S	W	S	G	G	S	T	A	A	A	G	G	M	G	S	T	T	V	V	V	S	T	I	P	Y	K	Y	2.46219	0	9
S2	GGTFSSYAISWSGGSTAAAGGMGSTTVVVSTIPYKY	G	G	T	F	S	S	Y	A	I	S	W	S	G	G	S	T	A	A	A	G	G	M	G	S	T	T	V	V	V	S	T	I	P	Y	K	Y	2.46219	0	9
S2	GGTFSSYAISWSGGSTAAAGGMGSTTVVVSTIPYKY	G	G	T	F	S	S	Y	A	I	S	W	S	G	G	S	T	A	A	A	G	G	M	G	S	T	T	V	V	V	S	T	I	P	Y	K	Y	2.46219	0	9
S2	GGTFSSYAISWSGGSTAAAGGMGSTTVVVSTIPYKY	G	G	T	F	S	S	Y	A	I	S	W	S	G	G	S	T	A	A	A	G	G	M	G	S	T	T	V	V	V	S	T	I	P	Y	K	Y	2.46219	0	9
S2	GGTFSSYAISWSGGSTAAAGGMGSTTVVVSTIPYKY	G	G	T	F	S	S	Y	A	I	S	W	S	G	G	S	T	A	A	A	G	G	M	G	S	T	T	V	V	V	S	T	I	P	Y	K	Y	2.46219	0	9
S2	GGTFSSYAISWSGGSTAAAGGMGSTTVVVSTIPYKY	G	G	T	F	S	S	Y	A	I	S	W	S	G	G	S	T	A	A	A	G	G	M	G	S	T	T	V	V	V	S	T	I	P	Y	K	Y	2.46219	0	9
S2	GGTFSSYAISWSGGSTAAAGGMGSTTVVVSTIPYKY	G	G	T	F	S	S	Y	A	I	S	W	S	G	G	S	T	A	A	A	G	G	M	G	S	T	T	V	V	V	S	T	I	P	Y	K	Y	2.46219	0	9
S2	GGTFSSYAISWSGGSTAAAGGMGSTTVVVSTIPYKY	G	G	T	F	S	S	Y	A	I	S	W	S	G	G	S	T	A	A	A	G	G	M	G	S	T	T	V	V	V	S	T	I	P	Y	K	Y	2.46219	0	9
S2	GGTFSSYAISWSGGSTAAAGGMGSTTVVVSTIPYKY	G	G	T	F	S	S	Y	A	I	S	W	S	G	G	S	T	A	A	A	G	G	M	G	S	T	T	V	V	V	S	T	I	P	Y	K	Y	2.46219	0	9
S2	GGTFSSYAISWSGGSTAAAGGMGSTTVVVSTIPYKY	G	G	T	F	S	S	Y	A	I	S	W	S	G	G	S	T	A	A	A	G	G	M	G	S	T	T	V	V	V	S	T	I	P	Y	K	Y	2.46219	0	9
S2	GGTFSSYAISWSGGSTAAAGGMGSTTVVVSTIPYKY	G	G	T	F	S	S	Y	A	I	S	W	S	G	G	S	T	A	A	A	G	G	M	G	S	T	T	V	V	V	S	T	I	P	Y	K	Y	2.46219	0	9
S2	GGTFSSYAISWSGGSTAAAGGMGSTTVVVSTIPYKY	G	G	T	F	S	S	Y	A	I	S	W	S	G	G	S	T	A	A	A	G	G	M	G	S	T	T	V	V	V	S	T	I	P	Y	K	Y	2.46219	0	9
S2	GGTFSSYAISWSGGSTAAAGGMGSTTVVVSTIPYKY	G	G	T	F	S	S	Y	A	I	S	W	S	G	G	S	T	A	A	A	G	G	M	G	S	T	T	V	V	V	S	T	I	P	Y	K	Y	2.46219	0	9
S2	GGTFSSYAISWSGGSTAAAGGMGSTTVVVSTIPYKY	G	G	T	F	S	S	Y	A	I	S	W	S	G	G	S	T	A	A	A	G	G	M	G	S	T	T	V	V	V	S	T	I	P	Y	K	Y	2.46219	0	9
S2	GGTFSSYAISWSGGSTAAAGGMGSTTVVVSTIPYKY	G	G	T	F	S	S	Y	A	I	S	W	S	G	G	S	T	A	A	A	G	G	M	G	S	T	T	V	V	V	S	T	I	P	Y	K	Y	2.46219	0	9
S2	GGTFSSYAISWSGGSTAAAGGMGSTTVVVSTIPYKY	G	G	T	F	S	S	Y	A	I	S	W	S	G	G	S	T	A	A	A	G	G	M	G	S	T	T	V	V	V	S	T	I	P	Y	K	Y	2.46219	0	9
S2	GGTFSSYAISWSGGSTAAAGGMGSTTVVVSTIPYKY	G	G	T	F	S	S	Y	A	I	S	W	S	G	G	S	T	A	A	A	G	G	M	G	S	T	T	V	V	V	S	T	I	P	Y	K	Y	2.46219	0	9
S2	GGTFSSYAISWSGGSTAAAGGMGSTTVVVSTIPYKY	G	G	T	F	S	S	Y	A	I	S	W	S	G	G	S	T	A	A	A	G	G	M	G	S	T	T	V	V	V	S	T	I	P	Y	K	Y	2.46219	0	9
S2	GGTFSSYAISWSGGSTAAAGGMGSTTVVVSTIPYKY	G	G	T	F	S	S	Y	A	I	S	W	S	G	G	S	T	A	A	A	G	G	M	G	S	T	T	V	V	V	S	T	I	P	Y	K	Y	2.46219	0	9
S2	GGTFSSYAISWSGGSTAAAGGMGSTTVVVSTIPYKY	G	G	T	F	S	S	Y	A	I	S	W	S	G	G	S	T	A	A	A	G	G	M	G	S	T	T	V	V	V	S	T	I	P	Y	K	Y	2.46219	0	9
S2	GGTFSSYAISWSGGSTAAAGGMGSTTVVVSTIPYKY	G	G	T	F	S	S	Y	A	I	S	W	S	G	G	S	T	A	A	A	G	G	M	G	S	T	T	V	V	V	S	T	I	P	Y	K	Y	2.46219	0	9
S2	GGTFSSYAISWSGGSTAAAGGMGSTTVVVSTIPYKY	G	G	T	F	S	S	Y	A	I	S	W	S	G	G	S	T	A	A	A	G	G	M	G	S	T	T	V	V	V	S	T	I	P	Y	K	Y	2.46219	0	9
S2	GGTFSSYAISWSGGSTAAAGGMGSTTVVVSTIPYKY	G	G	T	F	S	S	Y	A	I	S	W	S	G	G	S	T	A	A	A	G	G	M	G	S	T	T	V	V	V	S	T	I	P	Y	K	Y	2.46219	0	9
S2	GGTFSSYAISWSGGSTAAAGGMGSTTVVVSTIPYKY	G	G	T	F	S	S	Y	A	I	S	W	S	G	G	S	T	A	A	A	G	G	M	G	S	T	T	V	V	V	S	T	I	P	Y	K	Y	2.46219	0	9
S2	GGTFSSYAISWSGGSTAAAGGMGSTTVVVSTIPYKY	G	G	T	F	S	S	Y	A	I	S	W	S	G	G	S	T	A	A	A	G	G	M	G	S	T	T	V	V	V	S	T	I	P	Y	K	Y	2.46219	0	9
S2	GGTFSSYAISWSGGSTAAAGGMGSTTVVVSTIPYKY	G	G	T	F	S	S	Y	A	I	S	W	S	G	G	S	T	A	A	A	G	G	M	G	S	T	T	V	V	V	S	T	I	P	Y	K	Y	2.46219	0	9
S2	GGTFSSYAISWSGGSTAAAGGMGSTTVVVSTIPYKY	G	G	T	F	S	S	Y	A	I	S	W	S	G	G	S	T	A	A	A	G	G	M	G	S	T	T	V	V	V	S	T	I	P	Y	K	Y	2.46219	0	9
S2	GGTFSSYAISWSGGSTAAAGGMGSTTVVVSTIPYKY	G	G	T	F	S	S	Y	A	I	S	W	S	G	G	S	T	A	A	A	G	G	M	G	S	T	T	V	V	V	S	T	I	P	Y	K	Y	2.46219	0	9
S2	GGTFSSYAISWSGGSTAAAGGMGSTTVVVSTIPYKY	G	G	T	F	S	S	Y	A	I	S	W	S	G	G	S	T	A	A	A	G	G	M	G	S	T	T	V	V	V	S	T	I	P	Y	K	Y	2.46219	0	9
S2	GGTFSSYAISWSGGSTAAAGGMGSTTVVVSTIPYKY	G	G	T	F	S	S	Y	A	I	S	W	S	G	G	S	T	A	A	A	G	G	M	G	S	T	T	V	V	V	S	T	I	P	Y	K	Y	2.46219	0	9
S2	GGTFSSYAISWSGGSTAAAGGMGSTTVVVSTIPYKY	G	G	T	F	S	S	Y	A	I	S	W	S	G	G	S	T	A	A	A	G	G	M	G	S	T	T	V	V	V	S	T	I	P	Y	K	Y	2.46219	0	9
sample	GGTFSSYAISWSGGSTAAAGGMGSTTVVVSTIPYKY	G	G	T	F	S	S	Y	A	I	S	W	S	G	G	S	T	A	A	A	G	G	M	G	S	T	T	V	V	V	S	T	I	P	Y	K	Y	2.46219	0	9
sample	GGTFSSYAISWSGGSTAAAGGMGSTTVVVSTIPYKY	G	G	T	F	S	S	Y	A	I	S	W	S	G	G	S	T	A	A	A	G	G	M	G	S	T	T	V	V	V	S	T	I	P	Y	K	Y	2.46219	0	9
sample	GGTFSSYAISWSGGSTAAAGGMGSTTVVVSTIPYKY	G	G	T	F	S	S	Y	A	I	S	W	S	G	G	S	T	A	A	A	G	G	M	G	S	T	T	V	V	V	S	T	I	P	Y	K	Y	2.46219	0	9
S2	GRTFGSYAISSSGGSTAAAGGMGSTTVVVSTIPYKY	G	R	T	F	G	S	Y	A	I	S	S	S	G	G	S	T	A	A	A	G	G	M	G	S	T	T	V	V	V	S	T	I	P	Y	K	Y	2.46838	1	10
S2	GRTFGSYAISSSGGSTAAAGGMGSTTVVVSTIPYKY	G	R	T	F	G	S	Y	A	I	S	S	S	G	G	S	T	A	A	A	G	G	M	G	S	T	T	V	V	V	S	T	I	P	Y	K	Y	2.46838	0	10
S2	GFTFSSYAISSSGGSTAAAGGMGSTTVVVSTIPYKY	G	F	T	F	S	S	Y	A	I	S	S	S	G	G	S	T	A	A	A	G	G	M	G	S	T	T	V	V	V	S	T	I	P	Y	K	Y	2.47481	1	11
S2	GFTFSSYAISSSGGSTAAAGGMGSTTVVVSTIPYKY	G	F	T	F	S	S	Y	A	I	S	S	S	G	G	S	T	A	A	A	G	G	M	G	S	T	T	V	V	V	S	T	I	P	Y	K	Y	2.47481	0	11
S2	GFTFSSYAISSSGGSTAAAGGMGSTTVVVSTIPYKY	G	F	T	F	S	S	Y	A	I	S	S	S	G	G	S	T	A	A	A	G	G	M	G	S	T	T	V	V	V	S	T	I	P	Y	K	Y	2.47481	0	11
S2	GFTFSSYAISSSGGSTAAAGGMGSTTVVVSTIPYKY	G	F	T	F	S	S	Y	A	I	S	S	S	G	G	S	T	A	A	A	G	G	M	G	S	T	T	V	V	V	S	T	I	P	Y	K	Y	2.47481	0	11
S2	GFTFSSYAISSSGGSTAAAGGMGSTTVVVSTIPYKY	G	F	T	F	S	S	Y	A	I	S	S	S	G	G	S	T	A	A	A	G	G	M	G	S	T	T	V	V	V	S	T	I	P	Y	K	Y	2.47481	0	11
S2	GFTFSSYAISSSGGSTAAAGGMGSTTVVVSTIPYKY	G	F	T	F	S	S	Y	A	I	S	S	S	G	G	S	T	A	A	A	G	G	M	G	S	T	T	V	V	V	S	T	I	P	Y	K	Y	2.47481	0	11
S2	GFTFSSYAISSSGGSTAAAGGMGSTTVVVSTIPYKY	G	F	T	F	S	S	Y	A	I	S	S	S	G	G	S	T	A	A	A	G	G	M	G	S	T	T	V	V	V	S	T	I	P	Y	K	Y	2.47481	0	11
S2	GFTFSSYAISSSGGSTAAAGGMGSTTVVVSTIPYKY	G	F	T	F	S	S	Y	A	I	S	S	S	G	G	S	T	A	A	A	G	G	M	G	S	T	T	V	V	V	S	T	I	P	Y	K	Y	2.47481	0	11
S2	GFTFSSYAISSSGGSTAAAGGMGSTTVVVSTIPYKY	G	F	T	F	S	S	Y	A	I	S	S	S	G	G	S	T	A	A	A	G	G	M	G	S	T	T	V	V	V	S	T	I	P	Y	K	Y	2.47481	0	11
sample	GFTFSSYAISSSGGSTAAAGGMGSTTVVVSTIPYKY	G	F	T	F	S	S	Y	A	I	S	S	S	G	G	S	T	A	A	A	G	G	M	G	S	T	T	V	V	V	S	T	I	P	Y	K	Y	2.47481	0	11
S2	GFTFGSYAISRSGGSTAAAGGMGSTTVVVSTIPYKY	G	F	T	F	G	S	Y	A	I	S	R	S	G	G	S	T	A	A	A	G	G	M	G	S	T	T	V	V	V	S	T	I	P	Y	K	Y	2.49421	1	12
S2	GFTFGSYAISRSGGSTAAAGGMGSTTVVVSTIPYKY	G	F	T	F	G	S	Y	A	I	S	R	S	G	G	S	T	A	A	A	G	G	M	G	S	T	T	V	V	V	S	T	I	P	Y	K	Y	2.49421	0	12
S2	GFTFGSYAISRSGGSTAAAGGMGSTTVVVSTIPYKY	G	F	T	F	G	S	Y	A	I	S	R	S	G	G	S	T	A	A	A	G	G	M	G	S	T	T	V	V	V	S	T	I	P	Y	K	Y	2.49421	0	12
S2	GFTFGSYAISRSGGSTAAAGGMGSTTVVVSTIPYKY	G	F	T	F	G	S	Y	A	I	S	R	S	G	G	S	T	A	A	A	G	G	M	G	S	T	T	V	V	V	S	T	I	P	Y	K	Y	2.49421	0	12
S2	GFTFGSYAISRSGGSTAAAGGMGSTTVVVSTIPYKY	G	F	T	F	G	S	Y	A	I	S	R	S	G	G	S	T	A	A	A	G	G	M	G	S	T	T	V	V	V	S	T	I	P	Y	K	Y	2.49421	0	12
sample	GFTFGSYAISRSGGSTAAAGGMGSTTVVVSTIPYKY	G	F	T	F	G	S	Y	A	I	S	R	S	G	G	S	T	A	A	A	G	G	M	G	S	T	T	V	V	V	S	T	I	P	Y	K	Y	2.49421	0	12
S2	GGTFSSYAISRGGGSTAAAGGMGSTTVVVSTIPYKY	G	G	T	F	S	S	Y	A	I	S	R	G	G	G	S	T	A	A	A	G	G	M	G	S	T	T	V	V	V	S	T	I	P	Y	K	Y	2.50223	1	13
S2	GGTFSSYAISRGGGSTAAAGGMGSTTVVVSTIPYKY	G	G	T	F	S	S	Y	A	I	S	R	G	G	G	S	T	A	A	A	G	G	M	G	S	T	T	V	V	V	S	T	I	P	Y	K	Y	2.50223	0	13
S2	GGTFSSYAISRGGGSTAAAGGMGSTTVVVSTIPYKY	G	G	T	F	S	S	Y	A	I	S	R	G	G	G	S	T	A	A	A	G	G	M	G	S	T	T	V	V	V	S	T	I	P	Y	K	Y	2.50223	0	13
S2	GGTFSSYAISRGGGSTAAAGGMGSTTVVVSTIPYKY	G	G	T	F	S	S	Y	A	I	S	R	G	G	G	S	T	A	A	A	G	G	M	G	S	T	T	V	V	V	S	T	I	P	Y	K	Y	2.50223	0	13
S2	GGTFSSYAISRGGGSTAAAGGMGSTTVVVSTIPYKY	G	G	T	F	S	S	Y	A	I	S	R	G	G	G	S	T	A	A	A	G	G	M	G	S	T	T	V	V	V	S	T	I	P	Y	K	Y	2.50223	0	13
S2	GGTFSSYAISRGGGSTAAAGGMGSTTVVVSTIPYKY	G	G	T	F	S	S	Y	A	I	S	R	G	G	G	S	T	A	A	A	G	G	M	G	S	T	T	V	V	V	S	T	I	P	Y	K	Y	2.50223	0	13
S2	GGTFSSYAISRGGGSTAAAGGMGSTTVVVSTIPYKY	G	G	T	F	S	S	Y	A	I	S	R	G	G	G	S	T	A	A	A	G	G	M	G	S	T	T	V	V	V	S	T	I	P	Y	K	Y	2.50223	0	13
S2	GGTFSSYAISRGGGSTAAAGGMGSTTVVVSTIPYKY	G	G	T	F	S	S	Y	A	I	S	R	G	G	G	S	T	A	A	A	G	G	M	G	S	T	T	V	V	V	S	T	I	P	Y	K	Y	2.50223	0	13
S2	GGTFSSYAISRGGGSTAAAGGMGSTTVVVSTIPYKY	G	G	T	F	S	S	Y	A	I	S	R	G	G	G	S	T	A	A	A	G	G	M	G	S	T	T	V	V	V	S	T	I	P	Y	K	Y	2.50223	0	13
sample	GGTFSSYAISRGGGSTAAAGGMGSTTVVVSTIPYKY	G	G	T	F	S	S	Y	A	I	S	R	G	G	G	S	T	A	A	A	G	G	M	G	S	T	T	V	V	V	S	T	I	P	Y	K	Y	2.50223	0	13
sample	GGTFSSYAISRGGGSTAAAGGMGSTTVVVSTIPYKY	G	G	T	F	S	S	Y	A	I	S	R	G	G	G	S	T	A	A	A	G	G	M	G	S	T	T	V	V	V	S	T	I	P	Y	K	Y	2.50223	0	13
sample	GGTFSSYAISRGGGSTAAAGGMGSTTVVVSTIPYKY	G	G	T	F	S	S	Y	A	I	S	R	G	G	G	S	T	A	A	A	G	G	M	G	S	T	T	V	V	V	S	T	I	P	Y	K	Y	2.50223	0	13
sample	GGTFSSYAISRGGGSTAAAGGMGSTTVVVSTIPYKY	G	G	T	F	S	S	Y	A	I	S	R	G	G	G	S	T	A	A	A	G	G	M	G	S	T	T	V	V	V	S	T	I	P	Y	K	Y	2.50223	0	13
sample	GGTFSSYAISRGGGSTAAAGGMGSTTVVVSTIPYKY	G	G	T	F	S	S	Y	A	I	S	R	G	G	G	S	T	A	A	A	G	G	M	G	S	T	T	V	V	V	S	T	I	P	Y	K	Y	2.50223	0	13
sample	GGTFSSYAISRGGGSTAAAGGMGSTTVVVSTIPYKY	G	G	T	F	S	S	Y	A	I	S	R	G	G	G	S	T	A	A	A	G	G	M	G	S	T	T	V	V	V	S	T	I	P	Y	K	Y	2.50223	0	13
sample	GGTFSSYAISRGGGSTAAAGGMGSTTVVVSTIPYKY	G	G	T	F	S	S	Y	A	I	S	R	G	G	G	S	T	A	A	A	G	G	M	G	S	T	T	V	V	V	S	T	I	P	Y	K	Y	2.50223	0	13
sample	GGTFSSYAISRGGGSTAAAGGMGSTTVVVSTIPYKY	G	G	T	F	S	S	Y	A	I	S	R	G	G	G	S	T	A	A	A	G	G	M	G	S	T	T	V	V	V	S	T	I	P	Y	K	Y	2.50223	0	13
sample	GGTFSSYAISRGGGSTAAAGGMGSTTVVVSTIPYKY	G	G	T	F	S	S	Y	A	I	S	R	G	G	G	S	T	A	A	A	G	G	M	G	S	T	T	V	V	V	S	T	I	P	Y	K	Y	2.50223	0	13
sample	GGTFSSYAISRGGGSTAAAGGMGSTTVVVSTIPYKY	G	G	T	F	S	S	Y	A	I	S	R	G	G	G	S	T	A	A	A	G	G	M	G	S	T	T	V	V	V	S	T	I	P	Y	K	Y	2.50223	0	13
sample	GGTFSSYAISRGGGSTAAAGGMGSTTVVVSTIPYKY	G	G	T	F	S	S	Y	A	I	S	R	G	G	G	S	T	A	A	A	G	G	M	G	S	T	T	V	V	V	S	T	I	P	Y	K	Y	2.50223	0	13
sample	GGTFSSYAISRGGGSTAAAGGMGSTTVVVSTIPYKY	G	G	T	F	S	S	Y	A	I	S	R	G	G	G	S	T	A	A	A	G	G	M	G	S	T	T	V	V	V	S	T	I	P	Y	K	Y	2.50223	0	13
sample	GGTFSNYAISRSGGSTAAAGGMGSTTVVVSTIPYKY	G	G	T	F	S	N	Y	A	I	S	R	S	G	G	S	T	A	A	A	G	G	M	G	S	T	T	V	V	V	S	T	I	P	Y	K	Y	2.52116	1	14
sample	GGTFSNYAISRSGGSTAAAGGMGSTTVVVSTIPYKY	G	G	T	F	S	N	Y	A	I	S	R	S	G	G	S	T	A	A	A	G	G	M	G	S	T	T	V	V	V	S	T	I	P	Y	K	Y	2.52116	0	14
sample	GGTFSNYAISRSGGSTAAAGGMGSTTVVVSTIPYKY	G	G	T	F	S	N	Y	A	I	S	R	S	G	G	S	T	A	A	A	G	G	M	G	S	T	T	V	V	V	S	T	I	P	Y	K	Y	2.52116	0	14
sample	GGTFSNYAISRSGGSTAAAGGMGSTTVVVSTIPYKY	G	G	T	F	S	N	Y	A	I	S	R	S	G	G	S	T	A	A	A	G	G	M	G	S	T	T	V	V	V	S	T	I	P	Y	K	Y	2.52116	0	14
S2	GGTFGSYAISWSGGSTAAAGGMGSTTVVVSTIPYKY	G	G	T	F	G	S	Y	A	I	S	W	S	G	G	S	T	A	A	A	G	G	M	G	S	T	T	V	V	V	S	T	I	P	Y	K	Y	2.52324	1	15
S2	GRTFSSYAISWSGGSTAAAGGMGSTTVVVSTIPYKY	G	R	T	F	S	S	Y	A	I	S	W	S	G	G	S	T	A	A	A	G	G	M	G	S	T	T	V	V	V	S	T	I	P	Y	K	Y	2.53153	1	16
S2	GRTFSSYAISWSGGSTAAAGGMGSTTVVVSTIPYKY	G	R	T	F	S	S	Y	A	I	S	W	S	G	G	S	T	A	A	A	G	G	M	G	S	T	T	V	V	V	S	T	I	P	Y	K	Y	2.53153	0	16
S2	GRTFSSYAISWSGGSTAAAGGMGSTTVVVSTIPYKY	G	R	T	F	S	S	Y	A	I	S	W	S	G	G	S	T	A	A	A	G	G	M	G	S	T	T	V	V	V	S	T	I	P	Y	K	Y	2.53153	0	16
S2	GRTFSSYAISWSGGSTAAAGGMGSTTVVVSTIPYKY	G	R	T	F	S	S	Y	A	I	S	W	S	G	G	S	T	A	A	A	G	G	M	G	S	T	T	V	V	V	S	T	I	P	Y	K	Y	2.53153	0	16
S2	GRTFSSYAISWSGGSTAAAGGMGSTTVVVSTIPYKY	G	R	T	F	S	S	Y	A	I	S	W	S	G	G	S	T	A	A	A	G	G	M	G	S	T	T	V	V	V	S	T	I	P	Y	K	Y	2.53153	0	16
S2	GFTFGSYAISSSGGSTAAAGGMGSTTVVVSTIPYKY	G	F	T	F	G	S	Y	A	I	S	S	S	G	G	S	T	A	A	A	G	G	M	G	S	T	T	V	V	V	S	T	I	P	Y	K	Y	2.53586	1	17
S2	GFTFGSYAISSSGGSTAAAGGMGSTTVVVSTIPYKY	G	F	T	F	G	S	Y	A	I	S	S	S	G	G	S	T	A	A	A	G	G	M	G	S	T	T	V	V	V	S	T	I	P	Y	K	Y	2.53586	0	17
S2	GFTFGSYAISSSGGSTAAAGGMGSTTVVVSTIPYKY	G	F	T	F	G	S	Y	A	I	S	S	S	G	G	S	T	A	A	A	G	G	M	G	S	T	T	V	V	V	S	T	I	P	Y	K	Y	2.53586	0	17
S2	GFTFGSYAISSSGGSTAAAGGMGSTTVVVSTIPYKY	G	F	T	F	G	S	Y	A	I	S	S	S	G	G	S	T	A	A	A	G	G	M	G	S	T	T	V	V	V	S	T	I	P	Y	K	Y	2.53586	0	17
S2	GGTFSSYAISSGGGSTAAAGGMGSTTVVVSTIPYKY	G	G	T	F	S	S	Y	A	I	S	S	G	G	G	S	T	A	A	A	G	G	M	G	S	T	T	V	V	V	S	T	I	P	Y	K	Y	2.54388	1	18
S2	GGTFSNYAISSSGGSTAAAGGMGSTTVVVSTIPYKY	G	G	T	F	S	N	Y	A	I	S	S	S	G	G	S	T	A	A	A	G	G	M	G	S	T	T	V	V	V	S	T	I	P	Y	K	Y	2.56281	1	19
S2	GGTFSNYAISSSGGSTAAAGGMGSTTVVVSTIPYKY	G	G	T	F	S	N	Y	A	I	S	S	S	G	G	S	T	A	A	A	G	G	M	G	S	T	T	V	V	V	S	T	I	P	Y	K	Y	2.56281	0	19
S2	GGTFSNYAISSSGGSTAAAGGMGSTTVVVSTIPYKY	G	G	T	F	S	N	Y	A	I	S	S	S	G	G	S	T	A	A	A	G	G	M	G	S	T	T	V	V	V	S	T	I	P	Y	K	Y	2.56281	0	19
S2	GGTFSNYAISSSGGSTAAAGGMGSTTVVVSTIPYKY	G	G	T	F	S	N	Y	A	I	S	S	S	G	G	S	T	A	A	A	G	G	M	G	S	T	T	V	V	V	S	T	I	P	Y	K	Y	2.56281	0	19
S2	GGTFSNYAISSSGGSTAAAGGMGSTTVVVSTIPYKY	G	G	T	F	S	N	Y	A	I	S	S	S	G	G	S	T	A	A	A	G	G	M	G	S	T	T	V	V	V	S	T	I	P	Y	K	Y	2.56281	0	19
S2	GGTFSNYAISSSGGSTAAAGGMGSTTVVVSTIPYKY	G	G	T	F	S	N	Y	A	I	S	S	S	G	G	S	T	A	A	A	G	G	M	G	S	T	T	V	V	V	S	T	I	P	Y	K	Y	2.56281	0	19
S2	GGTFSNYAISSSGGSTAAAGGMGSTTVVVSTIPYKY	G	G	T	F	S	N	Y	A	I	S	S	S	G	G	S	T	A	A	A	G	G	M	G	S	T	T	V	V	V	S	T	I	P	Y	K	Y	2.56281	0	19
S2	GGTFSNYAISSSGGSTAAAGGMGSTTVVVSTIPYKY	G	G	T	F	S	N	Y	A	I	S	S	S	G	G	S	T	A	A	A	G	G	M	G	S	T	T	V	V	V	S	T	I	P	Y	K	Y	2.56281	0	19
S2	GGTFSNYAISSSGGSTAAAGGMGSTTVVVSTIPYKY	G	G	T	F	S	N	Y	A	I	S	S	S	G	G	S	T	A	A	A	G	G	M	G	S	T	T	V	V	V	S	T	I	P	Y	K	Y	2.56281	0	19
S2	GGTFSNYAISSSGGSTAAAGGMGSTTVVVSTIPYKY	G	G	T	F	S	N	Y	A	I	S	S	S	G	G	S	T	A	A	A	G	G	M	G	S	T	T	V	V	V	S	T	I	P	Y	K	Y	2.56281	0	19
S2	GGTFSNYAISSSGGSTAAAGGMGSTTVVVSTIPYKY	G	G	T	F	S	N	Y	A	I	S	S	S	G	G	S	T	A	A	A	G	G	M	G	S	T	T	V	V	V	S	T	I	P	Y	K	Y	2.56281	0	19
S2	GGTFSNYAISSSGGSTAAAGGMGSTTVVVSTIPYKY	G	G	T	F	S	N	Y	A	I	S	S	S	G	G	S	T	A	A	A	G	G	M	G	S	T	T	V	V	V	S	T	I	P	Y	K	Y	2.56281	0	19
S2	GGTFSNYAISSSGGSTAAAGGMGSTTVVVSTIPYKY	G	G	T	F	S	N	Y	A	I	S	S	S	G	G	S	T	A	A	A	G	G	M	G	S	T	T	V	V	V	S	T	I	P	Y	K	Y	2.56281	0	19
S2	GGTFSNYAISSSGGSTAAAGGMGSTTVVVSTIPYKY	G	G	T	F	S	N	Y	A	I	S	S	S	G	G	S	T	A	A	A	G	G	M	G	S	T	T	V	V	V	S	T	I	P	Y	K	Y	2.56281	0	19
S2	GGTFSNYAISSSGGSTAAAGGMGSTTVVVSTIPYKY	G	G	T	F	S	N	Y	A	I	S	S	S	G	G	S	T	A	A	A	G	G	M	G	S	T	T	V	V	V	S	T	I	P	Y	K	Y	2.56281	0	19
sample	GGTFSNYAISSSGGSTAAAGGMGSTTVVVSTIPYKY	G	G	T	F	S	N	Y	A	I	S	S	S	G	G	S	T	A	A	A	G	G	M	G	S	T	T	V	V	V	S	T	I	P	Y	K	Y	2.56281	0	19
sample	GGTFSNYAISSSGGSTAAAGGMGSTTVVVSTIPYKY	G	G	T	F	S	N	Y	A	I	S	S	S	G	G	S	T	A	A	A	G	G	M	G	S	T	T	V	V	V	S	T	I	P	Y	K	Y	2.56281	0	19
sample	GGTFSNYAISSSGGSTAAAGGMGSTTVVVSTIPYKY	G	G	T	F	S	N	Y	A	I	S	S	S	G	G	S	T	A	A	A	G	G	M	G	S	T	T	V	V	V	S	T	I	P	Y	K	Y	2.56281	0	19
S2	GGTFGSYAISRGGGSTAAAGGMGSTTVVVSTIPYKY	G	G	T	F	G	S	Y	A	I	S	R	G	G	G	S	T	A	A	A	G	G	M	G	S	T	T	V	V	V	S	T	I	P	Y	K	Y	2.56328	1	20
S2	GGTFGSYAISRGGGSTAAAGGMGSTTVVVSTIPYKY	G	G	T	F	G	S	Y	A	I	S	R	G	G	G	S	T	A	A	A	G	G	M	G	S	T	T	V	V	V	S	T	I	P	Y	K	Y	2.56328	0	20
S2	GGTFGSYAISRGGGSTAAAGGMGSTTVVVSTIPYKY	G	G	T	F	G	S	Y	A	I	S	R	G	G	G	S	T	A	A	A	G	G	M	G	S	T	T	V	V	V	S	T	I	P	Y	K	Y	2.56328	0	20
sample	GGTFGSYAISRGGGSTAAAGGMGSTTVVVSTIPYKY	G	G	T	F	G	S	Y	A	I	S	R	G	G	G	S	T	A	A	A	G	G	M	G	S	T	T	V	V	V	S	T	I	P	Y	K	Y	2.56328	0	20
sample	GGTFGSYAISRGGGSTAAAGGMGSTTVVVSTIPYKY	G	G	T	F	G	S	Y	A	I	S	R	G	G	G	S	T	A	A	A	G	G	M	G	S	T	T	V	V	V	S	T	I	P	Y	K	Y	2.56328	0	20
sample	GGTFGSYAISRGGGSTAAAGGMGSTTVVVSTIPYKY	G	G	T	F	G	S	Y	A	I	S	R	G	G	G	S	T	A	A	A	G	G	M	G	S	T	T	V	V	V	S	T	I	P	Y	K	Y	2.56328	0	20
sample	GGTFGSYAISRGGGSTAAAGGMGSTTVVVSTIPYKY	G	G	T	F	G	S	Y	A	I	S	R	G	G	G	S	T	A	A	A	G	G	M	G	S	T	T	V	V	V	S	T	I	P	Y	K	Y	2.56328	0	20
sample	GGTFGSYAISRGGGSTAAAGGMGSTTVVVSTIPYKY	G	G	T	F	G	S	Y	A	I	S	R	G	G	G	S	T	A	A	A	G	G	M	G	S	T	T	V	V	V	S	T	I	P	Y	K	Y	2.56328	0	20
sample	GGTFGSYAISRGGGSTAAAGGMGSTTVVVSTIPYKY	G	G	T	F	G	S	Y	A	I	S	R	G	G	G	S	T	A	A	A	G	G	M	G	S	T	T	V	V	V	S	T	I	P	Y	K	Y	2.56328	0	20
sample	GGTFGSYAISRGGGSTAAAGGMGSTTVVVSTIPYKY	G	G	T	F	G	S	Y	A	I	S	R	G	G	G	S	T	A	A	A	G	G	M	G	S	T	T	V	V	V	S	T	I	P	Y	K	Y	2.56328	0	20
sample	GGTFGSYAISRGGGSTAAAGGMGSTTVVVSTIPYKY	G	G	T	F	G	S	Y	A	I	S	R	G	G	G	S	T	A	A	A	G	G	M	G	S	T	T	V	V	V	S	T	I	P	Y	K	Y	2.56328	0	20
S2	GRTFSSYAISRGGGSTAAAGGMGSTTVVVSTIPYKY	G	R	T	F	S	S	Y	A	I	S	R	G	G	G	S	T	A	A	A	G	G	M	G	S	T	T	V	V	V	S	T	I	P	Y	K	Y	2.57157	1	21
S2	GRTFSSYAISRGGGSTAAAGGMGSTTVVVSTIPYKY	G	R	T	F	S	S	Y	A	I	S	R	G	G	G	S	T	A	A	A	G	G	M	G	S	T	T	V	V	V	S	T	I	P	Y	K	Y	2.57157	0	21
S2	GRTFSSYAISRGGGSTAAAGGMGSTTVVVSTIPYKY	G	R	T	F	S	S	Y	A	I	S	R	G	G	G	S	T	A	A	A	G	G	M	G	S	T	T	V	V	V	S	T	I	P	Y	K	Y	2.57157	0	21
S2	GRTFSSYAISRGGGSTAAAGGMGSTTVVVSTIPYKY	G	R	T	F	S	S	Y	A	I	S	R	G	G	G	S	T	A	A	A	G	G	M	G	S	T	T	V	V	V	S	T	I	P	Y	K	Y	2.57157	0	21
sample	GRTFSSYAISRGGGSTAAAGGMGSTTVVVSTIPYKY	G	R	T	F	S	S	Y	A	I	S	R	G	G	G	S	T	A	A	A	G	G	M	G	S	T	T	V	V	V	S	T	I	P	Y	K	Y	2.57157	0	21
sample	GRTFSSYAISRGGGSTAAAGGMGSTTVVVSTIPYKY	G	R	T	F	S	S	Y	A	I	S	R	G	G	G	S	T	A	A	A	G	G	M	G	S	T	T	V	V	V	S	T	I	P	Y	K	Y	2.57157	0	21
sample	GRTFSSYAISRGGGSTAAAGGMGSTTVVVSTIPYKY	G	R	T	F	S	S	Y	A	I	S	R	G	G	G	S	T	A	A	A	G	G	M	G	S	T	T	V	V	V	S	T	I	P	Y	K	Y	2.57157	0	21
sample	GRTFSSYAISRGGGSTAAAGGMGSTTVVVSTIPYKY	G	R	T	F	S	S	Y	A	I	S	R	G	G	G	S	T	A	A	A	G	G	M	G	S	T	T	V	V	V	S	T	I	P	Y	K	Y	2.57157	0	21
sample	GRTFSSYAISRGGGSTAAAGGMGSTTVVVSTIPYKY	G	R	T	F	S	S	Y	A	I	S	R	G	G	G	S	T	A	A	A	G	G	M	G	S	T	T	V	V	V	S	T	I	P	Y	K	Y	2.57157	0	21
S2	GGTFGNYAISRSGGSTAAAGGMGSTTVVVSTIPYKY	G	G	T	F	G	N	Y	A	I	S	R	S	G	G	S	T	A	A	A	G	G	M	G	S	T	T	V	V	V	S	T	I	P	Y	K	Y	2.58221	1	22
sample	GGTFGNYAISRSGGSTAAAGGMGSTTVVVSTIPYKY	G	G	T	F	G	N	Y	A	I	S	R	S	G	G	S	T	A	A	A	G	G	M	G	S	T	T	V	V	V	S	T	I	P	Y	K	Y	2.58221	0	22
sample	GGTFGNYAISRSGGSTAAAGGMGSTTVVVSTIPYKY	G	G	T	F	G	N	Y	A	I	S	R	S	G	G	S	T	A	A	A	G	G	M	G	S	T	T	V	V	V	S	T	I	P	Y	K	Y	2.58221	0	22
sample	GGTFGNYAISRSGGSTAAAGGMGSTTVVVSTIPYKY	G	G	T	F	G	N	Y	A	I	S	R	S	G	G	S	T	A	A	A	G	G	M	G	S	T	T	V	V	V	S	T	I	P	Y	K	Y	2.58221	0	22
sample	GGTFGNYAISRSGGSTAAAGGMGSTTVVVSTIPYKY	G	G	T	F	G	N	Y	A	I	S	R	S	G	G	S	T	A	A	A	G	G	M	G	S	T	T	V	V	V	S	T	I	P	Y	K	Y	2.58221	0	22
sample	GGTFGNYAISRSGGSTAAAGGMGSTTVVVSTIPYKY	G	G	T	F	G	N	Y	A	I	S	R	S	G	G	S	T	A	A	A	G	G	M	G	S	T	T	V	V	V	S	T	I	P	Y	K	Y	2.58221	0	22
sample	GGTFGNYAISRSGGSTAAAGGMGSTTVVVSTIPYKY	G	G	T	F	G	N	Y	A	I	S	R	S	G	G	S	T	A	A	A	G	G	M	G	S	T	T	V	V	V	S	T	I	P	Y	K	Y	2.58221	0	22
sample	GGTFGNYAISRSGGSTAAAGGMGSTTVVVSTIPYKY	G	G	T	F	G	N	Y	A	I	S	R	S	G	G	S	T	A	A	A	G	G	M	G	S	T	T	V	V	V	S	T	I	P	Y	K	Y	2.58221	0	22
sample	GGTFGNYAISRSGGSTAAAGGMGSTTVVVSTIPYKY	G	G	T	F	G	N	Y	A	I	S	R	S	G	G	S	T	A	A	A	G	G	M	G	S	T	T	V	V	V	S	T	I	P	Y	K	Y	2.58221	0	22
sample	GGTFGNYAISRSGGSTAAAGGMGSTTVVVSTIPYKY	G	G	T	F	G	N	Y	A	I	S	R	S	G	G	S	T	A	A	A	G	G	M	G	S	T	T	V	V	V	S	T	I	P	Y	K	Y	2.58221	0	22
sample	GGTFGNYAISRSGGSTAAAGGMGSTTVVVSTIPYKY	G	G	T	F	G	N	Y	A	I	S	R	S	G	G	S	T	A	A	A	G	G	M	G	S	T	T	V	V	V	S	T	I	P	Y	K	Y	2.58221	0	22
sample	GGTFGNYAISRSGGSTAAAGGMGSTTVVVSTIPYKY	G	G	T	F	G	N	Y	A	I	S	R	S	G	G	S	T	A	A	A	G	G	M	G	S	T	T	V	V	V	S	T	I	P	Y	K	Y	2.58221	0	22
sample	GGTFGNYAISRSGGSTAAAGGMGSTTVVVSTIPYKY	G	G	T	F	G	N	Y	A	I	S	R	S	G	G	S	T	A	A	A	G	G	M	G	S	T	T	V	V	V	S	T	I	P	Y	K	Y	2.58221	0	22
sample	GGTFGNYAISRSGGSTAAAGGMGSTTVVVSTIPYKY	G	G	T	F	G	N	Y	A	I	S	R	S	G	G	S	T	A	A	A	G	G	M	G	S	T	T	V	V	V	S	T	I	P	Y	K	Y	2.58221	0	22
sample	GGTFGNYAISRSGGSTAAAGGMGSTTVVVSTIPYKY	G	G	T	F	G	N	Y	A	I	S	R	S	G	G	S	T	A	A	A	G	G	M	G	S	T	T	V	V	V	S	T	I	P	Y	K	Y	2.58221	0	22
sample	GGTFGNYAISRSGGSTAAAGGMGSTTVVVSTIPYKY	G	G	T	F	G	N	Y	A	I	S	R	S	G	G	S	T	A	A	A	G	G	M	G	S	T	T	V	V	V	S	T	I	P	Y	K	Y	2.58221	0	22
S2	GRTFSNYAISRSGGSTAAAGGMGSTTVVVSTIPYKY	G	R	T	F	S	N	Y	A	I	S	R	S	G	G	S	T	A	A	A	G	G	M	G	S	T	T	V	V	V	S	T	I	P	Y	K	Y	2.5905	1	23
sample	GRTFSNYAISRSGGSTAAAGGMGSTTVVVSTIPYKY	G	R	T	F	S	N	Y	A	I	S	R	S	G	G	S	T	A	A	A	G	G	M	G	S	T	T	V	V	V	S	T	I	P	Y	K	Y	2.5905	0	23
sample	GRTFSNYAISRSGGSTAAAGGMGSTTVVVSTIPYKY	G	R	T	F	S	N	Y	A	I	S	R	S	G	G	S	T	A	A	A	G	G	M	G	S	T	T	V	V	V	S	T	I	P	Y	K	Y	2.5905	0	23
sample	GRTFSNYAISRSGGSTAAAGGMGSTTVVVSTIPYKY	G	R	T	F	S	N	Y	A	I	S	R	S	G	G	S	T	A	A	A	G	G	M	G	S	T	T	V	V	V	S	T	I	P	Y	K	Y	2.5905	0	23
sample	GRTFSNYAISRSGGSTAAAGGMGSTTVVVSTIPYKY	G	R	T	F	S	N	Y	A	I	S	R	S	G	G	S	T	A	A	A	G	G	M	G	S	T	T	V	V	V	S	T	I	P	Y	K	Y	2.5905	0	23
sample	GRTFSNYAISRSGGSTAAAGGMGSTTVVVSTIPYKY	G	R	T	F	S	N	Y	A	I	S	R	S	G	G	S	T	A	A	A	G	G	M	G	S	T	T	V	V	V	S	T	I	P	Y	K	Y	2.5905	0	23
sample	GRTFSNYAISRSGGSTAAAGGMGSTTVVVSTIPYKY	G	R	T	F	S	N	Y	A	I	S	R	S	G	G	S	T	A	A	A	G	G	M	G	S	T	T	V	V	V	S	T	I	P	Y	K	Y	2.5905	0	23
sample	GRTFSNYAISRSGGSTAAAGGMGSTTVVVSTIPYKY	G	R	T	F	S	N	Y	A	I	S	R	S	G	G	S	T	A	A	A	G	G	M	G	S	T	T	V	V	V	S	T	I	P	Y	K	Y	2.5905	0	23
sample	GRTFSNYAISRSGGSTAAAGGMGSTTVVVSTIPYKY	G	R	T	F	S	N	Y	A	I	S	R	S	G	G	S	T	A	A	A	G	G	M	G	S	T	T	V	V	V	S	T	I	P	Y	K	Y	2.5905	0	23
sample	GRTFGSYAISWSGGSTAAAGGMGSTTVVVSTIPYKY	G	R	T	F	G	S	Y	A	I	S	W	S	G	G	S	T	A	A	A	G	G	M	G	S	T	T	V	V	V	S	T	I	P	Y	K	Y	2.59258	1	24
sample	GRTFGSYAISWSGGSTAAAGGMGSTTVVVSTIPYKY	G	R	T	F	G	S	Y	A	I	S	W	S	G	G	S	T	A	A	A	G	G	M	G	S	T	T	V	V	V	S	T	I	P	Y	K	Y	2.59258	0	24
S2	GFTFSSYAISWSGGSTAAAGGMGSTTVVVSTIPYKY	G	F	T	F	S	S	Y	A	I	S	W	S	G	G	S	T	A	A	A	G	G	M	G	S	T	T	V	V	V	S	T	I	P	Y	K	Y	2.59901	1	25
S2	GFTFSSYAISWSGGSTAAAGGMGSTTVVVSTIPYKY	G	F	T	F	S	S	Y	A	I	S	W	S	G	G	S	T	A	A	A	G	G	M	G	S	T	T	V	V	V	S	T	I	P	Y	K	Y	2.59901	0	25
S2	GFTFSSYAISWSGGSTAAAGGMGSTTVVVSTIPYKY	G	F	T	F	S	S	Y	A	I	S	W	S	G	G	S	T	A	A	A	G	G	M	G	S	T	T	V	V	V	S	T	I	P	Y	K	Y	2.59901	0	25
S2	GFTFSSYAISWSGGSTAAAGGMGSTTVVVSTIPYKY	G	F	T	F	S	S	Y	A	I	S	W	S	G	G	S	T	A	A	A	G	G	M	G	S	T	T	V	V	V	S	T	I	P	Y	K	Y	2.59901	0	25
S2	GFTFSSYAISWSGGSTAAAGGMGSTTVVVSTIPYKY	G	F	T	F	S	S	Y	A	I	S	W	S	G	G	S	T	A	A	A	G	G	M	G	S	T	T	V	V	V	S	T	I	P	Y	K	Y	2.59901	0	25
S2	GFTFSSYAISWSGGSTAAAGGMGSTTVVVSTIPYKY	G	F	T	F	S	S	Y	A	I	S	W	S	G	G	S	T	A	A	A	G	G	M	G	S	T	T	V	V	V	S	T	I	P	Y	K	Y	2.59901	0	25
S2	GFTFSSYAISWSGGSTAAAGGMGSTTVVVSTIPYKY	G	F	T	F	S	S	Y	A	I	S	W	S	G	G	S	T	A	A	A	G	G	M	G	S	T	T	V	V	V	S	T	I	P	Y	K	Y	2.59901	0	25
S2	GFTFSSYAISWSGGSTAAAGGMGSTTVVVSTIPYKY	G	F	T	F	S	S	Y	A	I	S	W	S	G	G	S	T	A	A	A	G	G	M	G	S	T	T	V	V	V	S	T	I	P	Y	K	Y	2.59901	0	25
S2	GFTFSSYAISWSGGSTAAAGGMGSTTVVVSTIPYKY	G	F	T	F	S	S	Y	A	I	S	W	S	G	G	S	T	A	A	A	G	G	M	G	S	T	T	V	V	V	S	T	I	P	Y	K	Y	2.59901	0	25
sample	GFTFSSYAISWSGGSTAAAGGMGSTTVVVSTIPYKY	G	F	T	F	S	S	Y	A	I	S	W	S	G	G	S	T	A	A	A	G	G	M	G	S	T	T	V	V	V	S	T	I	P	Y	K	Y	2.59901	0	25
sample	GFTFSSYAISWSGGSTAAAGGMGSTTVVVSTIPYKY	G	F	T	F	S	S	Y	A	I	S	W	S	G	G	S	T	A	A	A	G	G	M	G	S	T	T	V	V	V	S	T	I	P	Y	K	Y	2.59901	0	25
sample	GFTFSSYAISWSGGSTAAAGGMGSTTVVVSTIPYKY	G	F	T	F	S	S	Y	A	I	S	W	S	G	G	S	T	A	A	A	G	G	M	G	S	T	T	V	V	V	S	T	I	P	Y	K	Y	2.59901	0	25
S2	GGTFGSYAISSGGGSTAAAGGMGSTTVVVSTIPYKY	G	G	T	F	G	S	Y	A	I	S	S	G	G	G	S	T	A	A	A	G	G	M	G	S	T	T	V	V	V	S	T	I	P	Y	K	Y	2.60493	1	26
S2	GGTFGSYAISSGGGSTAAAGGMGSTTVVVSTIPYKY	G	G	T	F	G	S	Y	A	I	S	S	G	G	G	S	T	A	A	A	G	G	M	G	S	T	T	V	V	V	S	T	I	P	Y	K	Y	2.60493	0	26
S2	GGTFGSYAISSGGGSTAAAGGMGSTTVVVSTIPYKY	G	G	T	F	G	S	Y	A	I	S	S	G	G	G	S	T	A	A	A	G	G	M	G	S	T	T	V	V	V	S	T	I	P	Y	K	Y	2.60493	0	26
S2	GGTFGSYAISSGGGSTAAAGGMGSTTVVVSTIPYKY	G	G	T	F	G	S	Y	A	I	S	S	G	G	G	S	T	A	A	A	G	G	M	G	S	T	T	V	V	V	S	T	I	P	Y	K	Y	2.60493	0	26
S2	GGTFGSYAISSGGGSTAAAGGMGSTTVVVSTIPYKY	G	G	T	F	G	S	Y	A	I	S	S	G	G	G	S	T	A	A	A	G	G	M	G	S	T	T	V	V	V	S	T	I	P	Y	K	Y	2.60493	0	26
sample	GGTFSSYAISRSGDSTAAAGGMGSTTVVVSTIPYKY	G	G	T	F	S	S	Y	A	I	S	R	S	G	D	S	T	A	A	A	G	G	M	G	S	T	T	V	V	V	S	T	I	P	Y	K	Y	2.60523	1	27
S2	GRTFSSYAISSGGGSTAAAGGMGSTTVVVSTIPYKY	G	R	T	F	S	S	Y	A	I	S	S	G	G	G	S	T	A	A	A	G	G	M	G	S	T	T	V	V	V	S	T	I	P	Y	K	Y	2.61322	1	28
S2	GRTFSSYAISSGGGSTAAAGGMGSTTVVVSTIPYKY	G	R	T	F	S	S	Y	A	I	S	S	G	G	G	S	T	A	A	A	G	G	M	G	S	T	T	V	V	V	S	T	I	P	Y	K	Y	2.61322	0	28
S2	GRTFSSYAISSGGGSTAAAGGMGSTTVVVSTIPYKY	G	R	T	F	S	S	Y	A	I	S	S	G	G	G	S	T	A	A	A	G	G	M	G	S	T	T	V	V	V	S	T	I	P	Y	K	Y	2.61322	0	28
S2	GRTFSSYAISSGGGSTAAAGGMGSTTVVVSTIPYKY	G	R	T	F	S	S	Y	A	I	S	S	G	G	G	S	T	A	A	A	G	G	M	G	S	T	T	V	V	V	S	T	I	P	Y	K	Y	2.61322	0	28
S2	GRTFSSYAISSGGGSTAAAGGMGSTTVVVSTIPYKY	G	R	T	F	S	S	Y	A	I	S	S	G	G	G	S	T	A	A	A	G	G	M	G	S	T	T	V	V	V	S	T	I	P	Y	K	Y	2.61322	0	28
S2	GRTFSSYAISSGGGSTAAAGGMGSTTVVVSTIPYKY	G	R	T	F	S	S	Y	A	I	S	S	G	G	G	S	T	A	A	A	G	G	M	G	S	T	T	V	V	V	S	T	I	P	Y	K	Y	2.61322	0	28
S2	GRTFSSYAISSGGGSTAAAGGMGSTTVVVSTIPYKY	G	R	T	F	S	S	Y	A	I	S	S	G	G	G	S	T	A	A	A	G	G	M	G	S	T	T	V	V	V	S	T	I	P	Y	K	Y	2.61322	0	28
S2	GRTFSSYAISSGGGSTAAAGGMGSTTVVVSTIPYKY	G	R	T	F	S	S	Y	A	I	S	S	G	G	G	S	T	A	A	A	G	G	M	G	S	T	T	V	V	V	S	T	I	P	Y	K	Y	2.61322	0	28
S2	GRTFSSYAISSGGGSTAAAGGMGSTTVVVSTIPYKY	G	R	T	F	S	S	Y	A	I	S	S	G	G	G	S	T	A	A	A	G	G	M	G	S	T	T	V	V	V	S	T	I	P	Y	K	Y	2.61322	0	28
S2	GRTFSSYAISSGGGSTAAAGGMGSTTVVVSTIPYKY	G	R	T	F	S	S	Y	A	I	S	S	G	G	G	S	T	A	A	A	G	G	M	G	S	T	T	V	V	V	S	T	I	P	Y	K	Y	2.61322	0	28
S2	GRTFSSYAISSGGGSTAAAGGMGSTTVVVSTIPYKY	G	R	T	F	S	S	Y	A	I	S	S	G	G	G	S	T	A	A	A	G	G	M	G	S	T	T	V	V	V	S	T	I	P	Y	K	Y	2.61322	0	28
S2	GRTFSSYAISSGGGSTAAAGGMGSTTVVVSTIPYKY	G	R	T	F	S	S	Y	A	I	S	S	G	G	G	S	T	A	A	A	G	G	M	G	S	T	T	V	V	V	S	T	I	P	Y	K	Y	2.61322	0	28
S2	GRTFSSYAISSGGGSTAAAGGMGSTTVVVSTIPYKY	G	R	T	F	S	S	Y	A	I	S	S	G	G	G	S	T	A	A	A	G	G	M	G	S	T	T	V	V	V	S	T	I	P	Y	K	Y	2.61322	0	28
S2	GRTFSSYAISSGGGSTAAAGGMGSTTVVVSTIPYKY	G	R	T	F	S	S	Y	A	I	S	S	G	G	G	S	T	A	A	A	G	G	M	G	S	T	T	V	V	V	S	T	I	P	Y	K	Y	2.61322	0	28
S2	GRTFSSYAISSGGGSTAAAGGMGSTTVVVSTIPYKY	G	R	T	F	S	S	Y	A	I	S	S	G	G	G	S	T	A	A	A	G	G	M	G	S	T	T	V	V	V	S	T	I	P	Y	K	Y	2.61322	0	28
S2	GRTFSSYAISSGGGSTAAAGGMGSTTVVVSTIPYKY	G	R	T	F	S	S	Y	A	I	S	S	G	G	G	S	T	A	A	A	G	G	M	G	S	T	T	V	V	V	S	T	I	P	Y	K	Y	2.61322	0	28
S2	GRTFSSYAISSGGGSTAAAGGMGSTTVVVSTIPYKY	G	R	T	F	S	S	Y	A	I	S	S	G	G	G	S	T	A	A	A	G	G	M	G	S	T	T	V	V	V	S	T	I	P	Y	K	Y	2.61322	0	28
S2	GRTFSSYAISSGGGSTAAAGGMGSTTVVVSTIPYKY	G	R	T	F	S	S	Y	A	I	S	S	G	G	G	S	T	A	A	A	G	G	M	G	S	T	T	V	V	V	S	T	I	P	Y	K	Y	2.61322	0	28
S2	GRTFSSYAISSGGGSTAAAGGMGSTTVVVSTIPYKY	G	R	T	F	S	S	Y	A	I	S	S	G	G	G	S	T	A	A	A	G	G	M	G	S	T	T	V	V	V	S	T	I	P	Y	K	Y	2.61322	0	28
S2	GRTFSSYAISSGGGSTAAAGGMGSTTVVVSTIPYKY	G	R	T	F	S	S	Y	A	I	S	S	G	G	G	S	T	A	A	A	G	G	M	G	S	T	T	V	V	V	S	T	I	P	Y	K	Y	2.61322	0	28
S2	GRTFSSYAISSGGGSTAAAGGMGSTTVVVSTIPYKY	G	R	T	F	S	S	Y	A	I	S	S	G	G	G	S	T	A	A	A	G	G	M	G	S	T	T	V	V	V	S	T	I	P	Y	K	Y	2.61322	0	28
S2	GRTFSSYAISSGGGSTAAAGGMGSTTVVVSTIPYKY	G	R	T	F	S	S	Y	A	I	S	S	G	G	G	S	T	A	A	A	G	G	M	G	S	T	T	V	V	V	S	T	I	P	Y	K	Y	2.61322	0	28
sample	GRTFSSYAISSGGGSTAAAGGMGSTTVVVSTIPYKY	G	R	T	F	S	S	Y	A	I	S	S	G	G	G	S	T	A	A	A	G	G	M	G	S	T	T	V	V	V	S	T	I	P	Y	K	Y	2.61322	0	28
sample	GGTFGNYAISSSGGSTAAAGGMGSTTVVVSTIPYKY	G	G	T	F	G	N	Y	A	I	S	S	S	G	G	S	T	A	A	A	G	G	M	G	S	T	T	V	V	V	S	T	I	P	Y	K	Y	2.62386	1	29
sample	GGTFGNYAISSSGGSTAAAGGMGSTTVVVSTIPYKY	G	G	T	F	G	N	Y	A	I	S	S	S	G	G	S	T	A	A	A	G	G	M	G	S	T	T	V	V	V	S	T	I	P	Y	K	Y	2.62386	0	29
sample	GGTFGNYAISSSGGSTAAAGGMGSTTVVVSTIPYKY	G	G	T	F	G	N	Y	A	I	S	S	S	G	G	S	T	A	A	A	G	G	M	G	S	T	T	V	V	V	S	T	I	P	Y	K	Y	2.62386	0	29
sample	GGTFGNYAISSSGGSTAAAGGMGSTTVVVSTIPYKY	G	G	T	F	G	N	Y	A	I	S	S	S	G	G	S	T	A	A	A	G	G	M	G	S	T	T	V	V	V	S	T	I	P	Y	K	Y	2.62386	0	29
sample	GGTFGNYAISSSGGSTAAAGGMGSTTVVVSTIPYKY	G	G	T	F	G	N	Y	A	I	S	S	S	G	G	S	T	A	A	A	G	G	M	G	S	T	T	V	V	V	S	T	I	P	Y	K	Y	2.62386	0	29
S2	GRTFSNYAISSSGGSTAAAGGMGSTTVVVSTIPYKY	G	R	T	F	S	N	Y	A	I	S	S	S	G	G	S	T	A	A	A	G	G	M	G	S	T	T	V	V	V	S	T	I	P	Y	K	Y	2.63215	1	30
S2	GRTFSNYAISSSGGSTAAAGGMGSTTVVVSTIPYKY	G	R	T	F	S	N	Y	A	I	S	S	S	G	G	S	T	A	A	A	G	G	M	G	S	T	T	V	V	V	S	T	I	P	Y	K	Y	2.63215	0	30
S2	GRTFSNYAISSSGGSTAAAGGMGSTTVVVSTIPYKY	G	R	T	F	S	N	Y	A	I	S	S	S	G	G	S	T	A	A	A	G	G	M	G	S	T	T	V	V	V	S	T	I	P	Y	K	Y	2.63215	0	30
S2	GRTFSNYAISSSGGSTAAAGGMGSTTVVVSTIPYKY	G	R	T	F	S	N	Y	A	I	S	S	S	G	G	S	T	A	A	A	G	G	M	G	S	T	T	V	V	V	S	T	I	P	Y	K	Y	2.63215	0	30
S2	GRTFSNYAISSSGGSTAAAGGMGSTTVVVSTIPYKY	G	R	T	F	S	N	Y	A	I	S	S	S	G	G	S	T	A	A	A	G	G	M	G	S	T	T	V	V	V	S	T	I	P	Y	K	Y	2.63215	0	30
S2	GRTFSNYAISSSGGSTAAAGGMGSTTVVVSTIPYKY	G	R	T	F	S	N	Y	A	I	S	S	S	G	G	S	T	A	A	A	G	G	M	G	S	T	T	V	V	V	S	T	I	P	Y	K	Y	2.63215	0	30
S2	GRTFSNYAISSSGGSTAAAGGMGSTTVVVSTIPYKY	G	R	T	F	S	N	Y	A	I	S	S	S	G	G	S	T	A	A	A	G	G	M	G	S	T	T	V	V	V	S	T	I	P	Y	K	Y	2.63215	0	30
sample	GRTFSNYAISSSGGSTAAAGGMGSTTVVVSTIPYKY	G	R	T	F	S	N	Y	A	I	S	S	S	G	G	S	T	A	A	A	G	G	M	G	S	T	T	V	V	V	S	T	I	P	Y	K	Y	2.63215	0	30
sample	GRTFSNYAISSSGGSTAAAGGMGSTTVVVSTIPYKY	G	R	T	F	S	N	Y	A	I	S	S	S	G	G	S	T	A	A	A	G	G	M	G	S	T	T	V	V	V	S	T	I	P	Y	K	Y	2.63215	0	30
sample	GRTFSNYAISSSGGSTAAAGGMGSTTVVVSTIPYKY	G	R	T	F	S	N	Y	A	I	S	S	S	G	G	S	T	A	A	A	G	G	M	G	S	T	T	V	V	V	S	T	I	P	Y	K	Y	2.63215	0	30
sample	GRTFSNYAISSSGGSTAAAGGMGSTTVVVSTIPYKY	G	R	T	F	S	N	Y	A	I	S	S	S	G	G	S	T	A	A	A	G	G	M	G	S	T	T	V	V	V	S	T	I	P	Y	K	Y	2.63215	0	30
sample	GRTFSNYAISSSGGSTAAAGGMGSTTVVVSTIPYKY	G	R	T	F	S	N	Y	A	I	S	S	S	G	G	S	T	A	A	A	G	G	M	G	S	T	T	V	V	V	S	T	I	P	Y	K	Y	2.63215	0	30
sample	GRTFSNYAISSSGGSTAAAGGMGSTTVVVSTIPYKY	G	R	T	F	S	N	Y	A	I	S	S	S	G	G	S	T	A	A	A	G	G	M	G	S	T	T	V	V	V	S	T	I	P	Y	K	Y	2.63215	0	30
sample	GRTFSNYAISSSGGSTAAAGGMGSTTVVVSTIPYKY	G	R	T	F	S	N	Y	A	I	S	S	S	G	G	S	T	A	A	A	G	G	M	G	S	T	T	V	V	V	S	T	I	P	Y	K	Y	2.63215	0	30
S2	GRTFGSYAISRGGGSTAAAGGMGSTTVVVSTIPYKY	G	R	T	F	G	S	Y	A	I	S	R	G	G	G	S	T	A	A	A	G	G	M	G	S	T	T	V	V	V	S	T	I	P	Y	K	Y	2.63262	1	31
S2	GRTFGSYAISRGGGSTAAAGGMGSTTVVVSTIPYKY	G	R	T	F	G	S	Y	A	I	S	R	G	G	G	S	T	A	A	A	G	G	M	G	S	T	T	V	V	V	S	T	I	P	Y	K	Y	2.63262	0	31
S2	GRTFGSYAISRGGGSTAAAGGMGSTTVVVSTIPYKY	G	R	T	F	G	S	Y	A	I	S	R	G	G	G	S	T	A	A	A	G	G	M	G	S	T	T	V	V	V	S	T	I	P	Y	K	Y	2.63262	0	31
S2	GRTFGSYAISRGGGSTAAAGGMGSTTVVVSTIPYKY	G	R	T	F	G	S	Y	A	I	S	R	G	G	G	S	T	A	A	A	G	G	M	G	S	T	T	V	V	V	S	T	I	P	Y	K	Y	2.63262	0	31
S2	GRTFGSYAISRGGGSTAAAGGMGSTTVVVSTIPYKY	G	R	T	F	G	S	Y	A	I	S	R	G	G	G	S	T	A	A	A	G	G	M	G	S	T	T	V	V	V	S	T	I	P	Y	K	Y	2.63262	0	31
sample	GRTFGSYAISRGGGSTAAAGGMGSTTVVVSTIPYKY	G	R	T	F	G	S	Y	A	I	S	R	G	G	G	S	T	A	A	A	G	G	M	G	S	T	T	V	V	V	S	T	I	P	Y	K	Y	2.63262	0	31
sample	GRTFGSYAISRGGGSTAAAGGMGSTTVVVSTIPYKY	G	R	T	F	G	S	Y	A	I	S	R	G	G	G	S	T	A	A	A	G	G	M	G	S	T	T	V	V	V	S	T	I	P	Y	K	Y	2.63262	0	31
sample	GRTFGSYAISRGGGSTAAAGGMGSTTVVVSTIPYKY	G	R	T	F	G	S	Y	A	I	S	R	G	G	G	S	T	A	A	A	G	G	M	G	S	T	T	V	V	V	S	T	I	P	Y	K	Y	2.63262	0	31
sample	GRTFGSYAISRGGGSTAAAGGMGSTTVVVSTIPYKY	G	R	T	F	G	S	Y	A	I	S	R	G	G	G	S	T	A	A	A	G	G	M	G	S	T	T	V	V	V	S	T	I	P	Y	K	Y	2.63262	0	31
sample	GRTFGSYAISRGGGSTAAAGGMGSTTVVVSTIPYKY	G	R	T	F	G	S	Y	A	I	S	R	G	G	G	S	T	A	A	A	G	G	M	G	S	T	T	V	V	V	S	T	I	P	Y	K	Y	2.63262	0	31
sample	GRTFGSYAISRGGGSTAAAGGMGSTTVVVSTIPYKY	G	R	T	F	G	S	Y	A	I	S	R	G	G	G	S	T	A	A	A	G	G	M	G	S	T	T	V	V	V	S	T	I	P	Y	K	Y	2.63262	0	31
sample	GRTFGSYAISRGGGSTAAAGGMGSTTVVVSTIPYKY	G	R	T	F	G	S	Y	A	I	S	R	G	G	G	S	T	A	A	A	G	G	M	G	S	T	T	V	V	V	S	T	I	P	Y	K	Y	2.63262	0	31
sample	GRTFGSYAISRGGGSTAAAGGMGSTTVVVSTIPYKY	G	R	T	F	G	S	Y	A	I	S	R	G	G	G	S	T	A	A	A	G	G	M	G	S	T	T	V	V	V	S	T	I	P	Y	K	Y	2.63262	0	31
S2	GFTFSSYAISRGGGSTAAAGGMGSTTVVVSTIPYKY	G	F	T	F	S	S	Y	A	I	S	R	G	G	G	S	T	A	A	A	G	G	M	G	S	T	T	V	V	V	S	T	I	P	Y	K	Y	2.63905	1	32
S2	GFTFSSYAISRGGGSTAAAGGMGSTTVVVSTIPYKY	G	F	T	F	S	S	Y	A	I	S	R	G	G	G	S	T	A	A	A	G	G	M	G	S	T	T	V	V	V	S	T	I	P	Y	K	Y	2.63905	0	32
S2	GFTFSSYAISRGGGSTAAAGGMGSTTVVVSTIPYKY	G	F	T	F	S	S	Y	A	I	S	R	G	G	G	S	T	A	A	A	G	G	M	G	S	T	T	V	V	V	S	T	I	P	Y	K	Y	2.63905	0	32
sample	GFTFSSYAISRGGGSTAAAGGMGSTTVVVSTIPYKY	G	F	T	F	S	S	Y	A	I	S	R	G	G	G	S	T	A	A	A	G	G	M	G	S	T	T	V	V	V	S	T	I	P	Y	K	Y	2.63905	0	32
S2	GGTFSSYAISSSGDSTAAAGGMGSTTVVVSTIPYKY	G	G	T	F	S	S	Y	A	I	S	S	S	G	D	S	T	A	A	A	G	G	M	G	S	T	T	V	V	V	S	T	I	P	Y	K	Y	2.64688	1	33
sample	GGTFSSYAISSSGDSTAAAGGMGSTTVVVSTIPYKY	G	G	T	F	S	S	Y	A	I	S	S	S	G	D	S	T	A	A	A	G	G	M	G	S	T	T	V	V	V	S	T	I	P	Y	K	Y	2.64688	0	33
sample	GGTFSSYAISSSGDSTAAAGGMGSTTVVVSTIPYKY	G	G	T	F	S	S	Y	A	I	S	S	S	G	D	S	T	A	A	A	G	G	M	G	S	T	T	V	V	V	S	T	I	P	Y	K	Y	2.64688	0	33
sample	GGTFSSYAISSSGDSTAAAGGMGSTTVVVSTIPYKY	G	G	T	F	S	S	Y	A	I	S	S	S	G	D	S	T	A	A	A	G	G	M	G	S	T	T	V	V	V	S	T	I	P	Y	K	Y	2.64688	0	33
sample	GGTFSSYAISSSGDSTAAAGGMGSTTVVVSTIPYKY	G	G	T	F	S	S	Y	A	I	S	S	S	G	D	S	T	A	A	A	G	G	M	G	S	T	T	V	V	V	S	T	I	P	Y	K	Y	2.64688	0	33
sample	GGTFSSYAISSSGDSTAAAGGMGSTTVVVSTIPYKY	G	G	T	F	S	S	Y	A	I	S	S	S	G	D	S	T	A	A	A	G	G	M	G	S	T	T	V	V	V	S	T	I	P	Y	K	Y	2.64688	0	33
sample	GGTFSSYAISSSGDSTAAAGGMGSTTVVVSTIPYKY	G	G	T	F	S	S	Y	A	I	S	S	S	G	D	S	T	A	A	A	G	G	M	G	S	T	T	V	V	V	S	T	I	P	Y	K	Y	2.64688	0	33
sample	GRTFGNYAISRSGGSTAAAGGMGSTTVVVSTIPYKY	G	R	T	F	G	N	Y	A	I	S	R	S	G	G	S	T	A	A	A	G	G	M	G	S	T	T	V	V	V	S	T	I	P	Y	K	Y	2.65155	1	34
S2	GFTFSNYAISRSGGSTAAAGGMGSTTVVVSTIPYKY	G	F	T	F	S	N	Y	A	I	S	R	S	G	G	S	T	A	A	A	G	G	M	G	S	T	T	V	V	V	S	T	I	P	Y	K	Y	2.65797	1	35
S2	GFTFSNYAISRSGGSTAAAGGMGSTTVVVSTIPYKY	G	F	T	F	S	N	Y	A	I	S	R	S	G	G	S	T	A	A	A	G	G	M	G	S	T	T	V	V	V	S	T	I	P	Y	K	Y	2.65797	0	35
S2	GFTFSNYAISRSGGSTAAAGGMGSTTVVVSTIPYKY	G	F	T	F	S	N	Y	A	I	S	R	S	G	G	S	T	A	A	A	G	G	M	G	S	T	T	V	V	V	S	T	I	P	Y	K	Y	2.65797	0	35
S2	GFTFSNYAISRSGGSTAAAGGMGSTTVVVSTIPYKY	G	F	T	F	S	N	Y	A	I	S	R	S	G	G	S	T	A	A	A	G	G	M	G	S	T	T	V	V	V	S	T	I	P	Y	K	Y	2.65797	0	35
sample	GFTFSNYAISRSGGSTAAAGGMGSTTVVVSTIPYKY	G	F	T	F	S	N	Y	A	I	S	R	S	G	G	S	T	A	A	A	G	G	M	G	S	T	T	V	V	V	S	T	I	P	Y	K	Y	2.65797	0	35
sample	GFTFSNYAISRSGGSTAAAGGMGSTTVVVSTIPYKY	G	F	T	F	S	N	Y	A	I	S	R	S	G	G	S	T	A	A	A	G	G	M	G	S	T	T	V	V	V	S	T	I	P	Y	K	Y	2.65797	0	35
S2	GFTFGSYAISWSGGSTAAAGGMGSTTVVVSTIPYKY	G	F	T	F	G	S	Y	A	I	S	W	S	G	G	S	T	A	A	A	G	G	M	G	S	T	T	V	V	V	S	T	I	P	Y	K	Y	2.66006	1	36
sample	GFTFGSYAISWSGGSTAAAGGMGSTTVVVSTIPYKY	G	F	T	F	G	S	Y	A	I	S	W	S	G	G	S	T	A	A	A	G	G	M	G	S	T	T	V	V	V	S	T	I	P	Y	K	Y	2.66006	0	36
sample	GFTFGSYAISWSGGSTAAAGGMGSTTVVVSTIPYKY	G	F	T	F	G	S	Y	A	I	S	W	S	G	G	S	T	A	A	A	G	G	M	G	S	T	T	V	V	V	S	T	I	P	Y	K	Y	2.66006	0	36
S2	GRTFGSYAISSGGGSTAAAGGMGSTTVVVSTIPYKY	G	R	T	F	G	S	Y	A	I	S	S	G	G	G	S	T	A	A	A	G	G	M	G	S	T	T	V	V	V	S	T	I	P	Y	K	Y	2.67427	1	37
S2	GRTFSSYAISRSGDSTAAAGGMGSTTVVVSTIPYKY	G	R	T	F	S	S	Y	A	I	S	R	S	G	D	S	T	A	A	A	G	G	M	G	S	T	T	V	V	V	S	T	I	P	Y	K	Y	2.67458	1	38
S2	GRTFSSYAISRSGDSTAAAGGMGSTTVVVSTIPYKY	G	R	T	F	S	S	Y	A	I	S	R	S	G	D	S	T	A	A	A	G	G	M	G	S	T	T	V	V	V	S	T	I	P	Y	K	Y	2.67458	0	38
sample	GRTFSSYAISRSGDSTAAAGGMGSTTVVVSTIPYKY	G	R	T	F	S	S	Y	A	I	S	R	S	G	D	S	T	A	A	A	G	G	M	G	S	T	T	V	V	V	S	T	I	P	Y	K	Y	2.67458	0	38
sample	GRTFSSYAISRSGDSTAAAGGMGSTTVVVSTIPYKY	G	R	T	F	S	S	Y	A	I	S	R	S	G	D	S	T	A	A	A	G	G	M	G	S	T	T	V	V	V	S	T	I	P	Y	K	Y	2.67458	0	38
sample	GRTFSSYAISRSGDSTAAAGGMGSTTVVVSTIPYKY	G	R	T	F	S	S	Y	A	I	S	R	S	G	D	S	T	A	A	A	G	G	M	G	S	T	T	V	V	V	S	T	I	P	Y	K	Y	2.67458	0	38
sample	GRTFSSYAISRSGDSTAAAGGMGSTTVVVSTIPYKY	G	R	T	F	S	S	Y	A	I	S	R	S	G	D	S	T	A	A	A	G	G	M	G	S	T	T	V	V	V	S	T	I	P	Y	K	Y	2.67458	0	38
sample	GRTFSSYAISRSGDSTAAAGGMGSTTVVVSTIPYKY	G	R	T	F	S	S	Y	A	I	S	R	S	G	D	S	T	A	A	A	G	G	M	G	S	T	T	V	V	V	S	T	I	P	Y	K	Y	2.67458	0	38
sample	GRTFSSYAISRSGDSTAAAGGMGSTTVVVSTIPYKY	G	R	T	F	S	S	Y	A	I	S	R	S	G	D	S	T	A	A	A	G	G	M	G	S	T	T	V	V	V	S	T	I	P	Y	K	Y	2.67458	0	38
sample	GRTFSSYAISRSGDSTAAAGGMGSTTVVVSTIPYKY	G	R	T	F	S	S	Y	A	I	S	R	S	G	D	S	T	A	A	A	G	G	M	G	S	T	T	V	V	V	S	T	I	P	Y	K	Y	2.67458	0	38
sample	GRTFSSYAISRSGDSTAAAGGMGSTTVVVSTIPYKY	G	R	T	F	S	S	Y	A	I	S	R	S	G	D	S	T	A	A	A	G	G	M	G	S	T	T	V	V	V	S	T	I	P	Y	K	Y	2.67458	0	38
sample	GRTFSSYAISRSGDSTAAAGGMGSTTVVVSTIPYKY	G	R	T	F	S	S	Y	A	I	S	R	S	G	D	S	T	A	A	A	G	G	M	G	S	T	T	V	V	V	S	T	I	P	Y	K	Y	2.67458	0	38
sample	GRTFSSYAISRSGDSTAAAGGMGSTTVVVSTIPYKY	G	R	T	F	S	S	Y	A	I	S	R	S	G	D	S	T	A	A	A	G	G	M	G	S	T	T	V	V	V	S	T	I	P	Y	K	Y	2.67458	0	38
sample	GRTFSSYAISRSGDSTAAAGGMGSTTVVVSTIPYKY	G	R	T	F	S	S	Y	A	I	S	R	S	G	D	S	T	A	A	A	G	G	M	G	S	T	T	V	V	V	S	T	I	P	Y	K	Y	2.67458	0	38
sample	GRTFSSYAISRSGDSTAAAGGMGSTTVVVSTIPYKY	G	R	T	F	S	S	Y	A	I	S	R	S	G	D	S	T	A	A	A	G	G	M	G	S	T	T	V	V	V	S	T	I	P	Y	K	Y	2.67458	0	38
sample	GRTFSSYAISRSGDSTAAAGGMGSTTVVVSTIPYKY	G	R	T	F	S	S	Y	A	I	S	R	S	G	D	S	T	A	A	A	G	G	M	G	S	T	T	V	V	V	S	T	I	P	Y	K	Y	2.67458	0	38
sample	GRTFSSYAISRSGDSTAAAGGMGSTTVVVSTIPYKY	G	R	T	F	S	S	Y	A	I	S	R	S	G	D	S	T	A	A	A	G	G	M	G	S	T	T	V	V	V	S	T	I	P	Y	K	Y	2.67458	0	38
sample	GRTFSSYAISRSGDSTAAAGGMGSTTVVVSTIPYKY	G	R	T	F	S	S	Y	A	I	S	R	S	G	D	S	T	A	A	A	G	G	M	G	S	T	T	V	V	V	S	T	I	P	Y	K	Y	2.67458	0	38
sample	GRTFSSYAISRSGDSTAAAGGMGSTTVVVSTIPYKY	G	R	T	F	S	S	Y	A	I	S	R	S	G	D	S	T	A	A	A	G	G	M	G	S	T	T	V	V	V	S	T	I	P	Y	K	Y	2.67458	0	38
sample	GRTFSSYAISRSGDSTAAAGGMGSTTVVVSTIPYKY	G	R	T	F	S	S	Y	A	I	S	R	S	G	D	S	T	A	A	A	G	G	M	G	S	T	T	V	V	V	S	T	I	P	Y	K	Y	2.67458	0	38
S2	GGTFSNYAISWSGGSTAAAGGMGSTTVVVSTIPYKY	G	G	T	F	S	N	Y	A	I	S	W	S	G	G	S	T	A	A	A	G	G	M	G	S	T	T	V	V	V	S	T	I	P	Y	K	Y	2.68701	1	39
S2	GGTFSNYAISWSGGSTAAAGGMGSTTVVVSTIPYKY	G	G	T	F	S	N	Y	A	I	S	W	S	G	G	S	T	A	A	A	G	G	M	G	S	T	T	V	V	V	S	T	I	P	Y	K	Y	2.68701	0	39
S2	GGTFSNYAISWSGGSTAAAGGMGSTTVVVSTIPYKY	G	G	T	F	S	N	Y	A	I	S	W	S	G	G	S	T	A	A	A	G	G	M	G	S	T	T	V	V	V	S	T	I	P	Y	K	Y	2.68701	0	39
sample	GGTFSNYAISWSGGSTAAAGGMGSTTVVVSTIPYKY	G	G	T	F	S	N	Y	A	I	S	W	S	G	G	S	T	A	A	A	G	G	M	G	S	T	T	V	V	V	S	T	I	P	Y	K	Y	2.68701	0	39
S2	GRTFGNYAISSSGGSTAAAGGMGSTTVVVSTIPYKY	G	R	T	F	G	N	Y	A	I	S	S	S	G	G	S	T	A	A	A	G	G	M	G	S	T	T	V	V	V	S	T	I	P	Y	K	Y	2.6932	1	40
S2	GRTFGNYAISSSGGSTAAAGGMGSTTVVVSTIPYKY	G	R	T	F	G	N	Y	A	I	S	S	S	G	G	S	T	A	A	A	G	G	M	G	S	T	T	V	V	V	S	T	I	P	Y	K	Y	2.6932	0	40
S2	GRTFGNYAISSSGGSTAAAGGMGSTTVVVSTIPYKY	G	R	T	F	G	N	Y	A	I	S	S	S	G	G	S	T	A	A	A	G	G	M	G	S	T	T	V	V	V	S	T	I	P	Y	K	Y	2.6932	0	40
sample	GRTFGNYAISSSGGSTAAAGGMGSTTVVVSTIPYKY	G	R	T	F	G	N	Y	A	I	S	S	S	G	G	S	T	A	A	A	G	G	M	G	S	T	T	V	V	V	S	T	I	P	Y	K	Y	2.6932	0	40
S2	GFTFSNYAISSSGGSTAAAGGMGSTTVVVSTIPYKY	G	F	T	F	S	N	Y	A	I	S	S	S	G	G	S	T	A	A	A	G	G	M	G	S	T	T	V	V	V	S	T	I	P	Y	K	Y	2.69963	1	41
S2	GFTFSNYAISSSGGSTAAAGGMGSTTVVVSTIPYKY	G	F	T	F	S	N	Y	A	I	S	S	S	G	G	S	T	A	A	A	G	G	M	G	S	T	T	V	V	V	S	T	I	P	Y	K	Y	2.69963	0	41
S2	GFTFSNYAISSSGGSTAAAGGMGSTTVVVSTIPYKY	G	F	T	F	S	N	Y	A	I	S	S	S	G	G	S	T	A	A	A	G	G	M	G	S	T	T	V	V	V	S	T	I	P	Y	K	Y	2.69963	0	41
S2	GFTFSNYAISSSGGSTAAAGGMGSTTVVVSTIPYKY	G	F	T	F	S	N	Y	A	I	S	S	S	G	G	S	T	A	A	A	G	G	M	G	S	T	T	V	V	V	S	T	I	P	Y	K	Y	2.69963	0	41
S2	GFTFSNYAISSSGGSTAAAGGMGSTTVVVSTIPYKY	G	F	T	F	S	N	Y	A	I	S	S	S	G	G	S	T	A	A	A	G	G	M	G	S	T	T	V	V	V	S	T	I	P	Y	K	Y	2.69963	0	41
S2	GFTFGSYAISRGGGSTAAAGGMGSTTVVVSTIPYKY	G	F	T	F	G	S	Y	A	I	S	R	G	G	G	S	T	A	A	A	G	G	M	G	S	T	T	V	V	V	S	T	I	P	Y	K	Y	2.7001	1	42
sample	GFTFGSYAISRGGGSTAAAGGMGSTTVVVSTIPYKY	G	F	T	F	G	S	Y	A	I	S	R	G	G	G	S	T	A	A	A	G	G	M	G	S	T	T	V	V	V	S	T	I	P	Y	K	Y	2.7001	0	42
sample	GFTFGSYAISRGGGSTAAAGGMGSTTVVVSTIPYKY	G	F	T	F	G	S	Y	A	I	S	R	G	G	G	S	T	A	A	A	G	G	M	G	S	T	T	V	V	V	S	T	I	P	Y	K	Y	2.7001	0	42
sample	GFTFGSYAISRGGGSTAAAGGMGSTTVVVSTIPYKY	G	F	T	F	G	S	Y	A	I	S	R	G	G	G	S	T	A	A	A	G	G	M	G	S	T	T	V	V	V	S	T	I	P	Y	K	Y	2.7001	0	42
sample	GFTFGSYAISRGGGSTAAAGGMGSTTVVVSTIPYKY	G	F	T	F	G	S	Y	A	I	S	R	G	G	G	S	T	A	A	A	G	G	M	G	S	T	T	V	V	V	S	T	I	P	Y	K	Y	2.7001	0	42
sample	GFTFGSYAISRGGGSTAAAGGMGSTTVVVSTIPYKY	G	F	T	F	G	S	Y	A	I	S	R	G	G	G	S	T	A	A	A	G	G	M	G	S	T	T	V	V	V	S	T	I	P	Y	K	Y	2.7001	0	42
sample	GFTFGSYAISRGGGSTAAAGGMGSTTVVVSTIPYKY	G	F	T	F	G	S	Y	A	I	S	R	G	G	G	S	T	A	A	A	G	G	M	G	S	T	T	V	V	V	S	T	I	P	Y	K	Y	2.7001	0	42
sample	GFTFGSYAISRGGGSTAAAGGMGSTTVVVSTIPYKY	G	F	T	F	G	S	Y	A	I	S	R	G	G	G	S	T	A	A	A	G	G	M	G	S	T	T	V	V	V	S	T	I	P	Y	K	Y	2.7001	0	42
sample	GFTFGSYAISRGGGSTAAAGGMGSTTVVVSTIPYKY	G	F	T	F	G	S	Y	A	I	S	R	G	G	G	S	T	A	A	A	G	G	M	G	S	T	T	V	V	V	S	T	I	P	Y	K	Y	2.7001	0	42
sample	GFTFGSYAISRGGGSTAAAGGMGSTTVVVSTIPYKY	G	F	T	F	G	S	Y	A	I	S	R	G	G	G	S	T	A	A	A	G	G	M	G	S	T	T	V	V	V	S	T	I	P	Y	K	Y	2.7001	0	42
sample	GFTFGSYAISRGGGSTAAAGGMGSTTVVVSTIPYKY	G	F	T	F	G	S	Y	A	I	S	R	G	G	G	S	T	A	A	A	G	G	M	G	S	T	T	V	V	V	S	T	I	P	Y	K	Y	2.7001	0	42
sample	GFTFGSYAISRGGGSTAAAGGMGSTTVVVSTIPYKY	G	F	T	F	G	S	Y	A	I	S	R	G	G	G	S	T	A	A	A	G	G	M	G	S	T	T	V	V	V	S	T	I	P	Y	K	Y	2.7001	0	42
S2	GGTFGSYAISSSGDSTAAAGGMGSTTVVVSTIPYKY	G	G	T	F	G	S	Y	A	I	S	S	S	G	D	S	T	A	A	A	G	G	M	G	S	T	T	V	V	V	S	T	I	P	Y	K	Y	2.70794	1	43
sample	GGTFGSYAISSSGDSTAAAGGMGSTTVVVSTIPYKY	G	G	T	F	G	S	Y	A	I	S	S	S	G	D	S	T	A	A	A	G	G	M	G	S	T	T	V	V	V	S	T	I	P	Y	K	Y	2.70794	0	43
S2	GRTFSSYAISSSGDSTAAAGGMGSTTVVVSTIPYKY	G	R	T	F	S	S	Y	A	I	S	S	S	G	D	S	T	A	A	A	G	G	M	G	S	T	T	V	V	V	S	T	I	P	Y	K	Y	2.71623	1	44
S2	GRTFSSYAISSSGDSTAAAGGMGSTTVVVSTIPYKY	G	R	T	F	S	S	Y	A	I	S	S	S	G	D	S	T	A	A	A	G	G	M	G	S	T	T	V	V	V	S	T	I	P	Y	K	Y	2.71623	0	44
S2	GRTFSSYAISSSGDSTAAAGGMGSTTVVVSTIPYKY	G	R	T	F	S	S	Y	A	I	S	S	S	G	D	S	T	A	A	A	G	G	M	G	S	T	T	V	V	V	S	T	I	P	Y	K	Y	2.71623	0	44
S2	GRTFSSYAISSSGDSTAAAGGMGSTTVVVSTIPYKY	G	R	T	F	S	S	Y	A	I	S	S	S	G	D	S	T	A	A	A	G	G	M	G	S	T	T	V	V	V	S	T	I	P	Y	K	Y	2.71623	0	44
S2	GRTFSSYAISSSGDSTAAAGGMGSTTVVVSTIPYKY	G	R	T	F	S	S	Y	A	I	S	S	S	G	D	S	T	A	A	A	G	G	M	G	S	T	T	V	V	V	S	T	I	P	Y	K	Y	2.71623	0	44
S2	GRTFSSYAISSSGDSTAAAGGMGSTTVVVSTIPYKY	G	R	T	F	S	S	Y	A	I	S	S	S	G	D	S	T	A	A	A	G	G	M	G	S	T	T	V	V	V	S	T	I	P	Y	K	Y	2.71623	0	44
S2	GRTFSSYAISSSGDSTAAAGGMGSTTVVVSTIPYKY	G	R	T	F	S	S	Y	A	I	S	S	S	G	D	S	T	A	A	A	G	G	M	G	S	T	T	V	V	V	S	T	I	P	Y	K	Y	2.71623	0	44
S2	GRTFSSYAISSSGDSTAAAGGMGSTTVVVSTIPYKY	G	R	T	F	S	S	Y	A	I	S	S	S	G	D	S	T	A	A	A	G	G	M	G	S	T	T	V	V	V	S	T	I	P	Y	K	Y	2.71623	0	44
S2	GRTFSSYAISSSGDSTAAAGGMGSTTVVVSTIPYKY	G	R	T	F	S	S	Y	A	I	S	S	S	G	D	S	T	A	A	A	G	G	M	G	S	T	T	V	V	V	S	T	I	P	Y	K	Y	2.71623	0	44
S2	GRTFSSYAISSSGDSTAAAGGMGSTTVVVSTIPYKY	G	R	T	F	S	S	Y	A	I	S	S	S	G	D	S	T	A	A	A	G	G	M	G	S	T	T	V	V	V	S	T	I	P	Y	K	Y	2.71623	0	44
S2	GRTFSSYAISSSGDSTAAAGGMGSTTVVVSTIPYKY	G	R	T	F	S	S	Y	A	I	S	S	S	G	D	S	T	A	A	A	G	G	M	G	S	T	T	V	V	V	S	T	I	P	Y	K	Y	2.71623	0	44
S2	GRTFSSYAISSSGDSTAAAGGMGSTTVVVSTIPYKY	G	R	T	F	S	S	Y	A	I	S	S	S	G	D	S	T	A	A	A	G	G	M	G	S	T	T	V	V	V	S	T	I	P	Y	K	Y	2.71623	0	44
S2	GRTFSSYAISSSGDSTAAAGGMGSTTVVVSTIPYKY	G	R	T	F	S	S	Y	A	I	S	S	S	G	D	S	T	A	A	A	G	G	M	G	S	T	T	V	V	V	S	T	I	P	Y	K	Y	2.71623	0	44
S2	GRTFSSYAISSSGDSTAAAGGMGSTTVVVSTIPYKY	G	R	T	F	S	S	Y	A	I	S	S	S	G	D	S	T	A	A	A	G	G	M	G	S	T	T	V	V	V	S	T	I	P	Y	K	Y	2.71623	0	44
S2	GRTFSSYAISSSGDSTAAAGGMGSTTVVVSTIPYKY	G	R	T	F	S	S	Y	A	I	S	S	S	G	D	S	T	A	A	A	G	G	M	G	S	T	T	V	V	V	S	T	I	P	Y	K	Y	2.71623	0	44
S2	GRTFSSYAISSSGDSTAAAGGMGSTTVVVSTIPYKY	G	R	T	F	S	S	Y	A	I	S	S	S	G	D	S	T	A	A	A	G	G	M	G	S	T	T	V	V	V	S	T	I	P	Y	K	Y	2.71623	0	44
S2	GRTFSSYAISSSGDSTAAAGGMGSTTVVVSTIPYKY	G	R	T	F	S	S	Y	A	I	S	S	S	G	D	S	T	A	A	A	G	G	M	G	S	T	T	V	V	V	S	T	I	P	Y	K	Y	2.71623	0	44
S2	GRTFSSYAISSSGDSTAAAGGMGSTTVVVSTIPYKY	G	R	T	F	S	S	Y	A	I	S	S	S	G	D	S	T	A	A	A	G	G	M	G	S	T	T	V	V	V	S	T	I	P	Y	K	Y	2.71623	0	44
S2	GRTFSSYAISSSGDSTAAAGGMGSTTVVVSTIPYKY	G	R	T	F	S	S	Y	A	I	S	S	S	G	D	S	T	A	A	A	G	G	M	G	S	T	T	V	V	V	S	T	I	P	Y	K	Y	2.71623	0	44
S2	GRTFSSYAISSSGDSTAAAGGMGSTTVVVSTIPYKY	G	R	T	F	S	S	Y	A	I	S	S	S	G	D	S	T	A	A	A	G	G	M	G	S	T	T	V	V	V	S	T	I	P	Y	K	Y	2.71623	0	44
S2	GRTFSSYAISSSGDSTAAAGGMGSTTVVVSTIPYKY	G	R	T	F	S	S	Y	A	I	S	S	S	G	D	S	T	A	A	A	G	G	M	G	S	T	T	V	V	V	S	T	I	P	Y	K	Y	2.71623	0	44
S2	GRTFSSYAISSSGDSTAAAGGMGSTTVVVSTIPYKY	G	R	T	F	S	S	Y	A	I	S	S	S	G	D	S	T	A	A	A	G	G	M	G	S	T	T	V	V	V	S	T	I	P	Y	K	Y	2.71623	0	44
S2	GRTFSSYAISSSGDSTAAAGGMGSTTVVVSTIPYKY	G	R	T	F	S	S	Y	A	I	S	S	S	G	D	S	T	A	A	A	G	G	M	G	S	T	T	V	V	V	S	T	I	P	Y	K	Y	2.71623	0	44
S2	GRTFSSYAISSSGDSTAAAGGMGSTTVVVSTIPYKY	G	R	T	F	S	S	Y	A	I	S	S	S	G	D	S	T	A	A	A	G	G	M	G	S	T	T	V	V	V	S	T	I	P	Y	K	Y	2.71623	0	44
S2	GRTFSSYAISSSGDSTAAAGGMGSTTVVVSTIPYKY	G	R	T	F	S	S	Y	A	I	S	S	S	G	D	S	T	A	A	A	G	G	M	G	S	T	T	V	V	V	S	T	I	P	Y	K	Y	2.71623	0	44
S2	GRTFSSYAISSSGDSTAAAGGMGSTTVVVSTIPYKY	G	R	T	F	S	S	Y	A	I	S	S	S	G	D	S	T	A	A	A	G	G	M	G	S	T	T	V	V	V	S	T	I	P	Y	K	Y	2.71623	0	44
S2	GRTFSSYAISSSGDSTAAAGGMGSTTVVVSTIPYKY	G	R	T	F	S	S	Y	A	I	S	S	S	G	D	S	T	A	A	A	G	G	M	G	S	T	T	V	V	V	S	T	I	P	Y	K	Y	2.71623	0	44
S2	GRTFSSYAISSSGDSTAAAGGMGSTTVVVSTIPYKY	G	R	T	F	S	S	Y	A	I	S	S	S	G	D	S	T	A	A	A	G	G	M	G	S	T	T	V	V	V	S	T	I	P	Y	K	Y	2.71623	0	44
S2	GRTFSSYAISSSGDSTAAAGGMGSTTVVVSTIPYKY	G	R	T	F	S	S	Y	A	I	S	S	S	G	D	S	T	A	A	A	G	G	M	G	S	T	T	V	V	V	S	T	I	P	Y	K	Y	2.71623	0	44
S2	GRTFSSYAISSSGDSTAAAGGMGSTTVVVSTIPYKY	G	R	T	F	S	S	Y	A	I	S	S	S	G	D	S	T	A	A	A	G	G	M	G	S	T	T	V	V	V	S	T	I	P	Y	K	Y	2.71623	0	44
S2	GRTFSSYAISSSGDSTAAAGGMGSTTVVVSTIPYKY	G	R	T	F	S	S	Y	A	I	S	S	S	G	D	S	T	A	A	A	G	G	M	G	S	T	T	V	V	V	S	T	I	P	Y	K	Y	2.71623	0	44
S2	GRTFSSYAISSSGDSTAAAGGMGSTTVVVSTIPYKY	G	R	T	F	S	S	Y	A	I	S	S	S	G	D	S	T	A	A	A	G	G	M	G	S	T	T	V	V	V	S	T	I	P	Y	K	Y	2.71623	0	44
S2	GRTFSSYAISSSGDSTAAAGGMGSTTVVVSTIPYKY	G	R	T	F	S	S	Y	A	I	S	S	S	G	D	S	T	A	A	A	G	G	M	G	S	T	T	V	V	V	S	T	I	P	Y	K	Y	2.71623	0	44
S2	GRTFSSYAISSSGDSTAAAGGMGSTTVVVSTIPYKY	G	R	T	F	S	S	Y	A	I	S	S	S	G	D	S	T	A	A	A	G	G	M	G	S	T	T	V	V	V	S	T	I	P	Y	K	Y	2.71623	0	44
S2	GRTFSSYAISSSGDSTAAAGGMGSTTVVVSTIPYKY	G	R	T	F	S	S	Y	A	I	S	S	S	G	D	S	T	A	A	A	G	G	M	G	S	T	T	V	V	V	S	T	I	P	Y	K	Y	2.71623	0	44
S2	GRTFSSYAISSSGDSTAAAGGMGSTTVVVSTIPYKY	G	R	T	F	S	S	Y	A	I	S	S	S	G	D	S	T	A	A	A	G	G	M	G	S	T	T	V	V	V	S	T	I	P	Y	K	Y	2.71623	0	44
S2	GRTFSSYAISSSGDSTAAAGGMGSTTVVVSTIPYKY	G	R	T	F	S	S	Y	A	I	S	S	S	G	D	S	T	A	A	A	G	G	M	G	S	T	T	V	V	V	S	T	I	P	Y	K	Y	2.71623	0	44
S2	GRTFSSYAISSSGDSTAAAGGMGSTTVVVSTIPYKY	G	R	T	F	S	S	Y	A	I	S	S	S	G	D	S	T	A	A	A	G	G	M	G	S	T	T	V	V	V	S	T	I	P	Y	K	Y	2.71623	0	44
S2	GRTFSSYAISSSGDSTAAAGGMGSTTVVVSTIPYKY	G	R	T	F	S	S	Y	A	I	S	S	S	G	D	S	T	A	A	A	G	G	M	G	S	T	T	V	V	V	S	T	I	P	Y	K	Y	2.71623	0	44
S2	GRTFSSYAISSSGDSTAAAGGMGSTTVVVSTIPYKY	G	R	T	F	S	S	Y	A	I	S	S	S	G	D	S	T	A	A	A	G	G	M	G	S	T	T	V	V	V	S	T	I	P	Y	K	Y	2.71623	0	44
S2	GRTFSSYAISSSGDSTAAAGGMGSTTVVVSTIPYKY	G	R	T	F	S	S	Y	A	I	S	S	S	G	D	S	T	A	A	A	G	G	M	G	S	T	T	V	V	V	S	T	I	P	Y	K	Y	2.71623	0	44
S2	GRTFSSYAISSSGDSTAAAGGMGSTTVVVSTIPYKY	G	R	T	F	S	S	Y	A	I	S	S	S	G	D	S	T	A	A	A	G	G	M	G	S	T	T	V	V	V	S	T	I	P	Y	K	Y	2.71623	0	44
S2	GRTFSSYAISSSGDSTAAAGGMGSTTVVVSTIPYKY	G	R	T	F	S	S	Y	A	I	S	S	S	G	D	S	T	A	A	A	G	G	M	G	S	T	T	V	V	V	S	T	I	P	Y	K	Y	2.71623	0	44
S2	GRTFSSYAISSSGDSTAAAGGMGSTTVVVSTIPYKY	G	R	T	F	S	S	Y	A	I	S	S	S	G	D	S	T	A	A	A	G	G	M	G	S	T	T	V	V	V	S	T	I	P	Y	K	Y	2.71623	0	44
S2	GRTFSSYAISSSGDSTAAAGGMGSTTVVVSTIPYKY	G	R	T	F	S	S	Y	A	I	S	S	S	G	D	S	T	A	A	A	G	G	M	G	S	T	T	V	V	V	S	T	I	P	Y	K	Y	2.71623	0	44
S2	GRTFSSYAISSSGDSTAAAGGMGSTTVVVSTIPYKY	G	R	T	F	S	S	Y	A	I	S	S	S	G	D	S	T	A	A	A	G	G	M	G	S	T	T	V	V	V	S	T	I	P	Y	K	Y	2.71623	0	44
S2	GRTFSSYAISSSGDSTAAAGGMGSTTVVVSTIPYKY	G	R	T	F	S	S	Y	A	I	S	S	S	G	D	S	T	A	A	A	G	G	M	G	S	T	T	V	V	V	S	T	I	P	Y	K	Y	2.71623	0	44
S2	GRTFSSYAISSSGDSTAAAGGMGSTTVVVSTIPYKY	G	R	T	F	S	S	Y	A	I	S	S	S	G	D	S	T	A	A	A	G	G	M	G	S	T	T	V	V	V	S	T	I	P	Y	K	Y	2.71623	0	44
S2	GRTFSSYAISSSGDSTAAAGGMGSTTVVVSTIPYKY	G	R	T	F	S	S	Y	A	I	S	S	S	G	D	S	T	A	A	A	G	G	M	G	S	T	T	V	V	V	S	T	I	P	Y	K	Y	2.71623	0	44
S2	GRTFSSYAISSSGDSTAAAGGMGSTTVVVSTIPYKY	G	R	T	F	S	S	Y	A	I	S	S	S	G	D	S	T	A	A	A	G	G	M	G	S	T	T	V	V	V	S	T	I	P	Y	K	Y	2.71623	0	44
S2	GRTFSSYAISSSGDSTAAAGGMGSTTVVVSTIPYKY	G	R	T	F	S	S	Y	A	I	S	S	S	G	D	S	T	A	A	A	G	G	M	G	S	T	T	V	V	V	S	T	I	P	Y	K	Y	2.71623	0	44
S2	GRTFSSYAISSSGDSTAAAGGMGSTTVVVSTIPYKY	G	R	T	F	S	S	Y	A	I	S	S	S	G	D	S	T	A	A	A	G	G	M	G	S	T	T	V	V	V	S	T	I	P	Y	K	Y	2.71623	0	44
S2	GRTFSSYAISSSGDSTAAAGGMGSTTVVVSTIPYKY	G	R	T	F	S	S	Y	A	I	S	S	S	G	D	S	T	A	A	A	G	G	M	G	S	T	T	V	V	V	S	T	I	P	Y	K	Y	2.71623	0	44
S2	GRTFSSYAISSSGDSTAAAGGMGSTTVVVSTIPYKY	G	R	T	F	S	S	Y	A	I	S	S	S	G	D	S	T	A	A	A	G	G	M	G	S	T	T	V	V	V	S	T	I	P	Y	K	Y	2.71623	0	44
S2	GRTFSSYAISSSGDSTAAAGGMGSTTVVVSTIPYKY	G	R	T	F	S	S	Y	A	I	S	S	S	G	D	S	T	A	A	A	G	G	M	G	S	T	T	V	V	V	S	T	I	P	Y	K	Y	2.71623	0	44
S2	GRTFSSYAISSSGDSTAAAGGMGSTTVVVSTIPYKY	G	R	T	F	S	S	Y	A	I	S	S	S	G	D	S	T	A	A	A	G	G	M	G	S	T	T	V	V	V	S	T	I	P	Y	K	Y	2.71623	0	44
S2	GRTFSSYAISSSGDSTAAAGGMGSTTVVVSTIPYKY	G	R	T	F	S	S	Y	A	I	S	S	S	G	D	S	T	A	A	A	G	G	M	G	S	T	T	V	V	V	S	T	I	P	Y	K	Y	2.71623	0	44
S2	GRTFSSYAISSSGDSTAAAGGMGSTTVVVSTIPYKY	G	R	T	F	S	S	Y	A	I	S	S	S	G	D	S	T	A	A	A	G	G	M	G	S	T	T	V	V	V	S	T	I	P	Y	K	Y	2.71623	0	44
S2	GRTFSSYAISSSGDSTAAAGGMGSTTVVVSTIPYKY	G	R	T	F	S	S	Y	A	I	S	S	S	G	D	S	T	A	A	A	G	G	M	G	S	T	T	V	V	V	S	T	I	P	Y	K	Y	2.71623	0	44
S2	GRTFSSYAISSSGDSTAAAGGMGSTTVVVSTIPYKY	G	R	T	F	S	S	Y	A	I	S	S	S	G	D	S	T	A	A	A	G	G	M	G	S	T	T	V	V	V	S	T	I	P	Y	K	Y	2.71623	0	44
S2	GRTFSSYAISSSGDSTAAAGGMGSTTVVVSTIPYKY	G	R	T	F	S	S	Y	A	I	S	S	S	G	D	S	T	A	A	A	G	G	M	G	S	T	T	V	V	V	S	T	I	P	Y	K	Y	2.71623	0	44
sample	GRTFSSYAISSSGDSTAAAGGMGSTTVVVSTIPYKY	G	R	T	F	S	S	Y	A	I	S	S	S	G	D	S	T	A	A	A	G	G	M	G	S	T	T	V	V	V	S	T	I	P	Y	K	Y	2.71623	0	44
sample	GRTFSSYAISSSGDSTAAAGGMGSTTVVVSTIPYKY	G	R	T	F	S	S	Y	A	I	S	S	S	G	D	S	T	A	A	A	G	G	M	G	S	T	T	V	V	V	S	T	I	P	Y	K	Y	2.71623	0	44
sample	GRTFSSYAISSSGDSTAAAGGMGSTTVVVSTIPYKY	G	R	T	F	S	S	Y	A	I	S	S	S	G	D	S	T	A	A	A	G	G	M	G	S	T	T	V	V	V	S	T	I	P	Y	K	Y	2.71623	0	44
sample	GRTFSSYAISSSGDSTAAAGGMGSTTVVVSTIPYKY	G	R	T	F	S	S	Y	A	I	S	S	S	G	D	S	T	A	A	A	G	G	M	G	S	T	T	V	V	V	S	T	I	P	Y	K	Y	2.71623	0	44
sample	GRTFSSYAISSSGDSTAAAGGMGSTTVVVSTIPYKY	G	R	T	F	S	S	Y	A	I	S	S	S	G	D	S	T	A	A	A	G	G	M	G	S	T	T	V	V	V	S	T	I	P	Y	K	Y	2.71623	0	44
sample	GRTFSSYAISSSGDSTAAAGGMGSTTVVVSTIPYKY	G	R	T	F	S	S	Y	A	I	S	S	S	G	D	S	T	A	A	A	G	G	M	G	S	T	T	V	V	V	S	T	I	P	Y	K	Y	2.71623	0	44
sample	GRTFSSYAISSSGDSTAAAGGMGSTTVVVSTIPYKY	G	R	T	F	S	S	Y	A	I	S	S	S	G	D	S	T	A	A	A	G	G	M	G	S	T	T	V	V	V	S	T	I	P	Y	K	Y	2.71623	0	44
sample	GRTFSSYAISSSGDSTAAAGGMGSTTVVVSTIPYKY	G	R	T	F	S	S	Y	A	I	S	S	S	G	D	S	T	A	A	A	G	G	M	G	S	T	T	V	V	V	S	T	I	P	Y	K	Y	2.71623	0	44
sample	GRTFSSYAISSSGDSTAAAGGMGSTTVVVSTIPYKY	G	R	T	F	S	S	Y	A	I	S	S	S	G	D	S	T	A	A	A	G	G	M	G	S	T	T	V	V	V	S	T	I	P	Y	K	Y	2.71623	0	44
sample	GRTFSSYAISSSGDSTAAAGGMGSTTVVVSTIPYKY	G	R	T	F	S	S	Y	A	I	S	S	S	G	D	S	T	A	A	A	G	G	M	G	S	T	T	V	V	V	S	T	I	P	Y	K	Y	2.71623	0	44
sample	GRTFSSYAISSSGDSTAAAGGMGSTTVVVSTIPYKY	G	R	T	F	S	S	Y	A	I	S	S	S	G	D	S	T	A	A	A	G	G	M	G	S	T	T	V	V	V	S	T	I	P	Y	K	Y	2.71623	0	44
sample	GRTFSSYAISSSGDSTAAAGGMGSTTVVVSTIPYKY	G	R	T	F	S	S	Y	A	I	S	S	S	G	D	S	T	A	A	A	G	G	M	G	S	T	T	V	V	V	S	T	I	P	Y	K	Y	2.71623	0	44
sample	GRTFSSYAISSSGDSTAAAGGMGSTTVVVSTIPYKY	G	R	T	F	S	S	Y	A	I	S	S	S	G	D	S	T	A	A	A	G	G	M	G	S	T	T	V	V	V	S	T	I	P	Y	K	Y	2.71623	0	44
sample	GRTFSSYAISSSGDSTAAAGGMGSTTVVVSTIPYKY	G	R	T	F	S	S	Y	A	I	S	S	S	G	D	S	T	A	A	A	G	G	M	G	S	T	T	V	V	V	S	T	I	P	Y	K	Y	2.71623	0	44
sample	GRTFSSYAISSSGDSTAAAGGMGSTTVVVSTIPYKY	G	R	T	F	S	S	Y	A	I	S	S	S	G	D	S	T	A	A	A	G	G	M	G	S	T	T	V	V	V	S	T	I	P	Y	K	Y	2.71623	0	44
sample	GRTFSSYAISSSGDSTAAAGGMGSTTVVVSTIPYKY	G	R	T	F	S	S	Y	A	I	S	S	S	G	D	S	T	A	A	A	G	G	M	G	S	T	T	V	V	V	S	T	I	P	Y	K	Y	2.71623	0	44
sample	GRTFSSYAISSSGDSTAAAGGMGSTTVVVSTIPYKY	G	R	T	F	S	S	Y	A	I	S	S	S	G	D	S	T	A	A	A	G	G	M	G	S	T	T	V	V	V	S	T	I	P	Y	K	Y	2.71623	0	44
sample	GRTFSSYAISSSGDSTAAAGGMGSTTVVVSTIPYKY	G	R	T	F	S	S	Y	A	I	S	S	S	G	D	S	T	A	A	A	G	G	M	G	S	T	T	V	V	V	S	T	I	P	Y	K	Y	2.71623	0	44
sample	GRTFSSYAISSSGDSTAAAGGMGSTTVVVSTIPYKY	G	R	T	F	S	S	Y	A	I	S	S	S	G	D	S	T	A	A	A	G	G	M	G	S	T	T	V	V	V	S	T	I	P	Y	K	Y	2.71623	0	44
sample	GRTFSSYAISSSGDSTAAAGGMGSTTVVVSTIPYKY	G	R	T	F	S	S	Y	A	I	S	S	S	G	D	S	T	A	A	A	G	G	M	G	S	T	T	V	V	V	S	T	I	P	Y	K	Y	2.71623	0	44
sample	GRTFSSYAISSSGDSTAAAGGMGSTTVVVSTIPYKY	G	R	T	F	S	S	Y	A	I	S	S	S	G	D	S	T	A	A	A	G	G	M	G	S	T	T	V	V	V	S	T	I	P	Y	K	Y	2.71623	0	44
sample	GRTFSSYAISSSGDSTAAAGGMGSTTVVVSTIPYKY	G	R	T	F	S	S	Y	A	I	S	S	S	G	D	S	T	A	A	A	G	G	M	G	S	T	T	V	V	V	S	T	I	P	Y	K	Y	2.71623	0	44
sample	GRTFSSYAISSSGDSTAAAGGMGSTTVVVSTIPYKY	G	R	T	F	S	S	Y	A	I	S	S	S	G	D	S	T	A	A	A	G	G	M	G	S	T	T	V	V	V	S	T	I	P	Y	K	Y	2.71623	0	44
sample	GRTFSSYAISSSGDSTAAAGGMGSTTVVVSTIPYKY	G	R	T	F	S	S	Y	A	I	S	S	S	G	D	S	T	A	A	A	G	G	M	G	S	T	T	V	V	V	S	T	I	P	Y	K	Y	2.71623	0	44
sample	GRTFSSYAISSSGDSTAAAGGMGSTTVVVSTIPYKY	G	R	T	F	S	S	Y	A	I	S	S	S	G	D	S	T	A	A	A	G	G	M	G	S	T	T	V	V	V	S	T	I	P	Y	K	Y	2.71623	0	44
sample	GRTFSSYAISSSGDSTAAAGGMGSTTVVVSTIPYKY	G	R	T	F	S	S	Y	A	I	S	S	S	G	D	S	T	A	A	A	G	G	M	G	S	T	T	V	V	V	S	T	I	P	Y	K	Y	2.71623	0	44
sample	GRTFSSYAISSSGDSTAAAGGMGSTTVVVSTIPYKY	G	R	T	F	S	S	Y	A	I	S	S	S	G	D	S	T	A	A	A	G	G	M	G	S	T	T	V	V	V	S	T	I	P	Y	K	Y	2.71623	0	44
sample	GRTFSSYAISSSGDSTAAAGGMGSTTVVVSTIPYKY	G	R	T	F	S	S	Y	A	I	S	S	S	G	D	S	T	A	A	A	G	G	M	G	S	T	T	V	V	V	S	T	I	P	Y	K	Y	2.71623	0	44
sample	GRTFSSYAISSSGDSTAAAGGMGSTTVVVSTIPYKY	G	R	T	F	S	S	Y	A	I	S	S	S	G	D	S	T	A	A	A	G	G	M	G	S	T	T	V	V	V	S	T	I	P	Y	K	Y	2.71623	0	44
sample	GRTFSSYAISSSGDSTAAAGGMGSTTVVVSTIPYKY	G	R	T	F	S	S	Y	A	I	S	S	S	G	D	S	T	A	A	A	G	G	M	G	S	T	T	V	V	V	S	T	I	P	Y	K	Y	2.71623	0	44
sample	GRTFSSYAISSSGDSTAAAGGMGSTTVVVSTIPYKY	G	R	T	F	S	S	Y	A	I	S	S	S	G	D	S	T	A	A	A	G	G	M	G	S	T	T	V	V	V	S	T	I	P	Y	K	Y	2.71623	0	44
sample	GRTFSSYAISSSGDSTAAAGGMGSTTVVVSTIPYKY	G	R	T	F	S	S	Y	A	I	S	S	S	G	D	S	T	A	A	A	G	G	M	G	S	T	T	V	V	V	S	T	I	P	Y	K	Y	2.71623	0	44
sample	GRTFSSYAISSSGDSTAAAGGMGSTTVVVSTIPYKY	G	R	T	F	S	S	Y	A	I	S	S	S	G	D	S	T	A	A	A	G	G	M	G	S	T	T	V	V	V	S	T	I	P	Y	K	Y	2.71623	0	44
sample	GRTFSSYAISSSGDSTAAAGGMGSTTVVVSTIPYKY	G	R	T	F	S	S	Y	A	I	S	S	S	G	D	S	T	A	A	A	G	G	M	G	S	T	T	V	V	V	S	T	I	P	Y	K	Y	2.71623	0	44
sample	GRTFSSYAISSSGDSTAAAGGMGSTTVVVSTIPYKY	G	R	T	F	S	S	Y	A	I	S	S	S	G	D	S	T	A	A	A	G	G	M	G	S	T	T	V	V	V	S	T	I	P	Y	K	Y	2.71623	0	44
sample	GRTFSSYAISSSGDSTAAAGGMGSTTVVVSTIPYKY	G	R	T	F	S	S	Y	A	I	S	S	S	G	D	S	T	A	A	A	G	G	M	G	S	T	T	V	V	V	S	T	I	P	Y	K	Y	2.71623	0	44
sample	GRTFSSYAISSSGDSTAAAGGMGSTTVVVSTIPYKY	G	R	T	F	S	S	Y	A	I	S	S	S	G	D	S	T	A	A	A	G	G	M	G	S	T	T	V	V	V	S	T	I	P	Y	K	Y	2.71623	0	44
sample	GRTFSSYAISSSGDSTAAAGGMGSTTVVVSTIPYKY	G	R	T	F	S	S	Y	A	I	S	S	S	G	D	S	T	A	A	A	G	G	M	G	S	T	T	V	V	V	S	T	I	P	Y	K	Y	2.71623	0	44
sample	GRTFSSYAISSSGDSTAAAGGMGSTTVVVSTIPYKY	G	R	T	F	S	S	Y	A	I	S	S	S	G	D	S	T	A	A	A	G	G	M	G	S	T	T	V	V	V	S	T	I	P	Y	K	Y	2.71623	0	44
sample	GRTFSSYAISSSGDSTAAAGGMGSTTVVVSTIPYKY	G	R	T	F	S	S	Y	A	I	S	S	S	G	D	S	T	A	A	A	G	G	M	G	S	T	T	V	V	V	S	T	I	P	Y	K	Y	2.71623	0	44
sample	GRTFSSYAISSSGDSTAAAGGMGSTTVVVSTIPYKY	G	R	T	F	S	S	Y	A	I	S	S	S	G	D	S	T	A	A	A	G	G	M	G	S	T	T	V	V	V	S	T	I	P	Y	K	Y	2.71623	0	44
sample	GRTFSSYAISSSGDSTAAAGGMGSTTVVVSTIPYKY	G	R	T	F	S	S	Y	A	I	S	S	S	G	D	S	T	A	A	A	G	G	M	G	S	T	T	V	V	V	S	T	I	P	Y	K	Y	2.71623	0	44
sample	GRTFSSYAISSSGDSTAAAGGMGSTTVVVSTIPYKY	G	R	T	F	S	S	Y	A	I	S	S	S	G	D	S	T	A	A	A	G	G	M	G	S	T	T	V	V	V	S	T	I	P	Y	K	Y	2.71623	0	44
sample	GRTFSSYAISSSGDSTAAAGGMGSTTVVVSTIPYKY	G	R	T	F	S	S	Y	A	I	S	S	S	G	D	S	T	A	A	A	G	G	M	G	S	T	T	V	V	V	S	T	I	P	Y	K	Y	2.71623	0	44
sample	GRTFSSYAISSSGDSTAAAGGMGSTTVVVSTIPYKY	G	R	T	F	S	S	Y	A	I	S	S	S	G	D	S	T	A	A	A	G	G	M	G	S	T	T	V	V	V	S	T	I	P	Y	K	Y	2.71623	0	44
sample	GRTFSSYAISSSGDSTAAAGGMGSTTVVVSTIPYKY	G	R	T	F	S	S	Y	A	I	S	S	S	G	D	S	T	A	A	A	G	G	M	G	S	T	T	V	V	V	S	T	I	P	Y	K	Y	2.71623	0	44
sample	GRTFSSYAISSSGDSTAAAGGMGSTTVVVSTIPYKY	G	R	T	F	S	S	Y	A	I	S	S	S	G	D	S	T	A	A	A	G	G	M	G	S	T	T	V	V	V	S	T	I	P	Y	K	Y	2.71623	0	44
sample	GRTFSSYAISSSGDSTAAAGGMGSTTVVVSTIPYKY	G	R	T	F	S	S	Y	A	I	S	S	S	G	D	S	T	A	A	A	G	G	M	G	S	T	T	V	V	V	S	T	I	P	Y	K	Y	2.71623	0	44
sample	GRTFSSYAISSSGDSTAAAGGMGSTTVVVSTIPYKY	G	R	T	F	S	S	Y	A	I	S	S	S	G	D	S	T	A	A	A	G	G	M	G	S	T	T	V	V	V	S	T	I	P	Y	K	Y	2.71623	0	44
sample	GRTFSSYAISSSGDSTAAAGGMGSTTVVVSTIPYKY	G	R	T	F	S	S	Y	A	I	S	S	S	G	D	S	T	A	A	A	G	G	M	G	S	T	T	V	V	V	S	T	I	P	Y	K	Y	2.71623	0	44
sample	GRTFSSYAISSSGDSTAAAGGMGSTTVVVSTIPYKY	G	R	T	F	S	S	Y	A	I	S	S	S	G	D	S	T	A	A	A	G	G	M	G	S	T	T	V	V	V	S	T	I	P	Y	K	Y	2.71623	0	44
sample	GRTFSSYAISSSGDSTAAAGGMGSTTVVVSTIPYKY	G	R	T	F	S	S	Y	A	I	S	S	S	G	D	S	T	A	A	A	G	G	M	G	S	T	T	V	V	V	S	T	I	P	Y	K	Y	2.71623	0	44
sample	GRTFSSYAISSSGDSTAAAGGMGSTTVVVSTIPYKY	G	R	T	F	S	S	Y	A	I	S	S	S	G	D	S	T	A	A	A	G	G	M	G	S	T	T	V	V	V	S	T	I	P	Y	K	Y	2.71623	0	44
sample	GRTFSSYAISSSGDSTAAAGGMGSTTVVVSTIPYKY	G	R	T	F	S	S	Y	A	I	S	S	S	G	D	S	T	A	A	A	G	G	M	G	S	T	T	V	V	V	S	T	I	P	Y	K	Y	2.71623	0	44
sample	GRTFSSYAISSSGDSTAAAGGMGSTTVVVSTIPYKY	G	R	T	F	S	S	Y	A	I	S	S	S	G	D	S	T	A	A	A	G	G	M	G	S	T	T	V	V	V	S	T	I	P	Y	K	Y	2.71623	0	44
sample	GRTFSSYAISSSGDSTAAAGGMGSTTVVVSTIPYKY	G	R	T	F	S	S	Y	A	I	S	S	S	G	D	S	T	A	A	A	G	G	M	G	S	T	T	V	V	V	S	T	I	P	Y	K	Y	2.71623	0	44
sample	GRTFSSYAISSSGDSTAAAGGMGSTTVVVSTIPYKY	G	R	T	F	S	S	Y	A	I	S	S	S	G	D	S	T	A	A	A	G	G	M	G	S	T	T	V	V	V	S	T	I	P	Y	K	Y	2.71623	0	44
sample	GRTFSSYAISSSGDSTAAAGGMGSTTVVVSTIPYKY	G	R	T	F	S	S	Y	A	I	S	S	S	G	D	S	T	A	A	A	G	G	M	G	S	T	T	V	V	V	S	T	I	P	Y	K	Y	2.71623	0	44
sample	GRTFSSYAISSSGDSTAAAGGMGSTTVVVSTIPYKY	G	R	T	F	S	S	Y	A	I	S	S	S	G	D	S	T	A	A	A	G	G	M	G	S	T	T	V	V	V	S	T	I	P	Y	K	Y	2.71623	0	44
sample	GRTFSSYAISSSGDSTAAAGGMGSTTVVVSTIPYKY	G	R	T	F	S	S	Y	A	I	S	S	S	G	D	S	T	A	A	A	G	G	M	G	S	T	T	V	V	V	S	T	I	P	Y	K	Y	2.71623	0	44
sample	GRTFSSYAISSSGDSTAAAGGMGSTTVVVSTIPYKY	G	R	T	F	S	S	Y	A	I	S	S	S	G	D	S	T	A	A	A	G	G	M	G	S	T	T	V	V	V	S	T	I	P	Y	K	Y	2.71623	0	44
sample	GRTFSSYAISSSGDSTAAAGGMGSTTVVVSTIPYKY	G	R	T	F	S	S	Y	A	I	S	S	S	G	D	S	T	A	A	A	G	G	M	G	S	T	T	V	V	V	S	T	I	P	Y	K	Y	2.71623	0	44
sample	GRTFSSYAISSSGDSTAAAGGMGSTTVVVSTIPYKY	G	R	T	F	S	S	Y	A	I	S	S	S	G	D	S	T	A	A	A	G	G	M	G	S	T	T	V	V	V	S	T	I	P	Y	K	Y	2.71623	0	44
sample	GRTFSSYAISSSGDSTAAAGGMGSTTVVVSTIPYKY	G	R	T	F	S	S	Y	A	I	S	S	S	G	D	S	T	A	A	A	G	G	M	G	S	T	T	V	V	V	S	T	I	P	Y	K	Y	2.71623	0	44
sample	GRTFSSYAISSSGDSTAAAGGMGSTTVVVSTIPYKY	G	R	T	F	S	S	Y	A	I	S	S	S	G	D	S	T	A	A	A	G	G	M	G	S	T	T	V	V	V	S	T	I	P	Y	K	Y	2.71623	0	44
sample	GRTFSSYAISSSGDSTAAAGGMGSTTVVVSTIPYKY	G	R	T	F	S	S	Y	A	I	S	S	S	G	D	S	T	A	A	A	G	G	M	G	S	T	T	V	V	V	S	T	I	P	Y	K	Y	2.71623	0	44
sample	GRTFSSYAISSSGDSTAAAGGMGSTTVVVSTIPYKY	G	R	T	F	S	S	Y	A	I	S	S	S	G	D	S	T	A	A	A	G	G	M	G	S	T	T	V	V	V	S	T	I	P	Y	K	Y	2.71623	0	44
sample	GRTFSSYAISSSGDSTAAAGGMGSTTVVVSTIPYKY	G	R	T	F	S	S	Y	A	I	S	S	S	G	D	S	T	A	A	A	G	G	M	G	S	T	T	V	V	V	S	T	I	P	Y	K	Y	2.71623	0	44
sample	GRTFSSYAISSSGDSTAAAGGMGSTTVVVSTIPYKY	G	R	T	F	S	S	Y	A	I	S	S	S	G	D	S	T	A	A	A	G	G	M	G	S	T	T	V	V	V	S	T	I	P	Y	K	Y	2.71623	0	44
sample	GRTFSSYAISSSGDSTAAAGGMGSTTVVVSTIPYKY	G	R	T	F	S	S	Y	A	I	S	S	S	G	D	S	T	A	A	A	G	G	M	G	S	T	T	V	V	V	S	T	I	P	Y	K	Y	2.71623	0	44
sample	GRTFSSYAISSSGDSTAAAGGMGSTTVVVSTIPYKY	G	R	T	F	S	S	Y	A	I	S	S	S	G	D	S	T	A	A	A	G	G	M	G	S	T	T	V	V	V	S	T	I	P	Y	K	Y	2.71623	0	44
sample	GRTFSSYAISSSGDSTAAAGGMGSTTVVVSTIPYKY	G	R	T	F	S	S	Y	A	I	S	S	S	G	D	S	T	A	A	A	G	G	M	G	S	T	T	V	V	V	S	T	I	P	Y	K	Y	2.71623	0	44
sample	GRTFSSYAISSSGDSTAAAGGMGSTTVVVSTIPYKY	G	R	T	F	S	S	Y	A	I	S	S	S	G	D	S	T	A	A	A	G	G	M	G	S	T	T	V	V	V	S	T	I	P	Y	K	Y	2.71623	0	44
sample	GRTFSSYAISSSGDSTAAAGGMGSTTVVVSTIPYKY	G	R	T	F	S	S	Y	A	I	S	S	S	G	D	S	T	A	A	A	G	G	M	G	S	T	T	V	V	V	S	T	I	P	Y	K	Y	2.71623	0	44
sample	GRTFSSYAISSSGDSTAAAGGMGSTTVVVSTIPYKY	G	R	T	F	S	S	Y	A	I	S	S	S	G	D	S	T	A	A	A	G	G	M	G	S	T	T	V	V	V	S	T	I	P	Y	K	Y	2.71623	0	44
sample	GRTFSSYAISSSGDSTAAAGGMGSTTVVVSTIPYKY	G	R	T	F	S	S	Y	A	I	S	S	S	G	D	S	T	A	A	A	G	G	M	G	S	T	T	V	V	V	S	T	I	P	Y	K	Y	2.71623	0	44
sample	GRTFSSYAISSSGDSTAAAGGMGSTTVVVSTIPYKY	G	R	T	F	S	S	Y	A	I	S	S	S	G	D	S	T	A	A	A	G	G	M	G	S	T	T	V	V	V	S	T	I	P	Y	K	Y	2.71623	0	44
sample	GRTFSSYAISSSGDSTAAAGGMGSTTVVVSTIPYKY	G	R	T	F	S	S	Y	A	I	S	S	S	G	D	S	T	A	A	A	G	G	M	G	S	T	T	V	V	V	S	T	I	P	Y	K	Y	2.71623	0	44
sample	GRTFSSYAISSSGDSTAAAGGMGSTTVVVSTIPYKY	G	R	T	F	S	S	Y	A	I	S	S	S	G	D	S	T	A	A	A	G	G	M	G	S	T	T	V	V	V	S	T	I	P	Y	K	Y	2.71623	0	44
sample	GRTFSSYAISSSGDSTAAAGGMGSTTVVVSTIPYKY	G	R	T	F	S	S	Y	A	I	S	S	S	G	D	S	T	A	A	A	G	G	M	G	S	T	T	V	V	V	S	T	I	P	Y	K	Y	2.71623	0	44
sample	GRTFSSYAISSSGDSTAAAGGMGSTTVVVSTIPYKY	G	R	T	F	S	S	Y	A	I	S	S	S	G	D	S	T	A	A	A	G	G	M	G	S	T	T	V	V	V	S	T	I	P	Y	K	Y	2.71623	0	44
sample	GRTFSSYAISSSGDSTAAAGGMGSTTVVVSTIPYKY	G	R	T	F	S	S	Y	A	I	S	S	S	G	D	S	T	A	A	A	G	G	M	G	S	T	T	V	V	V	S	T	I	P	Y	K	Y	2.71623	0	44
sample	GRTFSSYAISSSGDSTAAAGGMGSTTVVVSTIPYKY	G	R	T	F	S	S	Y	A	I	S	S	S	G	D	S	T	A	A	A	G	G	M	G	S	T	T	V	V	V	S	T	I	P	Y	K	Y	2.71623	0	44
S2	GFTFGNYAISRSGGSTAAAGGMGSTTVVVSTIPYKY	G	F	T	F	G	N	Y	A	I	S	R	S	G	G	S	T	A	A	A	G	G	M	G	S	T	T	V	V	V	S	T	I	P	Y	K	Y	2.71902	1	45
S2	GFTFGNYAISRSGGSTAAAGGMGSTTVVVSTIPYKY	G	F	T	F	G	N	Y	A	I	S	R	S	G	G	S	T	A	A	A	G	G	M	G	S	T	T	V	V	V	S	T	I	P	Y	K	Y	2.71902	0	45
S2	GFTFGNYAISRSGGSTAAAGGMGSTTVVVSTIPYKY	G	F	T	F	G	N	Y	A	I	S	R	S	G	G	S	T	A	A	A	G	G	M	G	S	T	T	V	V	V	S	T	I	P	Y	K	Y	2.71902	0	45
S2	GFTFGNYAISRSGGSTAAAGGMGSTTVVVSTIPYKY	G	F	T	F	G	N	Y	A	I	S	R	S	G	G	S	T	A	A	A	G	G	M	G	S	T	T	V	V	V	S	T	I	P	Y	K	Y	2.71902	0	45
sample	GFTFGNYAISRSGGSTAAAGGMGSTTVVVSTIPYKY	G	F	T	F	G	N	Y	A	I	S	R	S	G	G	S	T	A	A	A	G	G	M	G	S	T	T	V	V	V	S	T	I	P	Y	K	Y	2.71902	0	45
sample	GFTFGNYAISRSGGSTAAAGGMGSTTVVVSTIPYKY	G	F	T	F	G	N	Y	A	I	S	R	S	G	G	S	T	A	A	A	G	G	M	G	S	T	T	V	V	V	S	T	I	P	Y	K	Y	2.71902	0	45
sample	GFTFGNYAISRSGGSTAAAGGMGSTTVVVSTIPYKY	G	F	T	F	G	N	Y	A	I	S	R	S	G	G	S	T	A	A	A	G	G	M	G	S	T	T	V	V	V	S	T	I	P	Y	K	Y	2.71902	0	45
sample	GFTFGNYAISRSGGSTAAAGGMGSTTVVVSTIPYKY	G	F	T	F	G	N	Y	A	I	S	R	S	G	G	S	T	A	A	A	G	G	M	G	S	T	T	V	V	V	S	T	I	P	Y	K	Y	2.71902	0	45
sample	GFTFGNYAISRSGGSTAAAGGMGSTTVVVSTIPYKY	G	F	T	F	G	N	Y	A	I	S	R	S	G	G	S	T	A	A	A	G	G	M	G	S	T	T	V	V	V	S	T	I	P	Y	K	Y	2.71902	0	45
sample	GFTFGNYAISRSGGSTAAAGGMGSTTVVVSTIPYKY	G	F	T	F	G	N	Y	A	I	S	R	S	G	G	S	T	A	A	A	G	G	M	G	S	T	T	V	V	V	S	T	I	P	Y	K	Y	2.71902	0	45
S2	GGTFSNYAISRGGGSTAAAGGMGSTTVVVSTIPYKY	G	G	T	F	S	N	Y	A	I	S	R	G	G	G	S	T	A	A	A	G	G	M	G	S	T	T	V	V	V	S	T	I	P	Y	K	Y	2.72705	1	46
S2	GGTFSNYAISRGGGSTAAAGGMGSTTVVVSTIPYKY	G	G	T	F	S	N	Y	A	I	S	R	G	G	G	S	T	A	A	A	G	G	M	G	S	T	T	V	V	V	S	T	I	P	Y	K	Y	2.72705	0	46
S2	GGTFSNYAISRGGGSTAAAGGMGSTTVVVSTIPYKY	G	G	T	F	S	N	Y	A	I	S	R	G	G	G	S	T	A	A	A	G	G	M	G	S	T	T	V	V	V	S	T	I	P	Y	K	Y	2.72705	0	46
S2	GGTFSNYAISRGGGSTAAAGGMGSTTVVVSTIPYKY	G	G	T	F	S	N	Y	A	I	S	R	G	G	G	S	T	A	A	A	G	G	M	G	S	T	T	V	V	V	S	T	I	P	Y	K	Y	2.72705	0	46
S2	GGTFSNYAISRGGGSTAAAGGMGSTTVVVSTIPYKY	G	G	T	F	S	N	Y	A	I	S	R	G	G	G	S	T	A	A	A	G	G	M	G	S	T	T	V	V	V	S	T	I	P	Y	K	Y	2.72705	0	46
sample	GGTFSNYAISRGGGSTAAAGGMGSTTVVVSTIPYKY	G	G	T	F	S	N	Y	A	I	S	R	G	G	G	S	T	A	A	A	G	G	M	G	S	T	T	V	V	V	S	T	I	P	Y	K	Y	2.72705	0	46
sample	GGTFSNYAISRGGGSTAAAGGMGSTTVVVSTIPYKY	G	G	T	F	S	N	Y	A	I	S	R	G	G	G	S	T	A	A	A	G	G	M	G	S	T	T	V	V	V	S	T	I	P	Y	K	Y	2.72705	0	46
sample	GGTFSNYAISRGGGSTAAAGGMGSTTVVVSTIPYKY	G	G	T	F	S	N	Y	A	I	S	R	G	G	G	S	T	A	A	A	G	G	M	G	S	T	T	V	V	V	S	T	I	P	Y	K	Y	2.72705	0	46
sample	GGTFSNYAISRGGGSTAAAGGMGSTTVVVSTIPYKY	G	G	T	F	S	N	Y	A	I	S	R	G	G	G	S	T	A	A	A	G	G	M	G	S	T	T	V	V	V	S	T	I	P	Y	K	Y	2.72705	0	46
sample	GGTFSNYAISRGGGSTAAAGGMGSTTVVVSTIPYKY	G	G	T	F	S	N	Y	A	I	S	R	G	G	G	S	T	A	A	A	G	G	M	G	S	T	T	V	V	V	S	T	I	P	Y	K	Y	2.72705	0	46
sample	GGTFSNYAISRGGGSTAAAGGMGSTTVVVSTIPYKY	G	G	T	F	S	N	Y	A	I	S	R	G	G	G	S	T	A	A	A	G	G	M	G	S	T	T	V	V	V	S	T	I	P	Y	K	Y	2.72705	0	46
sample	GGTFSNYAISRGGGSTAAAGGMGSTTVVVSTIPYKY	G	G	T	F	S	N	Y	A	I	S	R	G	G	G	S	T	A	A	A	G	G	M	G	S	T	T	V	V	V	S	T	I	P	Y	K	Y	2.72705	0	46
S2	GGTFGSYAISWGGGSTAAAGGMGSTTVVVSTIPYKY	G	G	T	F	G	S	Y	A	I	S	W	G	G	G	S	T	A	A	A	G	G	M	G	S	T	T	V	V	V	S	T	I	P	Y	K	Y	2.72913	1	47
sample	GRTFGSYAISRSGDSTAAAGGMGSTTVVVSTIPYKY	G	R	T	F	G	S	Y	A	I	S	R	S	G	D	S	T	A	A	A	G	G	M	G	S	T	T	V	V	V	S	T	I	P	Y	K	Y	2.73563	1	48
sample	GRTFGSYAISRSGDSTAAAGGMGSTTVVVSTIPYKY	G	R	T	F	G	S	Y	A	I	S	R	S	G	D	S	T	A	A	A	G	G	M	G	S	T	T	V	V	V	S	T	I	P	Y	K	Y	2.73563	0	48
sample	GRTFGSYAISRSGDSTAAAGGMGSTTVVVSTIPYKY	G	R	T	F	G	S	Y	A	I	S	R	S	G	D	S	T	A	A	A	G	G	M	G	S	T	T	V	V	V	S	T	I	P	Y	K	Y	2.73563	0	48
S2	GFTFGSYAISSGGGSTAAAGGMGSTTVVVSTIPYKY	G	F	T	F	G	S	Y	A	I	S	S	G	G	G	S	T	A	A	A	G	G	M	G	S	T	T	V	V	V	S	T	I	P	Y	K	Y	2.74175	1	49
sample	GFTFSSYAISRSGDSTAAAGGMGSTTVVVSTIPYKY	G	F	T	F	S	S	Y	A	I	S	R	S	G	D	S	T	A	A	A	G	G	M	G	S	T	T	V	V	V	S	T	I	P	Y	K	Y	2.74205	1	50
sample	GFTFSSYAISRSGDSTAAAGGMGSTTVVVSTIPYKY	G	F	T	F	S	S	Y	A	I	S	R	S	G	D	S	T	A	A	A	G	G	M	G	S	T	T	V	V	V	S	T	I	P	Y	K	Y	2.74205	0	50
S2	GRTFSNYAISWSGGSTAAAGGMGSTTVVVSTIPYKY	G	R	T	F	S	N	Y	A	I	S	W	S	G	G	S	T	A	A	A	G	G	M	G	S	T	T	V	V	V	S	T	I	P	Y	K	Y	2.75635	1	51
S2	GRTFSNYAISWSGGSTAAAGGMGSTTVVVSTIPYKY	G	R	T	F	S	N	Y	A	I	S	W	S	G	G	S	T	A	A	A	G	G	M	G	S	T	T	V	V	V	S	T	I	P	Y	K	Y	2.75635	0	51
S2	GRTFSNYAISWSGGSTAAAGGMGSTTVVVSTIPYKY	G	R	T	F	S	N	Y	A	I	S	W	S	G	G	S	T	A	A	A	G	G	M	G	S	T	T	V	V	V	S	T	I	P	Y	K	Y	2.75635	0	51
S2	GRTFSNYAISWSGGSTAAAGGMGSTTVVVSTIPYKY	G	R	T	F	S	N	Y	A	I	S	W	S	G	G	S	T	A	A	A	G	G	M	G	S	T	T	V	V	V	S	T	I	P	Y	K	Y	2.75635	0	51
S2	GRTFSNYAISWSGGSTAAAGGMGSTTVVVSTIPYKY	G	R	T	F	S	N	Y	A	I	S	W	S	G	G	S	T	A	A	A	G	G	M	G	S	T	T	V	V	V	S	T	I	P	Y	K	Y	2.75635	0	51
S2	GRTFSNYAISWSGGSTAAAGGMGSTTVVVSTIPYKY	G	R	T	F	S	N	Y	A	I	S	W	S	G	G	S	T	A	A	A	G	G	M	G	S	T	T	V	V	V	S	T	I	P	Y	K	Y	2.75635	0	51
sample	GRTFSNYAISWSGGSTAAAGGMGSTTVVVSTIPYKY	G	R	T	F	S	N	Y	A	I	S	W	S	G	G	S	T	A	A	A	G	G	M	G	S	T	T	V	V	V	S	T	I	P	Y	K	Y	2.75635	0	51
S2	GFTFGNYAISSSGGSTAAAGGMGSTTVVVSTIPYKY	G	F	T	F	G	N	Y	A	I	S	S	S	G	G	S	T	A	A	A	G	G	M	G	S	T	T	V	V	V	S	T	I	P	Y	K	Y	2.76068	1	52
S2	GFTFGNYAISSSGGSTAAAGGMGSTTVVVSTIPYKY	G	F	T	F	G	N	Y	A	I	S	S	S	G	G	S	T	A	A	A	G	G	M	G	S	T	T	V	V	V	S	T	I	P	Y	K	Y	2.76068	0	52
S2	GFTFGNYAISSSGGSTAAAGGMGSTTVVVSTIPYKY	G	F	T	F	G	N	Y	A	I	S	S	S	G	G	S	T	A	A	A	G	G	M	G	S	T	T	V	V	V	S	T	I	P	Y	K	Y	2.76068	0	52
S2	GFTFGNYAISSSGGSTAAAGGMGSTTVVVSTIPYKY	G	F	T	F	G	N	Y	A	I	S	S	S	G	G	S	T	A	A	A	G	G	M	G	S	T	T	V	V	V	S	T	I	P	Y	K	Y	2.76068	0	52
S2	GFTFGNYAISSSGGSTAAAGGMGSTTVVVSTIPYKY	G	F	T	F	G	N	Y	A	I	S	S	S	G	G	S	T	A	A	A	G	G	M	G	S	T	T	V	V	V	S	T	I	P	Y	K	Y	2.76068	0	52
S2	GFTFGNYAISSSGGSTAAAGGMGSTTVVVSTIPYKY	G	F	T	F	G	N	Y	A	I	S	S	S	G	G	S	T	A	A	A	G	G	M	G	S	T	T	V	V	V	S	T	I	P	Y	K	Y	2.76068	0	52
sample	GFTFGNYAISSSGGSTAAAGGMGSTTVVVSTIPYKY	G	F	T	F	G	N	Y	A	I	S	S	S	G	G	S	T	A	A	A	G	G	M	G	S	T	T	V	V	V	S	T	I	P	Y	K	Y	2.76068	0	52
sample	GFTFGNYAISSSGGSTAAAGGMGSTTVVVSTIPYKY	G	F	T	F	G	N	Y	A	I	S	S	S	G	G	S	T	A	A	A	G	G	M	G	S	T	T	V	V	V	S	T	I	P	Y	K	Y	2.76068	0	52
S2	GGTFSNYAISSGGGSTAAAGGMGSTTVVVSTIPYKY	G	G	T	F	S	N	Y	A	I	S	S	G	G	G	S	T	A	A	A	G	G	M	G	S	T	T	V	V	V	S	T	I	P	Y	K	Y	2.7687	1	53
S2	GGTFSNYAISSGGGSTAAAGGMGSTTVVVSTIPYKY	G	G	T	F	S	N	Y	A	I	S	S	G	G	G	S	T	A	A	A	G	G	M	G	S	T	T	V	V	V	S	T	I	P	Y	K	Y	2.7687	0	53
sample	GGTFSNYAISSGGGSTAAAGGMGSTTVVVSTIPYKY	G	G	T	F	S	N	Y	A	I	S	S	G	G	G	S	T	A	A	A	G	G	M	G	S	T	T	V	V	V	S	T	I	P	Y	K	Y	2.7687	0	53
S2	GGTFSSYAISWSGDSTAAAGGMGSTTVVVSTIPYKY	G	G	T	F	S	S	Y	A	I	S	W	S	G	D	S	T	A	A	A	G	G	M	G	S	T	T	V	V	V	S	T	I	P	Y	K	Y	2.77108	1	54
S2	GGTFSSYAISWSGDSTAAAGGMGSTTVVVSTIPYKY	G	G	T	F	S	S	Y	A	I	S	W	S	G	D	S	T	A	A	A	G	G	M	G	S	T	T	V	V	V	S	T	I	P	Y	K	Y	2.77108	0	54
S2	GGTFSSYAISWSGDSTAAAGGMGSTTVVVSTIPYKY	G	G	T	F	S	S	Y	A	I	S	W	S	G	D	S	T	A	A	A	G	G	M	G	S	T	T	V	V	V	S	T	I	P	Y	K	Y	2.77108	0	54
S2	GGTFSSYAISWSGDSTAAAGGMGSTTVVVSTIPYKY	G	G	T	F	S	S	Y	A	I	S	W	S	G	D	S	T	A	A	A	G	G	M	G	S	T	T	V	V	V	S	T	I	P	Y	K	Y	2.77108	0	54
S2	GGTFSSYAISWSGDSTAAAGGMGSTTVVVSTIPYKY	G	G	T	F	S	S	Y	A	I	S	W	S	G	D	S	T	A	A	A	G	G	M	G	S	T	T	V	V	V	S	T	I	P	Y	K	Y	2.77108	0	54
S2	GGTFSSYAISWSGDSTAAAGGMGSTTVVVSTIPYKY	G	G	T	F	S	S	Y	A	I	S	W	S	G	D	S	T	A	A	A	G	G	M	G	S	T	T	V	V	V	S	T	I	P	Y	K	Y	2.77108	0	54
S2	GGTFSSYAISWSGDSTAAAGGMGSTTVVVSTIPYKY	G	G	T	F	S	S	Y	A	I	S	W	S	G	D	S	T	A	A	A	G	G	M	G	S	T	T	V	V	V	S	T	I	P	Y	K	Y	2.77108	0	54
S2	GGTFSSYAISWSGDSTAAAGGMGSTTVVVSTIPYKY	G	G	T	F	S	S	Y	A	I	S	W	S	G	D	S	T	A	A	A	G	G	M	G	S	T	T	V	V	V	S	T	I	P	Y	K	Y	2.77108	0	54
S2	GGTFSSYAISWSGDSTAAAGGMGSTTVVVSTIPYKY	G	G	T	F	S	S	Y	A	I	S	W	S	G	D	S	T	A	A	A	G	G	M	G	S	T	T	V	V	V	S	T	I	P	Y	K	Y	2.77108	0	54
S2	GGTFSSYAISWSGDSTAAAGGMGSTTVVVSTIPYKY	G	G	T	F	S	S	Y	A	I	S	W	S	G	D	S	T	A	A	A	G	G	M	G	S	T	T	V	V	V	S	T	I	P	Y	K	Y	2.77108	0	54
S2	GGTFSSYAISWSGDSTAAAGGMGSTTVVVSTIPYKY	G	G	T	F	S	S	Y	A	I	S	W	S	G	D	S	T	A	A	A	G	G	M	G	S	T	T	V	V	V	S	T	I	P	Y	K	Y	2.77108	0	54
S2	GGTFSSYAISWSGDSTAAAGGMGSTTVVVSTIPYKY	G	G	T	F	S	S	Y	A	I	S	W	S	G	D	S	T	A	A	A	G	G	M	G	S	T	T	V	V	V	S	T	I	P	Y	K	Y	2.77108	0	54
S2	GGTFSSYAISWSGDSTAAAGGMGSTTVVVSTIPYKY	G	G	T	F	S	S	Y	A	I	S	W	S	G	D	S	T	A	A	A	G	G	M	G	S	T	T	V	V	V	S	T	I	P	Y	K	Y	2.77108	0	54
S2	GGTFSSYAISWSGDSTAAAGGMGSTTVVVSTIPYKY	G	G	T	F	S	S	Y	A	I	S	W	S	G	D	S	T	A	A	A	G	G	M	G	S	T	T	V	V	V	S	T	I	P	Y	K	Y	2.77108	0	54
S2	GGTFSSYAISWSGDSTAAAGGMGSTTVVVSTIPYKY	G	G	T	F	S	S	Y	A	I	S	W	S	G	D	S	T	A	A	A	G	G	M	G	S	T	T	V	V	V	S	T	I	P	Y	K	Y	2.77108	0	54
S2	GGTFSSYAISWSGDSTAAAGGMGSTTVVVSTIPYKY	G	G	T	F	S	S	Y	A	I	S	W	S	G	D	S	T	A	A	A	G	G	M	G	S	T	T	V	V	V	S	T	I	P	Y	K	Y	2.77108	0	54
S2	GGTFSSYAISWSGDSTAAAGGMGSTTVVVSTIPYKY	G	G	T	F	S	S	Y	A	I	S	W	S	G	D	S	T	A	A	A	G	G	M	G	S	T	T	V	V	V	S	T	I	P	Y	K	Y	2.77108	0	54
S2	GGTFSSYAISWSGDSTAAAGGMGSTTVVVSTIPYKY	G	G	T	F	S	S	Y	A	I	S	W	S	G	D	S	T	A	A	A	G	G	M	G	S	T	T	V	V	V	S	T	I	P	Y	K	Y	2.77108	0	54
S2	GGTFSSYAISWSGDSTAAAGGMGSTTVVVSTIPYKY	G	G	T	F	S	S	Y	A	I	S	W	S	G	D	S	T	A	A	A	G	G	M	G	S	T	T	V	V	V	S	T	I	P	Y	K	Y	2.77108	0	54
S2	GGTFSSYAISWSGDSTAAAGGMGSTTVVVSTIPYKY	G	G	T	F	S	S	Y	A	I	S	W	S	G	D	S	T	A	A	A	G	G	M	G	S	T	T	V	V	V	S	T	I	P	Y	K	Y	2.77108	0	54
S2	GGTFSSYAISWSGDSTAAAGGMGSTTVVVSTIPYKY	G	G	T	F	S	S	Y	A	I	S	W	S	G	D	S	T	A	A	A	G	G	M	G	S	T	T	V	V	V	S	T	I	P	Y	K	Y	2.77108	0	54
S2	GGTFSSYAISWSGDSTAAAGGMGSTTVVVSTIPYKY	G	G	T	F	S	S	Y	A	I	S	W	S	G	D	S	T	A	A	A	G	G	M	G	S	T	T	V	V	V	S	T	I	P	Y	K	Y	2.77108	0	54
S2	GGTFSSYAISWSGDSTAAAGGMGSTTVVVSTIPYKY	G	G	T	F	S	S	Y	A	I	S	W	S	G	D	S	T	A	A	A	G	G	M	G	S	T	T	V	V	V	S	T	I	P	Y	K	Y	2.77108	0	54
S2	GGTFSSYAISWSGDSTAAAGGMGSTTVVVSTIPYKY	G	G	T	F	S	S	Y	A	I	S	W	S	G	D	S	T	A	A	A	G	G	M	G	S	T	T	V	V	V	S	T	I	P	Y	K	Y	2.77108	0	54
S2	GGTFSSYAISWSGDSTAAAGGMGSTTVVVSTIPYKY	G	G	T	F	S	S	Y	A	I	S	W	S	G	D	S	T	A	A	A	G	G	M	G	S	T	T	V	V	V	S	T	I	P	Y	K	Y	2.77108	0	54
S2	GGTFSSYAISWSGDSTAAAGGMGSTTVVVSTIPYKY	G	G	T	F	S	S	Y	A	I	S	W	S	G	D	S	T	A	A	A	G	G	M	G	S	T	T	V	V	V	S	T	I	P	Y	K	Y	2.77108	0	54
S2	GGTFSSYAISWSGDSTAAAGGMGSTTVVVSTIPYKY	G	G	T	F	S	S	Y	A	I	S	W	S	G	D	S	T	A	A	A	G	G	M	G	S	T	T	V	V	V	S	T	I	P	Y	K	Y	2.77108	0	54
S2	GGTFSSYAISWSGDSTAAAGGMGSTTVVVSTIPYKY	G	G	T	F	S	S	Y	A	I	S	W	S	G	D	S	T	A	A	A	G	G	M	G	S	T	T	V	V	V	S	T	I	P	Y	K	Y	2.77108	0	54
S2	GGTFSSYAISWSGDSTAAAGGMGSTTVVVSTIPYKY	G	G	T	F	S	S	Y	A	I	S	W	S	G	D	S	T	A	A	A	G	G	M	G	S	T	T	V	V	V	S	T	I	P	Y	K	Y	2.77108	0	54
S2	GGTFSSYAISWSGDSTAAAGGMGSTTVVVSTIPYKY	G	G	T	F	S	S	Y	A	I	S	W	S	G	D	S	T	A	A	A	G	G	M	G	S	T	T	V	V	V	S	T	I	P	Y	K	Y	2.77108	0	54
S2	GGTFSSYAISWSGDSTAAAGGMGSTTVVVSTIPYKY	G	G	T	F	S	S	Y	A	I	S	W	S	G	D	S	T	A	A	A	G	G	M	G	S	T	T	V	V	V	S	T	I	P	Y	K	Y	2.77108	0	54
S2	GGTFSSYAISWSGDSTAAAGGMGSTTVVVSTIPYKY	G	G	T	F	S	S	Y	A	I	S	W	S	G	D	S	T	A	A	A	G	G	M	G	S	T	T	V	V	V	S	T	I	P	Y	K	Y	2.77108	0	54
S2	GGTFSSYAISWSGDSTAAAGGMGSTTVVVSTIPYKY	G	G	T	F	S	S	Y	A	I	S	W	S	G	D	S	T	A	A	A	G	G	M	G	S	T	T	V	V	V	S	T	I	P	Y	K	Y	2.77108	0	54
S2	GGTFSSYAISWSGDSTAAAGGMGSTTVVVSTIPYKY	G	G	T	F	S	S	Y	A	I	S	W	S	G	D	S	T	A	A	A	G	G	M	G	S	T	T	V	V	V	S	T	I	P	Y	K	Y	2.77108	0	54
S2	GGTFSSYAISWSGDSTAAAGGMGSTTVVVSTIPYKY	G	G	T	F	S	S	Y	A	I	S	W	S	G	D	S	T	A	A	A	G	G	M	G	S	T	T	V	V	V	S	T	I	P	Y	K	Y	2.77108	0	54
S2	GGTFSSYAISWSGDSTAAAGGMGSTTVVVSTIPYKY	G	G	T	F	S	S	Y	A	I	S	W	S	G	D	S	T	A	A	A	G	G	M	G	S	T	T	V	V	V	S	T	I	P	Y	K	Y	2.77108	0	54
S2	GGTFSSYAISWSGDSTAAAGGMGSTTVVVSTIPYKY	G	G	T	F	S	S	Y	A	I	S	W	S	G	D	S	T	A	A	A	G	G	M	G	S	T	T	V	V	V	S	T	I	P	Y	K	Y	2.77108	0	54
S2	GGTFSSYAISWSGDSTAAAGGMGSTTVVVSTIPYKY	G	G	T	F	S	S	Y	A	I	S	W	S	G	D	S	T	A	A	A	G	G	M	G	S	T	T	V	V	V	S	T	I	P	Y	K	Y	2.77108	0	54
S2	GGTFSSYAISWSGDSTAAAGGMGSTTVVVSTIPYKY	G	G	T	F	S	S	Y	A	I	S	W	S	G	D	S	T	A	A	A	G	G	M	G	S	T	T	V	V	V	S	T	I	P	Y	K	Y	2.77108	0	54
S2	GGTFSSYAISWSGDSTAAAGGMGSTTVVVSTIPYKY	G	G	T	F	S	S	Y	A	I	S	W	S	G	D	S	T	A	A	A	G	G	M	G	S	T	T	V	V	V	S	T	I	P	Y	K	Y	2.77108	0	54
S2	GGTFSSYAISWSGDSTAAAGGMGSTTVVVSTIPYKY	G	G	T	F	S	S	Y	A	I	S	W	S	G	D	S	T	A	A	A	G	G	M	G	S	T	T	V	V	V	S	T	I	P	Y	K	Y	2.77108	0	54
S2	GGTFSSYAISWSGDSTAAAGGMGSTTVVVSTIPYKY	G	G	T	F	S	S	Y	A	I	S	W	S	G	D	S	T	A	A	A	G	G	M	G	S	T	T	V	V	V	S	T	I	P	Y	K	Y	2.77108	0	54
S2	GGTFSSYAISWSGDSTAAAGGMGSTTVVVSTIPYKY	G	G	T	F	S	S	Y	A	I	S	W	S	G	D	S	T	A	A	A	G	G	M	G	S	T	T	V	V	V	S	T	I	P	Y	K	Y	2.77108	0	54
S2	GGTFSSYAISWSGDSTAAAGGMGSTTVVVSTIPYKY	G	G	T	F	S	S	Y	A	I	S	W	S	G	D	S	T	A	A	A	G	G	M	G	S	T	T	V	V	V	S	T	I	P	Y	K	Y	2.77108	0	54
S2	GGTFSSYAISWSGDSTAAAGGMGSTTVVVSTIPYKY	G	G	T	F	S	S	Y	A	I	S	W	S	G	D	S	T	A	A	A	G	G	M	G	S	T	T	V	V	V	S	T	I	P	Y	K	Y	2.77108	0	54
S2	GGTFSSYAISWSGDSTAAAGGMGSTTVVVSTIPYKY	G	G	T	F	S	S	Y	A	I	S	W	S	G	D	S	T	A	A	A	G	G	M	G	S	T	T	V	V	V	S	T	I	P	Y	K	Y	2.77108	0	54
S2	GGTFSSYAISWSGDSTAAAGGMGSTTVVVSTIPYKY	G	G	T	F	S	S	Y	A	I	S	W	S	G	D	S	T	A	A	A	G	G	M	G	S	T	T	V	V	V	S	T	I	P	Y	K	Y	2.77108	0	54
S2	GGTFSSYAISWSGDSTAAAGGMGSTTVVVSTIPYKY	G	G	T	F	S	S	Y	A	I	S	W	S	G	D	S	T	A	A	A	G	G	M	G	S	T	T	V	V	V	S	T	I	P	Y	K	Y	2.77108	0	54
S2	GGTFSSYAISWSGDSTAAAGGMGSTTVVVSTIPYKY	G	G	T	F	S	S	Y	A	I	S	W	S	G	D	S	T	A	A	A	G	G	M	G	S	T	T	V	V	V	S	T	I	P	Y	K	Y	2.77108	0	54
S2	GGTFSSYAISWSGDSTAAAGGMGSTTVVVSTIPYKY	G	G	T	F	S	S	Y	A	I	S	W	S	G	D	S	T	A	A	A	G	G	M	G	S	T	T	V	V	V	S	T	I	P	Y	K	Y	2.77108	0	54
S2	GGTFSSYAISWSGDSTAAAGGMGSTTVVVSTIPYKY	G	G	T	F	S	S	Y	A	I	S	W	S	G	D	S	T	A	A	A	G	G	M	G	S	T	T	V	V	V	S	T	I	P	Y	K	Y	2.77108	0	54
S2	GGTFSSYAISWSGDSTAAAGGMGSTTVVVSTIPYKY	G	G	T	F	S	S	Y	A	I	S	W	S	G	D	S	T	A	A	A	G	G	M	G	S	T	T	V	V	V	S	T	I	P	Y	K	Y	2.77108	0	54
S2	GGTFSSYAISWSGDSTAAAGGMGSTTVVVSTIPYKY	G	G	T	F	S	S	Y	A	I	S	W	S	G	D	S	T	A	A	A	G	G	M	G	S	T	T	V	V	V	S	T	I	P	Y	K	Y	2.77108	0	54
S2	GGTFSSYAISWSGDSTAAAGGMGSTTVVVSTIPYKY	G	G	T	F	S	S	Y	A	I	S	W	S	G	D	S	T	A	A	A	G	G	M	G	S	T	T	V	V	V	S	T	I	P	Y	K	Y	2.77108	0	54
S2	GGTFSSYAISWSGDSTAAAGGMGSTTVVVSTIPYKY	G	G	T	F	S	S	Y	A	I	S	W	S	G	D	S	T	A	A	A	G	G	M	G	S	T	T	V	V	V	S	T	I	P	Y	K	Y	2.77108	0	54
S2	GGTFSSYAISWSGDSTAAAGGMGSTTVVVSTIPYKY	G	G	T	F	S	S	Y	A	I	S	W	S	G	D	S	T	A	A	A	G	G	M	G	S	T	T	V	V	V	S	T	I	P	Y	K	Y	2.77108	0	54
S2	GGTFSSYAISWSGDSTAAAGGMGSTTVVVSTIPYKY	G	G	T	F	S	S	Y	A	I	S	W	S	G	D	S	T	A	A	A	G	G	M	G	S	T	T	V	V	V	S	T	I	P	Y	K	Y	2.77108	0	54
S2	GGTFSSYAISWSGDSTAAAGGMGSTTVVVSTIPYKY	G	G	T	F	S	S	Y	A	I	S	W	S	G	D	S	T	A	A	A	G	G	M	G	S	T	T	V	V	V	S	T	I	P	Y	K	Y	2.77108	0	54
S2	GGTFSSYAISWSGDSTAAAGGMGSTTVVVSTIPYKY	G	G	T	F	S	S	Y	A	I	S	W	S	G	D	S	T	A	A	A	G	G	M	G	S	T	T	V	V	V	S	T	I	P	Y	K	Y	2.77108	0	54
S2	GGTFSSYAISWSGDSTAAAGGMGSTTVVVSTIPYKY	G	G	T	F	S	S	Y	A	I	S	W	S	G	D	S	T	A	A	A	G	G	M	G	S	T	T	V	V	V	S	T	I	P	Y	K	Y	2.77108	0	54
S2	GGTFSSYAISWSGDSTAAAGGMGSTTVVVSTIPYKY	G	G	T	F	S	S	Y	A	I	S	W	S	G	D	S	T	A	A	A	G	G	M	G	S	T	T	V	V	V	S	T	I	P	Y	K	Y	2.77108	0	54
S2	GGTFSSYAISWSGDSTAAAGGMGSTTVVVSTIPYKY	G	G	T	F	S	S	Y	A	I	S	W	S	G	D	S	T	A	A	A	G	G	M	G	S	T	T	V	V	V	S	T	I	P	Y	K	Y	2.77108	0	54
S2	GGTFSSYAISWSGDSTAAAGGMGSTTVVVSTIPYKY	G	G	T	F	S	S	Y	A	I	S	W	S	G	D	S	T	A	A	A	G	G	M	G	S	T	T	V	V	V	S	T	I	P	Y	K	Y	2.77108	0	54
S2	GGTFSSYAISWSGDSTAAAGGMGSTTVVVSTIPYKY	G	G	T	F	S	S	Y	A	I	S	W	S	G	D	S	T	A	A	A	G	G	M	G	S	T	T	V	V	V	S	T	I	P	Y	K	Y	2.77108	0	54
S2	GGTFSSYAISWSGDSTAAAGGMGSTTVVVSTIPYKY	G	G	T	F	S	S	Y	A	I	S	W	S	G	D	S	T	A	A	A	G	G	M	G	S	T	T	V	V	V	S	T	I	P	Y	K	Y	2.77108	0	54
S2	GGTFSSYAISWSGDSTAAAGGMGSTTVVVSTIPYKY	G	G	T	F	S	S	Y	A	I	S	W	S	G	D	S	T	A	A	A	G	G	M	G	S	T	T	V	V	V	S	T	I	P	Y	K	Y	2.77108	0	54
S2	GGTFSSYAISWSGDSTAAAGGMGSTTVVVSTIPYKY	G	G	T	F	S	S	Y	A	I	S	W	S	G	D	S	T	A	A	A	G	G	M	G	S	T	T	V	V	V	S	T	I	P	Y	K	Y	2.77108	0	54
S2	GGTFSSYAISWSGDSTAAAGGMGSTTVVVSTIPYKY	G	G	T	F	S	S	Y	A	I	S	W	S	G	D	S	T	A	A	A	G	G	M	G	S	T	T	V	V	V	S	T	I	P	Y	K	Y	2.77108	0	54
S2	GGTFSSYAISWSGDSTAAAGGMGSTTVVVSTIPYKY	G	G	T	F	S	S	Y	A	I	S	W	S	G	D	S	T	A	A	A	G	G	M	G	S	T	T	V	V	V	S	T	I	P	Y	K	Y	2.77108	0	54
S2	GGTFSSYAISWSGDSTAAAGGMGSTTVVVSTIPYKY	G	G	T	F	S	S	Y	A	I	S	W	S	G	D	S	T	A	A	A	G	G	M	G	S	T	T	V	V	V	S	T	I	P	Y	K	Y	2.77108	0	54
S2	GGTFSSYAISWSGDSTAAAGGMGSTTVVVSTIPYKY	G	G	T	F	S	S	Y	A	I	S	W	S	G	D	S	T	A	A	A	G	G	M	G	S	T	T	V	V	V	S	T	I	P	Y	K	Y	2.77108	0	54
S2	GGTFSSYAISWSGDSTAAAGGMGSTTVVVSTIPYKY	G	G	T	F	S	S	Y	A	I	S	W	S	G	D	S	T	A	A	A	G	G	M	G	S	T	T	V	V	V	S	T	I	P	Y	K	Y	2.77108	0	54
S2	GGTFSSYAISWSGDSTAAAGGMGSTTVVVSTIPYKY	G	G	T	F	S	S	Y	A	I	S	W	S	G	D	S	T	A	A	A	G	G	M	G	S	T	T	V	V	V	S	T	I	P	Y	K	Y	2.77108	0	54
S2	GGTFSSYAISWSGDSTAAAGGMGSTTVVVSTIPYKY	G	G	T	F	S	S	Y	A	I	S	W	S	G	D	S	T	A	A	A	G	G	M	G	S	T	T	V	V	V	S	T	I	P	Y	K	Y	2.77108	0	54
S2	GGTFSSYAISWSGDSTAAAGGMGSTTVVVSTIPYKY	G	G	T	F	S	S	Y	A	I	S	W	S	G	D	S	T	A	A	A	G	G	M	G	S	T	T	V	V	V	S	T	I	P	Y	K	Y	2.77108	0	54
S2	GGTFSSYAISWSGDSTAAAGGMGSTTVVVSTIPYKY	G	G	T	F	S	S	Y	A	I	S	W	S	G	D	S	T	A	A	A	G	G	M	G	S	T	T	V	V	V	S	T	I	P	Y	K	Y	2.77108	0	54
S2	GGTFSSYAISWSGDSTAAAGGMGSTTVVVSTIPYKY	G	G	T	F	S	S	Y	A	I	S	W	S	G	D	S	T	A	A	A	G	G	M	G	S	T	T	V	V	V	S	T	I	P	Y	K	Y	2.77108	0	54
S2	GGTFSSYAISWSGDSTAAAGGMGSTTVVVSTIPYKY	G	G	T	F	S	S	Y	A	I	S	W	S	G	D	S	T	A	A	A	G	G	M	G	S	T	T	V	V	V	S	T	I	P	Y	K	Y	2.77108	0	54
S2	GGTFSSYAISWSGDSTAAAGGMGSTTVVVSTIPYKY	G	G	T	F	S	S	Y	A	I	S	W	S	G	D	S	T	A	A	A	G	G	M	G	S	T	T	V	V	V	S	T	I	P	Y	K	Y	2.77108	0	54
S2	GGTFSSYAISWSGDSTAAAGGMGSTTVVVSTIPYKY	G	G	T	F	S	S	Y	A	I	S	W	S	G	D	S	T	A	A	A	G	G	M	G	S	T	T	V	V	V	S	T	I	P	Y	K	Y	2.77108	0	54
S2	GGTFSSYAISWSGDSTAAAGGMGSTTVVVSTIPYKY	G	G	T	F	S	S	Y	A	I	S	W	S	G	D	S	T	A	A	A	G	G	M	G	S	T	T	V	V	V	S	T	I	P	Y	K	Y	2.77108	0	54
S2	GGTFSSYAISWSGDSTAAAGGMGSTTVVVSTIPYKY	G	G	T	F	S	S	Y	A	I	S	W	S	G	D	S	T	A	A	A	G	G	M	G	S	T	T	V	V	V	S	T	I	P	Y	K	Y	2.77108	0	54
S2	GGTFSSYAISWSGDSTAAAGGMGSTTVVVSTIPYKY	G	G	T	F	S	S	Y	A	I	S	W	S	G	D	S	T	A	A	A	G	G	M	G	S	T	T	V	V	V	S	T	I	P	Y	K	Y	2.77108	0	54
S2	GGTFSSYAISWSGDSTAAAGGMGSTTVVVSTIPYKY	G	G	T	F	S	S	Y	A	I	S	W	S	G	D	S	T	A	A	A	G	G	M	G	S	T	T	V	V	V	S	T	I	P	Y	K	Y	2.77108	0	54
S2	GGTFSSYAISWSGDSTAAAGGMGSTTVVVSTIPYKY	G	G	T	F	S	S	Y	A	I	S	W	S	G	D	S	T	A	A	A	G	G	M	G	S	T	T	V	V	V	S	T	I	P	Y	K	Y	2.77108	0	54
S2	GGTFSSYAISWSGDSTAAAGGMGSTTVVVSTIPYKY	G	G	T	F	S	S	Y	A	I	S	W	S	G	D	S	T	A	A	A	G	G	M	G	S	T	T	V	V	V	S	T	I	P	Y	K	Y	2.77108	0	54
S2	GGTFSSYAISWSGDSTAAAGGMGSTTVVVSTIPYKY	G	G	T	F	S	S	Y	A	I	S	W	S	G	D	S	T	A	A	A	G	G	M	G	S	T	T	V	V	V	S	T	I	P	Y	K	Y	2.77108	0	54
S2	GGTFSSYAISWSGDSTAAAGGMGSTTVVVSTIPYKY	G	G	T	F	S	S	Y	A	I	S	W	S	G	D	S	T	A	A	A	G	G	M	G	S	T	T	V	V	V	S	T	I	P	Y	K	Y	2.77108	0	54
S2	GGTFSSYAISWSGDSTAAAGGMGSTTVVVSTIPYKY	G	G	T	F	S	S	Y	A	I	S	W	S	G	D	S	T	A	A	A	G	G	M	G	S	T	T	V	V	V	S	T	I	P	Y	K	Y	2.77108	0	54
S2	GGTFSSYAISWSGDSTAAAGGMGSTTVVVSTIPYKY	G	G	T	F	S	S	Y	A	I	S	W	S	G	D	S	T	A	A	A	G	G	M	G	S	T	T	V	V	V	S	T	I	P	Y	K	Y	2.77108	0	54
S2	GGTFSSYAISWSGDSTAAAGGMGSTTVVVSTIPYKY	G	G	T	F	S	S	Y	A	I	S	W	S	G	D	S	T	A	A	A	G	G	M	G	S	T	T	V	V	V	S	T	I	P	Y	K	Y	2.77108	0	54
S2	GGTFSSYAISWSGDSTAAAGGMGSTTVVVSTIPYKY	G	G	T	F	S	S	Y	A	I	S	W	S	G	D	S	T	A	A	A	G	G	M	G	S	T	T	V	V	V	S	T	I	P	Y	K	Y	2.77108	0	54
S2	GGTFSSYAISWSGDSTAAAGGMGSTTVVVSTIPYKY	G	G	T	F	S	S	Y	A	I	S	W	S	G	D	S	T	A	A	A	G	G	M	G	S	T	T	V	V	V	S	T	I	P	Y	K	Y	2.77108	0	54
S2	GGTFSSYAISWSGDSTAAAGGMGSTTVVVSTIPYKY	G	G	T	F	S	S	Y	A	I	S	W	S	G	D	S	T	A	A	A	G	G	M	G	S	T	T	V	V	V	S	T	I	P	Y	K	Y	2.77108	0	54
S2	GGTFSSYAISWSGDSTAAAGGMGSTTVVVSTIPYKY	G	G	T	F	S	S	Y	A	I	S	W	S	G	D	S	T	A	A	A	G	G	M	G	S	T	T	V	V	V	S	T	I	P	Y	K	Y	2.77108	0	54
S2	GGTFSSYAISWSGDSTAAAGGMGSTTVVVSTIPYKY	G	G	T	F	S	S	Y	A	I	S	W	S	G	D	S	T	A	A	A	G	G	M	G	S	T	T	V	V	V	S	T	I	P	Y	K	Y	2.77108	0	54
sample	GGTFSSYAISWSGDSTAAAGGMGSTTVVVSTIPYKY	G	G	T	F	S	S	Y	A	I	S	W	S	G	D	S	T	A	A	A	G	G	M	G	S	T	T	V	V	V	S	T	I	P	Y	K	Y	2.77108	0	54
sample	GGTFSSYAISWSGDSTAAAGGMGSTTVVVSTIPYKY	G	G	T	F	S	S	Y	A	I	S	W	S	G	D	S	T	A	A	A	G	G	M	G	S	T	T	V	V	V	S	T	I	P	Y	K	Y	2.77108	0	54
sample	GGTFSSYAISWSGDSTAAAGGMGSTTVVVSTIPYKY	G	G	T	F	S	S	Y	A	I	S	W	S	G	D	S	T	A	A	A	G	G	M	G	S	T	T	V	V	V	S	T	I	P	Y	K	Y	2.77108	0	54
sample	GGTFSSYAISWSGDSTAAAGGMGSTTVVVSTIPYKY	G	G	T	F	S	S	Y	A	I	S	W	S	G	D	S	T	A	A	A	G	G	M	G	S	T	T	V	V	V	S	T	I	P	Y	K	Y	2.77108	0	54
sample	GGTFSSYAISWSGDSTAAAGGMGSTTVVVSTIPYKY	G	G	T	F	S	S	Y	A	I	S	W	S	G	D	S	T	A	A	A	G	G	M	G	S	T	T	V	V	V	S	T	I	P	Y	K	Y	2.77108	0	54
sample	GGTFSSYAISWSGDSTAAAGGMGSTTVVVSTIPYKY	G	G	T	F	S	S	Y	A	I	S	W	S	G	D	S	T	A	A	A	G	G	M	G	S	T	T	V	V	V	S	T	I	P	Y	K	Y	2.77108	0	54
sample	GGTFSSYAISWSGDSTAAAGGMGSTTVVVSTIPYKY	G	G	T	F	S	S	Y	A	I	S	W	S	G	D	S	T	A	A	A	G	G	M	G	S	T	T	V	V	V	S	T	I	P	Y	K	Y	2.77108	0	54
sample	GGTFSSYAISWSGDSTAAAGGMGSTTVVVSTIPYKY	G	G	T	F	S	S	Y	A	I	S	W	S	G	D	S	T	A	A	A	G	G	M	G	S	T	T	V	V	V	S	T	I	P	Y	K	Y	2.77108	0	54
sample	GGTFSSYAISWSGDSTAAAGGMGSTTVVVSTIPYKY	G	G	T	F	S	S	Y	A	I	S	W	S	G	D	S	T	A	A	A	G	G	M	G	S	T	T	V	V	V	S	T	I	P	Y	K	Y	2.77108	0	54
sample	GGTFSSYAISWSGDSTAAAGGMGSTTVVVSTIPYKY	G	G	T	F	S	S	Y	A	I	S	W	S	G	D	S	T	A	A	A	G	G	M	G	S	T	T	V	V	V	S	T	I	P	Y	K	Y	2.77108	0	54
sample	GGTFSSYAISWSGDSTAAAGGMGSTTVVVSTIPYKY	G	G	T	F	S	S	Y	A	I	S	W	S	G	D	S	T	A	A	A	G	G	M	G	S	T	T	V	V	V	S	T	I	P	Y	K	Y	2.77108	0	54
sample	GGTFSSYAISWSGDSTAAAGGMGSTTVVVSTIPYKY	G	G	T	F	S	S	Y	A	I	S	W	S	G	D	S	T	A	A	A	G	G	M	G	S	T	T	V	V	V	S	T	I	P	Y	K	Y	2.77108	0	54
sample	GGTFSSYAISWSGDSTAAAGGMGSTTVVVSTIPYKY	G	G	T	F	S	S	Y	A	I	S	W	S	G	D	S	T	A	A	A	G	G	M	G	S	T	T	V	V	V	S	T	I	P	Y	K	Y	2.77108	0	54
sample	GGTFSSYAISWSGDSTAAAGGMGSTTVVVSTIPYKY	G	G	T	F	S	S	Y	A	I	S	W	S	G	D	S	T	A	A	A	G	G	M	G	S	T	T	V	V	V	S	T	I	P	Y	K	Y	2.77108	0	54
sample	GGTFSSYAISWSGDSTAAAGGMGSTTVVVSTIPYKY	G	G	T	F	S	S	Y	A	I	S	W	S	G	D	S	T	A	A	A	G	G	M	G	S	T	T	V	V	V	S	T	I	P	Y	K	Y	2.77108	0	54
sample	GGTFSSYAISWSGDSTAAAGGMGSTTVVVSTIPYKY	G	G	T	F	S	S	Y	A	I	S	W	S	G	D	S	T	A	A	A	G	G	M	G	S	T	T	V	V	V	S	T	I	P	Y	K	Y	2.77108	0	54
sample	GGTFSSYAISWSGDSTAAAGGMGSTTVVVSTIPYKY	G	G	T	F	S	S	Y	A	I	S	W	S	G	D	S	T	A	A	A	G	G	M	G	S	T	T	V	V	V	S	T	I	P	Y	K	Y	2.77108	0	54
sample	GGTFSSYAISWSGDSTAAAGGMGSTTVVVSTIPYKY	G	G	T	F	S	S	Y	A	I	S	W	S	G	D	S	T	A	A	A	G	G	M	G	S	T	T	V	V	V	S	T	I	P	Y	K	Y	2.77108	0	54
sample	GGTFSSYAISWSGDSTAAAGGMGSTTVVVSTIPYKY	G	G	T	F	S	S	Y	A	I	S	W	S	G	D	S	T	A	A	A	G	G	M	G	S	T	T	V	V	V	S	T	I	P	Y	K	Y	2.77108	0	54
sample	GGTFSSYAISWSGDSTAAAGGMGSTTVVVSTIPYKY	G	G	T	F	S	S	Y	A	I	S	W	S	G	D	S	T	A	A	A	G	G	M	G	S	T	T	V	V	V	S	T	I	P	Y	K	Y	2.77108	0	54
sample	GGTFSSYAISWSGDSTAAAGGMGSTTVVVSTIPYKY	G	G	T	F	S	S	Y	A	I	S	W	S	G	D	S	T	A	A	A	G	G	M	G	S	T	T	V	V	V	S	T	I	P	Y	K	Y	2.77108	0	54
sample	GGTFSSYAISWSGDSTAAAGGMGSTTVVVSTIPYKY	G	G	T	F	S	S	Y	A	I	S	W	S	G	D	S	T	A	A	A	G	G	M	G	S	T	T	V	V	V	S	T	I	P	Y	K	Y	2.77108	0	54
sample	GGTFSSYAISWSGDSTAAAGGMGSTTVVVSTIPYKY	G	G	T	F	S	S	Y	A	I	S	W	S	G	D	S	T	A	A	A	G	G	M	G	S	T	T	V	V	V	S	T	I	P	Y	K	Y	2.77108	0	54
sample	GGTFSSYAISWSGDSTAAAGGMGSTTVVVSTIPYKY	G	G	T	F	S	S	Y	A	I	S	W	S	G	D	S	T	A	A	A	G	G	M	G	S	T	T	V	V	V	S	T	I	P	Y	K	Y	2.77108	0	54
sample	GGTFSSYAISWSGDSTAAAGGMGSTTVVVSTIPYKY	G	G	T	F	S	S	Y	A	I	S	W	S	G	D	S	T	A	A	A	G	G	M	G	S	T	T	V	V	V	S	T	I	P	Y	K	Y	2.77108	0	54
sample	GGTFSSYAISWSGDSTAAAGGMGSTTVVVSTIPYKY	G	G	T	F	S	S	Y	A	I	S	W	S	G	D	S	T	A	A	A	G	G	M	G	S	T	T	V	V	V	S	T	I	P	Y	K	Y	2.77108	0	54
sample	GGTFSSYAISWSGDSTAAAGGMGSTTVVVSTIPYKY	G	G	T	F	S	S	Y	A	I	S	W	S	G	D	S	T	A	A	A	G	G	M	G	S	T	T	V	V	V	S	T	I	P	Y	K	Y	2.77108	0	54
sample	GGTFSSYAISWSGDSTAAAGGMGSTTVVVSTIPYKY	G	G	T	F	S	S	Y	A	I	S	W	S	G	D	S	T	A	A	A	G	G	M	G	S	T	T	V	V	V	S	T	I	P	Y	K	Y	2.77108	0	54
sample	GGTFSSYAISWSGDSTAAAGGMGSTTVVVSTIPYKY	G	G	T	F	S	S	Y	A	I	S	W	S	G	D	S	T	A	A	A	G	G	M	G	S	T	T	V	V	V	S	T	I	P	Y	K	Y	2.77108	0	54
sample	GGTFSSYAISWSGDSTAAAGGMGSTTVVVSTIPYKY	G	G	T	F	S	S	Y	A	I	S	W	S	G	D	S	T	A	A	A	G	G	M	G	S	T	T	V	V	V	S	T	I	P	Y	K	Y	2.77108	0	54
sample	GGTFSSYAISWSGDSTAAAGGMGSTTVVVSTIPYKY	G	G	T	F	S	S	Y	A	I	S	W	S	G	D	S	T	A	A	A	G	G	M	G	S	T	T	V	V	V	S	T	I	P	Y	K	Y	2.77108	0	54
sample	GGTFSSYAISWSGDSTAAAGGMGSTTVVVSTIPYKY	G	G	T	F	S	S	Y	A	I	S	W	S	G	D	S	T	A	A	A	G	G	M	G	S	T	T	V	V	V	S	T	I	P	Y	K	Y	2.77108	0	54
sample	GGTFSSYAISWSGDSTAAAGGMGSTTVVVSTIPYKY	G	G	T	F	S	S	Y	A	I	S	W	S	G	D	S	T	A	A	A	G	G	M	G	S	T	T	V	V	V	S	T	I	P	Y	K	Y	2.77108	0	54
sample	GGTFSSYAISWSGDSTAAAGGMGSTTVVVSTIPYKY	G	G	T	F	S	S	Y	A	I	S	W	S	G	D	S	T	A	A	A	G	G	M	G	S	T	T	V	V	V	S	T	I	P	Y	K	Y	2.77108	0	54
sample	GGTFSSYAISWSGDSTAAAGGMGSTTVVVSTIPYKY	G	G	T	F	S	S	Y	A	I	S	W	S	G	D	S	T	A	A	A	G	G	M	G	S	T	T	V	V	V	S	T	I	P	Y	K	Y	2.77108	0	54
sample	GGTFSSYAISWSGDSTAAAGGMGSTTVVVSTIPYKY	G	G	T	F	S	S	Y	A	I	S	W	S	G	D	S	T	A	A	A	G	G	M	G	S	T	T	V	V	V	S	T	I	P	Y	K	Y	2.77108	0	54
sample	GGTFSSYAISWSGDSTAAAGGMGSTTVVVSTIPYKY	G	G	T	F	S	S	Y	A	I	S	W	S	G	D	S	T	A	A	A	G	G	M	G	S	T	T	V	V	V	S	T	I	P	Y	K	Y	2.77108	0	54
sample	GGTFSSYAISWSGDSTAAAGGMGSTTVVVSTIPYKY	G	G	T	F	S	S	Y	A	I	S	W	S	G	D	S	T	A	A	A	G	G	M	G	S	T	T	V	V	V	S	T	I	P	Y	K	Y	2.77108	0	54
sample	GGTFSSYAISWSGDSTAAAGGMGSTTVVVSTIPYKY	G	G	T	F	S	S	Y	A	I	S	W	S	G	D	S	T	A	A	A	G	G	M	G	S	T	T	V	V	V	S	T	I	P	Y	K	Y	2.77108	0	54
sample	GGTFSSYAISWSGDSTAAAGGMGSTTVVVSTIPYKY	G	G	T	F	S	S	Y	A	I	S	W	S	G	D	S	T	A	A	A	G	G	M	G	S	T	T	V	V	V	S	T	I	P	Y	K	Y	2.77108	0	54
sample	GGTFSSYAISWSGDSTAAAGGMGSTTVVVSTIPYKY	G	G	T	F	S	S	Y	A	I	S	W	S	G	D	S	T	A	A	A	G	G	M	G	S	T	T	V	V	V	S	T	I	P	Y	K	Y	2.77108	0	54
sample	GGTFSSYAISWSGDSTAAAGGMGSTTVVVSTIPYKY	G	G	T	F	S	S	Y	A	I	S	W	S	G	D	S	T	A	A	A	G	G	M	G	S	T	T	V	V	V	S	T	I	P	Y	K	Y	2.77108	0	54
sample	GGTFSSYAISWSGDSTAAAGGMGSTTVVVSTIPYKY	G	G	T	F	S	S	Y	A	I	S	W	S	G	D	S	T	A	A	A	G	G	M	G	S	T	T	V	V	V	S	T	I	P	Y	K	Y	2.77108	0	54
sample	GGTFSSYAISWSGDSTAAAGGMGSTTVVVSTIPYKY	G	G	T	F	S	S	Y	A	I	S	W	S	G	D	S	T	A	A	A	G	G	M	G	S	T	T	V	V	V	S	T	I	P	Y	K	Y	2.77108	0	54
sample	GGTFSSYAISWSGDSTAAAGGMGSTTVVVSTIPYKY	G	G	T	F	S	S	Y	A	I	S	W	S	G	D	S	T	A	A	A	G	G	M	G	S	T	T	V	V	V	S	T	I	P	Y	K	Y	2.77108	0	54
sample	GGTFSSYAISWSGDSTAAAGGMGSTTVVVSTIPYKY	G	G	T	F	S	S	Y	A	I	S	W	S	G	D	S	T	A	A	A	G	G	M	G	S	T	T	V	V	V	S	T	I	P	Y	K	Y	2.77108	0	54
sample	GGTFSSYAISWSGDSTAAAGGMGSTTVVVSTIPYKY	G	G	T	F	S	S	Y	A	I	S	W	S	G	D	S	T	A	A	A	G	G	M	G	S	T	T	V	V	V	S	T	I	P	Y	K	Y	2.77108	0	54
sample	GGTFSSYAISWSGDSTAAAGGMGSTTVVVSTIPYKY	G	G	T	F	S	S	Y	A	I	S	W	S	G	D	S	T	A	A	A	G	G	M	G	S	T	T	V	V	V	S	T	I	P	Y	K	Y	2.77108	0	54
sample	GGTFSSYAISWSGDSTAAAGGMGSTTVVVSTIPYKY	G	G	T	F	S	S	Y	A	I	S	W	S	G	D	S	T	A	A	A	G	G	M	G	S	T	T	V	V	V	S	T	I	P	Y	K	Y	2.77108	0	54
sample	GGTFSSYAISWSGDSTAAAGGMGSTTVVVSTIPYKY	G	G	T	F	S	S	Y	A	I	S	W	S	G	D	S	T	A	A	A	G	G	M	G	S	T	T	V	V	V	S	T	I	P	Y	K	Y	2.77108	0	54
sample	GGTFSSYAISWSGDSTAAAGGMGSTTVVVSTIPYKY	G	G	T	F	S	S	Y	A	I	S	W	S	G	D	S	T	A	A	A	G	G	M	G	S	T	T	V	V	V	S	T	I	P	Y	K	Y	2.77108	0	54
sample	GGTFSSYAISWSGDSTAAAGGMGSTTVVVSTIPYKY	G	G	T	F	S	S	Y	A	I	S	W	S	G	D	S	T	A	A	A	G	G	M	G	S	T	T	V	V	V	S	T	I	P	Y	K	Y	2.77108	0	54
sample	GGTFSSYAISWSGDSTAAAGGMGSTTVVVSTIPYKY	G	G	T	F	S	S	Y	A	I	S	W	S	G	D	S	T	A	A	A	G	G	M	G	S	T	T	V	V	V	S	T	I	P	Y	K	Y	2.77108	0	54
sample	GGTFSSYAISWSGDSTAAAGGMGSTTVVVSTIPYKY	G	G	T	F	S	S	Y	A	I	S	W	S	G	D	S	T	A	A	A	G	G	M	G	S	T	T	V	V	V	S	T	I	P	Y	K	Y	2.77108	0	54
sample	GGTFSSYAISWSGDSTAAAGGMGSTTVVVSTIPYKY	G	G	T	F	S	S	Y	A	I	S	W	S	G	D	S	T	A	A	A	G	G	M	G	S	T	T	V	V	V	S	T	I	P	Y	K	Y	2.77108	0	54
sample	GGTFSSYAISWSGDSTAAAGGMGSTTVVVSTIPYKY	G	G	T	F	S	S	Y	A	I	S	W	S	G	D	S	T	A	A	A	G	G	M	G	S	T	T	V	V	V	S	T	I	P	Y	K	Y	2.77108	0	54
sample	GGTFSSYAISWSGDSTAAAGGMGSTTVVVSTIPYKY	G	G	T	F	S	S	Y	A	I	S	W	S	G	D	S	T	A	A	A	G	G	M	G	S	T	T	V	V	V	S	T	I	P	Y	K	Y	2.77108	0	54
sample	GGTFSSYAISWSGDSTAAAGGMGSTTVVVSTIPYKY	G	G	T	F	S	S	Y	A	I	S	W	S	G	D	S	T	A	A	A	G	G	M	G	S	T	T	V	V	V	S	T	I	P	Y	K	Y	2.77108	0	54
sample	GGTFSSYAISWSGDSTAAAGGMGSTTVVVSTIPYKY	G	G	T	F	S	S	Y	A	I	S	W	S	G	D	S	T	A	A	A	G	G	M	G	S	T	T	V	V	V	S	T	I	P	Y	K	Y	2.77108	0	54
sample	GGTFSSYAISWSGDSTAAAGGMGSTTVVVSTIPYKY	G	G	T	F	S	S	Y	A	I	S	W	S	G	D	S	T	A	A	A	G	G	M	G	S	T	T	V	V	V	S	T	I	P	Y	K	Y	2.77108	0	54
sample	GGTFSSYAISWSGDSTAAAGGMGSTTVVVSTIPYKY	G	G	T	F	S	S	Y	A	I	S	W	S	G	D	S	T	A	A	A	G	G	M	G	S	T	T	V	V	V	S	T	I	P	Y	K	Y	2.77108	0	54
sample	GGTFSSYAISWSGDSTAAAGGMGSTTVVVSTIPYKY	G	G	T	F	S	S	Y	A	I	S	W	S	G	D	S	T	A	A	A	G	G	M	G	S	T	T	V	V	V	S	T	I	P	Y	K	Y	2.77108	0	54
sample	GGTFSSYAISWSGDSTAAAGGMGSTTVVVSTIPYKY	G	G	T	F	S	S	Y	A	I	S	W	S	G	D	S	T	A	A	A	G	G	M	G	S	T	T	V	V	V	S	T	I	P	Y	K	Y	2.77108	0	54
S2	GRTFGSYAISSSGDSTAAAGGMGSTTVVVSTIPYKY	G	R	T	F	G	S	Y	A	I	S	S	S	G	D	S	T	A	A	A	G	G	M	G	S	T	T	V	V	V	S	T	I	P	Y	K	Y	2.77728	1	55
S2	GRTFGSYAISSSGDSTAAAGGMGSTTVVVSTIPYKY	G	R	T	F	G	S	Y	A	I	S	S	S	G	D	S	T	A	A	A	G	G	M	G	S	T	T	V	V	V	S	T	I	P	Y	K	Y	2.77728	0	55
S2	GRTFGSYAISSSGDSTAAAGGMGSTTVVVSTIPYKY	G	R	T	F	G	S	Y	A	I	S	S	S	G	D	S	T	A	A	A	G	G	M	G	S	T	T	V	V	V	S	T	I	P	Y	K	Y	2.77728	0	55
S2	GRTFGSYAISSSGDSTAAAGGMGSTTVVVSTIPYKY	G	R	T	F	G	S	Y	A	I	S	S	S	G	D	S	T	A	A	A	G	G	M	G	S	T	T	V	V	V	S	T	I	P	Y	K	Y	2.77728	0	55
S2	GRTFGSYAISSSGDSTAAAGGMGSTTVVVSTIPYKY	G	R	T	F	G	S	Y	A	I	S	S	S	G	D	S	T	A	A	A	G	G	M	G	S	T	T	V	V	V	S	T	I	P	Y	K	Y	2.77728	0	55
S2	GRTFGSYAISSSGDSTAAAGGMGSTTVVVSTIPYKY	G	R	T	F	G	S	Y	A	I	S	S	S	G	D	S	T	A	A	A	G	G	M	G	S	T	T	V	V	V	S	T	I	P	Y	K	Y	2.77728	0	55
S2	GRTFGSYAISSSGDSTAAAGGMGSTTVVVSTIPYKY	G	R	T	F	G	S	Y	A	I	S	S	S	G	D	S	T	A	A	A	G	G	M	G	S	T	T	V	V	V	S	T	I	P	Y	K	Y	2.77728	0	55
S2	GRTFGSYAISSSGDSTAAAGGMGSTTVVVSTIPYKY	G	R	T	F	G	S	Y	A	I	S	S	S	G	D	S	T	A	A	A	G	G	M	G	S	T	T	V	V	V	S	T	I	P	Y	K	Y	2.77728	0	55
S2	GRTFGSYAISSSGDSTAAAGGMGSTTVVVSTIPYKY	G	R	T	F	G	S	Y	A	I	S	S	S	G	D	S	T	A	A	A	G	G	M	G	S	T	T	V	V	V	S	T	I	P	Y	K	Y	2.77728	0	55
S2	GRTFGSYAISSSGDSTAAAGGMGSTTVVVSTIPYKY	G	R	T	F	G	S	Y	A	I	S	S	S	G	D	S	T	A	A	A	G	G	M	G	S	T	T	V	V	V	S	T	I	P	Y	K	Y	2.77728	0	55
S2	GRTFGSYAISSSGDSTAAAGGMGSTTVVVSTIPYKY	G	R	T	F	G	S	Y	A	I	S	S	S	G	D	S	T	A	A	A	G	G	M	G	S	T	T	V	V	V	S	T	I	P	Y	K	Y	2.77728	0	55
sample	GRTFGSYAISSSGDSTAAAGGMGSTTVVVSTIPYKY	G	R	T	F	G	S	Y	A	I	S	S	S	G	D	S	T	A	A	A	G	G	M	G	S	T	T	V	V	V	S	T	I	P	Y	K	Y	2.77728	0	55
sample	GRTFGSYAISSSGDSTAAAGGMGSTTVVVSTIPYKY	G	R	T	F	G	S	Y	A	I	S	S	S	G	D	S	T	A	A	A	G	G	M	G	S	T	T	V	V	V	S	T	I	P	Y	K	Y	2.77728	0	55
sample	GRTFGSYAISSSGDSTAAAGGMGSTTVVVSTIPYKY	G	R	T	F	G	S	Y	A	I	S	S	S	G	D	S	T	A	A	A	G	G	M	G	S	T	T	V	V	V	S	T	I	P	Y	K	Y	2.77728	0	55
sample	GRTFGSYAISSSGDSTAAAGGMGSTTVVVSTIPYKY	G	R	T	F	G	S	Y	A	I	S	S	S	G	D	S	T	A	A	A	G	G	M	G	S	T	T	V	V	V	S	T	I	P	Y	K	Y	2.77728	0	55
sample	GRTFGSYAISSSGDSTAAAGGMGSTTVVVSTIPYKY	G	R	T	F	G	S	Y	A	I	S	S	S	G	D	S	T	A	A	A	G	G	M	G	S	T	T	V	V	V	S	T	I	P	Y	K	Y	2.77728	0	55
sample	GRTFGSYAISSSGDSTAAAGGMGSTTVVVSTIPYKY	G	R	T	F	G	S	Y	A	I	S	S	S	G	D	S	T	A	A	A	G	G	M	G	S	T	T	V	V	V	S	T	I	P	Y	K	Y	2.77728	0	55
S2	GFTFSSYAISSSGDSTAAAGGMGSTTVVVSTIPYKY	G	F	T	F	S	S	Y	A	I	S	S	S	G	D	S	T	A	A	A	G	G	M	G	S	T	T	V	V	V	S	T	I	P	Y	K	Y	2.7837	1	56
S2	GFTFSSYAISSSGDSTAAAGGMGSTTVVVSTIPYKY	G	F	T	F	S	S	Y	A	I	S	S	S	G	D	S	T	A	A	A	G	G	M	G	S	T	T	V	V	V	S	T	I	P	Y	K	Y	2.7837	0	56
S2	GFTFSSYAISSSGDSTAAAGGMGSTTVVVSTIPYKY	G	F	T	F	S	S	Y	A	I	S	S	S	G	D	S	T	A	A	A	G	G	M	G	S	T	T	V	V	V	S	T	I	P	Y	K	Y	2.7837	0	56
sample	GFTFSSYAISSSGDSTAAAGGMGSTTVVVSTIPYKY	G	F	T	F	S	S	Y	A	I	S	S	S	G	D	S	T	A	A	A	G	G	M	G	S	T	T	V	V	V	S	T	I	P	Y	K	Y	2.7837	0	56
sample	GFTFSSYAISSSGDSTAAAGGMGSTTVVVSTIPYKY	G	F	T	F	S	S	Y	A	I	S	S	S	G	D	S	T	A	A	A	G	G	M	G	S	T	T	V	V	V	S	T	I	P	Y	K	Y	2.7837	0	56
sample	GFTFSSYAISSSGDSTAAAGGMGSTTVVVSTIPYKY	G	F	T	F	S	S	Y	A	I	S	S	S	G	D	S	T	A	A	A	G	G	M	G	S	T	T	V	V	V	S	T	I	P	Y	K	Y	2.7837	0	56
sample	GFTFSSYAISSSGDSTAAAGGMGSTTVVVSTIPYKY	G	F	T	F	S	S	Y	A	I	S	S	S	G	D	S	T	A	A	A	G	G	M	G	S	T	T	V	V	V	S	T	I	P	Y	K	Y	2.7837	0	56
sample	GFTFSSYAISSSGDSTAAAGGMGSTTVVVSTIPYKY	G	F	T	F	S	S	Y	A	I	S	S	S	G	D	S	T	A	A	A	G	G	M	G	S	T	T	V	V	V	S	T	I	P	Y	K	Y	2.7837	0	56
S2	GGTFGNYAISRGGGSTAAAGGMGSTTVVVSTIPYKY	G	G	T	F	G	N	Y	A	I	S	R	G	G	G	S	T	A	A	A	G	G	M	G	S	T	T	V	V	V	S	T	I	P	Y	K	Y	2.7881	1	57
S2	GGTFGNYAISRGGGSTAAAGGMGSTTVVVSTIPYKY	G	G	T	F	G	N	Y	A	I	S	R	G	G	G	S	T	A	A	A	G	G	M	G	S	T	T	V	V	V	S	T	I	P	Y	K	Y	2.7881	0	57
S2	GGTFGNYAISRGGGSTAAAGGMGSTTVVVSTIPYKY	G	G	T	F	G	N	Y	A	I	S	R	G	G	G	S	T	A	A	A	G	G	M	G	S	T	T	V	V	V	S	T	I	P	Y	K	Y	2.7881	0	57
S2	GGTFGNYAISRGGGSTAAAGGMGSTTVVVSTIPYKY	G	G	T	F	G	N	Y	A	I	S	R	G	G	G	S	T	A	A	A	G	G	M	G	S	T	T	V	V	V	S	T	I	P	Y	K	Y	2.7881	0	57
S2	GGTFGNYAISRGGGSTAAAGGMGSTTVVVSTIPYKY	G	G	T	F	G	N	Y	A	I	S	R	G	G	G	S	T	A	A	A	G	G	M	G	S	T	T	V	V	V	S	T	I	P	Y	K	Y	2.7881	0	57
S2	GGTFGNYAISRGGGSTAAAGGMGSTTVVVSTIPYKY	G	G	T	F	G	N	Y	A	I	S	R	G	G	G	S	T	A	A	A	G	G	M	G	S	T	T	V	V	V	S	T	I	P	Y	K	Y	2.7881	0	57
S2	GGTFGNYAISRGGGSTAAAGGMGSTTVVVSTIPYKY	G	G	T	F	G	N	Y	A	I	S	R	G	G	G	S	T	A	A	A	G	G	M	G	S	T	T	V	V	V	S	T	I	P	Y	K	Y	2.7881	0	57
S2	GGTFGNYAISRGGGSTAAAGGMGSTTVVVSTIPYKY	G	G	T	F	G	N	Y	A	I	S	R	G	G	G	S	T	A	A	A	G	G	M	G	S	T	T	V	V	V	S	T	I	P	Y	K	Y	2.7881	0	57
S2	GGTFGNYAISRGGGSTAAAGGMGSTTVVVSTIPYKY	G	G	T	F	G	N	Y	A	I	S	R	G	G	G	S	T	A	A	A	G	G	M	G	S	T	T	V	V	V	S	T	I	P	Y	K	Y	2.7881	0	57
S2	GGTFGNYAISRGGGSTAAAGGMGSTTVVVSTIPYKY	G	G	T	F	G	N	Y	A	I	S	R	G	G	G	S	T	A	A	A	G	G	M	G	S	T	T	V	V	V	S	T	I	P	Y	K	Y	2.7881	0	57
S2	GGTFGNYAISRGGGSTAAAGGMGSTTVVVSTIPYKY	G	G	T	F	G	N	Y	A	I	S	R	G	G	G	S	T	A	A	A	G	G	M	G	S	T	T	V	V	V	S	T	I	P	Y	K	Y	2.7881	0	57
S2	GGTFGNYAISRGGGSTAAAGGMGSTTVVVSTIPYKY	G	G	T	F	G	N	Y	A	I	S	R	G	G	G	S	T	A	A	A	G	G	M	G	S	T	T	V	V	V	S	T	I	P	Y	K	Y	2.7881	0	57
S2	GGTFGNYAISRGGGSTAAAGGMGSTTVVVSTIPYKY	G	G	T	F	G	N	Y	A	I	S	R	G	G	G	S	T	A	A	A	G	G	M	G	S	T	T	V	V	V	S	T	I	P	Y	K	Y	2.7881	0	57
S2	GGTFGNYAISRGGGSTAAAGGMGSTTVVVSTIPYKY	G	G	T	F	G	N	Y	A	I	S	R	G	G	G	S	T	A	A	A	G	G	M	G	S	T	T	V	V	V	S	T	I	P	Y	K	Y	2.7881	0	57
S2	GGTFGNYAISRGGGSTAAAGGMGSTTVVVSTIPYKY	G	G	T	F	G	N	Y	A	I	S	R	G	G	G	S	T	A	A	A	G	G	M	G	S	T	T	V	V	V	S	T	I	P	Y	K	Y	2.7881	0	57
S2	GGTFGNYAISRGGGSTAAAGGMGSTTVVVSTIPYKY	G	G	T	F	G	N	Y	A	I	S	R	G	G	G	S	T	A	A	A	G	G	M	G	S	T	T	V	V	V	S	T	I	P	Y	K	Y	2.7881	0	57
S2	GGTFGNYAISRGGGSTAAAGGMGSTTVVVSTIPYKY	G	G	T	F	G	N	Y	A	I	S	R	G	G	G	S	T	A	A	A	G	G	M	G	S	T	T	V	V	V	S	T	I	P	Y	K	Y	2.7881	0	57
S2	GGTFGNYAISRGGGSTAAAGGMGSTTVVVSTIPYKY	G	G	T	F	G	N	Y	A	I	S	R	G	G	G	S	T	A	A	A	G	G	M	G	S	T	T	V	V	V	S	T	I	P	Y	K	Y	2.7881	0	57
S2	GGTFGNYAISRGGGSTAAAGGMGSTTVVVSTIPYKY	G	G	T	F	G	N	Y	A	I	S	R	G	G	G	S	T	A	A	A	G	G	M	G	S	T	T	V	V	V	S	T	I	P	Y	K	Y	2.7881	0	57
S2	GGTFGNYAISRGGGSTAAAGGMGSTTVVVSTIPYKY	G	G	T	F	G	N	Y	A	I	S	R	G	G	G	S	T	A	A	A	G	G	M	G	S	T	T	V	V	V	S	T	I	P	Y	K	Y	2.7881	0	57
S2	GGTFGNYAISRGGGSTAAAGGMGSTTVVVSTIPYKY	G	G	T	F	G	N	Y	A	I	S	R	G	G	G	S	T	A	A	A	G	G	M	G	S	T	T	V	V	V	S	T	I	P	Y	K	Y	2.7881	0	57
S2	GGTFGNYAISRGGGSTAAAGGMGSTTVVVSTIPYKY	G	G	T	F	G	N	Y	A	I	S	R	G	G	G	S	T	A	A	A	G	G	M	G	S	T	T	V	V	V	S	T	I	P	Y	K	Y	2.7881	0	57
S2	GGTFGNYAISRGGGSTAAAGGMGSTTVVVSTIPYKY	G	G	T	F	G	N	Y	A	I	S	R	G	G	G	S	T	A	A	A	G	G	M	G	S	T	T	V	V	V	S	T	I	P	Y	K	Y	2.7881	0	57
S2	GGTFGNYAISRGGGSTAAAGGMGSTTVVVSTIPYKY	G	G	T	F	G	N	Y	A	I	S	R	G	G	G	S	T	A	A	A	G	G	M	G	S	T	T	V	V	V	S	T	I	P	Y	K	Y	2.7881	0	57
S2	GGTFGNYAISRGGGSTAAAGGMGSTTVVVSTIPYKY	G	G	T	F	G	N	Y	A	I	S	R	G	G	G	S	T	A	A	A	G	G	M	G	S	T	T	V	V	V	S	T	I	P	Y	K	Y	2.7881	0	57
S2	GGTFGNYAISRGGGSTAAAGGMGSTTVVVSTIPYKY	G	G	T	F	G	N	Y	A	I	S	R	G	G	G	S	T	A	A	A	G	G	M	G	S	T	T	V	V	V	S	T	I	P	Y	K	Y	2.7881	0	57
S2	GGTFGNYAISRGGGSTAAAGGMGSTTVVVSTIPYKY	G	G	T	F	G	N	Y	A	I	S	R	G	G	G	S	T	A	A	A	G	G	M	G	S	T	T	V	V	V	S	T	I	P	Y	K	Y	2.7881	0	57
S2	GGTFGNYAISRGGGSTAAAGGMGSTTVVVSTIPYKY	G	G	T	F	G	N	Y	A	I	S	R	G	G	G	S	T	A	A	A	G	G	M	G	S	T	T	V	V	V	S	T	I	P	Y	K	Y	2.7881	0	57
S2	GGTFGNYAISRGGGSTAAAGGMGSTTVVVSTIPYKY	G	G	T	F	G	N	Y	A	I	S	R	G	G	G	S	T	A	A	A	G	G	M	G	S	T	T	V	V	V	S	T	I	P	Y	K	Y	2.7881	0	57
S2	GGTFGNYAISRGGGSTAAAGGMGSTTVVVSTIPYKY	G	G	T	F	G	N	Y	A	I	S	R	G	G	G	S	T	A	A	A	G	G	M	G	S	T	T	V	V	V	S	T	I	P	Y	K	Y	2.7881	0	57
S2	GGTFGNYAISRGGGSTAAAGGMGSTTVVVSTIPYKY	G	G	T	F	G	N	Y	A	I	S	R	G	G	G	S	T	A	A	A	G	G	M	G	S	T	T	V	V	V	S	T	I	P	Y	K	Y	2.7881	0	57
S2	GGTFGNYAISRGGGSTAAAGGMGSTTVVVSTIPYKY	G	G	T	F	G	N	Y	A	I	S	R	G	G	G	S	T	A	A	A	G	G	M	G	S	T	T	V	V	V	S	T	I	P	Y	K	Y	2.7881	0	57
S2	GGTFGNYAISRGGGSTAAAGGMGSTTVVVSTIPYKY	G	G	T	F	G	N	Y	A	I	S	R	G	G	G	S	T	A	A	A	G	G	M	G	S	T	T	V	V	V	S	T	I	P	Y	K	Y	2.7881	0	57
S2	GGTFGNYAISRGGGSTAAAGGMGSTTVVVSTIPYKY	G	G	T	F	G	N	Y	A	I	S	R	G	G	G	S	T	A	A	A	G	G	M	G	S	T	T	V	V	V	S	T	I	P	Y	K	Y	2.7881	0	57
S2	GGTFGNYAISRGGGSTAAAGGMGSTTVVVSTIPYKY	G	G	T	F	G	N	Y	A	I	S	R	G	G	G	S	T	A	A	A	G	G	M	G	S	T	T	V	V	V	S	T	I	P	Y	K	Y	2.7881	0	57
S2	GGTFGNYAISRGGGSTAAAGGMGSTTVVVSTIPYKY	G	G	T	F	G	N	Y	A	I	S	R	G	G	G	S	T	A	A	A	G	G	M	G	S	T	T	V	V	V	S	T	I	P	Y	K	Y	2.7881	0	57
S2	GGTFGNYAISRGGGSTAAAGGMGSTTVVVSTIPYKY	G	G	T	F	G	N	Y	A	I	S	R	G	G	G	S	T	A	A	A	G	G	M	G	S	T	T	V	V	V	S	T	I	P	Y	K	Y	2.7881	0	57
S2	GGTFGNYAISRGGGSTAAAGGMGSTTVVVSTIPYKY	G	G	T	F	G	N	Y	A	I	S	R	G	G	G	S	T	A	A	A	G	G	M	G	S	T	T	V	V	V	S	T	I	P	Y	K	Y	2.7881	0	57
S2	GGTFGNYAISRGGGSTAAAGGMGSTTVVVSTIPYKY	G	G	T	F	G	N	Y	A	I	S	R	G	G	G	S	T	A	A	A	G	G	M	G	S	T	T	V	V	V	S	T	I	P	Y	K	Y	2.7881	0	57
S2	GGTFGNYAISRGGGSTAAAGGMGSTTVVVSTIPYKY	G	G	T	F	G	N	Y	A	I	S	R	G	G	G	S	T	A	A	A	G	G	M	G	S	T	T	V	V	V	S	T	I	P	Y	K	Y	2.7881	0	57
S2	GGTFGNYAISRGGGSTAAAGGMGSTTVVVSTIPYKY	G	G	T	F	G	N	Y	A	I	S	R	G	G	G	S	T	A	A	A	G	G	M	G	S	T	T	V	V	V	S	T	I	P	Y	K	Y	2.7881	0	57
S2	GGTFGNYAISRGGGSTAAAGGMGSTTVVVSTIPYKY	G	G	T	F	G	N	Y	A	I	S	R	G	G	G	S	T	A	A	A	G	G	M	G	S	T	T	V	V	V	S	T	I	P	Y	K	Y	2.7881	0	57
S2	GGTFGNYAISRGGGSTAAAGGMGSTTVVVSTIPYKY	G	G	T	F	G	N	Y	A	I	S	R	G	G	G	S	T	A	A	A	G	G	M	G	S	T	T	V	V	V	S	T	I	P	Y	K	Y	2.7881	0	57
S2	GGTFGNYAISRGGGSTAAAGGMGSTTVVVSTIPYKY	G	G	T	F	G	N	Y	A	I	S	R	G	G	G	S	T	A	A	A	G	G	M	G	S	T	T	V	V	V	S	T	I	P	Y	K	Y	2.7881	0	57
S2	GGTFGNYAISRGGGSTAAAGGMGSTTVVVSTIPYKY	G	G	T	F	G	N	Y	A	I	S	R	G	G	G	S	T	A	A	A	G	G	M	G	S	T	T	V	V	V	S	T	I	P	Y	K	Y	2.7881	0	57
S2	GGTFGNYAISRGGGSTAAAGGMGSTTVVVSTIPYKY	G	G	T	F	G	N	Y	A	I	S	R	G	G	G	S	T	A	A	A	G	G	M	G	S	T	T	V	V	V	S	T	I	P	Y	K	Y	2.7881	0	57
S2	GGTFGNYAISRGGGSTAAAGGMGSTTVVVSTIPYKY	G	G	T	F	G	N	Y	A	I	S	R	G	G	G	S	T	A	A	A	G	G	M	G	S	T	T	V	V	V	S	T	I	P	Y	K	Y	2.7881	0	57
S2	GGTFGNYAISRGGGSTAAAGGMGSTTVVVSTIPYKY	G	G	T	F	G	N	Y	A	I	S	R	G	G	G	S	T	A	A	A	G	G	M	G	S	T	T	V	V	V	S	T	I	P	Y	K	Y	2.7881	0	57
S2	GGTFGNYAISRGGGSTAAAGGMGSTTVVVSTIPYKY	G	G	T	F	G	N	Y	A	I	S	R	G	G	G	S	T	A	A	A	G	G	M	G	S	T	T	V	V	V	S	T	I	P	Y	K	Y	2.7881	0	57
S2	GGTFGNYAISRGGGSTAAAGGMGSTTVVVSTIPYKY	G	G	T	F	G	N	Y	A	I	S	R	G	G	G	S	T	A	A	A	G	G	M	G	S	T	T	V	V	V	S	T	I	P	Y	K	Y	2.7881	0	57
S2	GGTFGNYAISRGGGSTAAAGGMGSTTVVVSTIPYKY	G	G	T	F	G	N	Y	A	I	S	R	G	G	G	S	T	A	A	A	G	G	M	G	S	T	T	V	V	V	S	T	I	P	Y	K	Y	2.7881	0	57
S2	GGTFGNYAISRGGGSTAAAGGMGSTTVVVSTIPYKY	G	G	T	F	G	N	Y	A	I	S	R	G	G	G	S	T	A	A	A	G	G	M	G	S	T	T	V	V	V	S	T	I	P	Y	K	Y	2.7881	0	57
S2	GGTFGNYAISRGGGSTAAAGGMGSTTVVVSTIPYKY	G	G	T	F	G	N	Y	A	I	S	R	G	G	G	S	T	A	A	A	G	G	M	G	S	T	T	V	V	V	S	T	I	P	Y	K	Y	2.7881	0	57
S2	GGTFGNYAISRGGGSTAAAGGMGSTTVVVSTIPYKY	G	G	T	F	G	N	Y	A	I	S	R	G	G	G	S	T	A	A	A	G	G	M	G	S	T	T	V	V	V	S	T	I	P	Y	K	Y	2.7881	0	57
S2	GGTFGNYAISRGGGSTAAAGGMGSTTVVVSTIPYKY	G	G	T	F	G	N	Y	A	I	S	R	G	G	G	S	T	A	A	A	G	G	M	G	S	T	T	V	V	V	S	T	I	P	Y	K	Y	2.7881	0	57
S2	GGTFGNYAISRGGGSTAAAGGMGSTTVVVSTIPYKY	G	G	T	F	G	N	Y	A	I	S	R	G	G	G	S	T	A	A	A	G	G	M	G	S	T	T	V	V	V	S	T	I	P	Y	K	Y	2.7881	0	57
S2	GGTFGNYAISRGGGSTAAAGGMGSTTVVVSTIPYKY	G	G	T	F	G	N	Y	A	I	S	R	G	G	G	S	T	A	A	A	G	G	M	G	S	T	T	V	V	V	S	T	I	P	Y	K	Y	2.7881	0	57
S2	GGTFGNYAISRGGGSTAAAGGMGSTTVVVSTIPYKY	G	G	T	F	G	N	Y	A	I	S	R	G	G	G	S	T	A	A	A	G	G	M	G	S	T	T	V	V	V	S	T	I	P	Y	K	Y	2.7881	0	57
S2	GGTFGNYAISRGGGSTAAAGGMGSTTVVVSTIPYKY	G	G	T	F	G	N	Y	A	I	S	R	G	G	G	S	T	A	A	A	G	G	M	G	S	T	T	V	V	V	S	T	I	P	Y	K	Y	2.7881	0	57
S2	GGTFGNYAISRGGGSTAAAGGMGSTTVVVSTIPYKY	G	G	T	F	G	N	Y	A	I	S	R	G	G	G	S	T	A	A	A	G	G	M	G	S	T	T	V	V	V	S	T	I	P	Y	K	Y	2.7881	0	57
S2	GGTFGNYAISRGGGSTAAAGGMGSTTVVVSTIPYKY	G	G	T	F	G	N	Y	A	I	S	R	G	G	G	S	T	A	A	A	G	G	M	G	S	T	T	V	V	V	S	T	I	P	Y	K	Y	2.7881	0	57
S2	GGTFGNYAISRGGGSTAAAGGMGSTTVVVSTIPYKY	G	G	T	F	G	N	Y	A	I	S	R	G	G	G	S	T	A	A	A	G	G	M	G	S	T	T	V	V	V	S	T	I	P	Y	K	Y	2.7881	0	57
S2	GGTFGNYAISRGGGSTAAAGGMGSTTVVVSTIPYKY	G	G	T	F	G	N	Y	A	I	S	R	G	G	G	S	T	A	A	A	G	G	M	G	S	T	T	V	V	V	S	T	I	P	Y	K	Y	2.7881	0	57
S2	GGTFGNYAISRGGGSTAAAGGMGSTTVVVSTIPYKY	G	G	T	F	G	N	Y	A	I	S	R	G	G	G	S	T	A	A	A	G	G	M	G	S	T	T	V	V	V	S	T	I	P	Y	K	Y	2.7881	0	57
S2	GGTFGNYAISRGGGSTAAAGGMGSTTVVVSTIPYKY	G	G	T	F	G	N	Y	A	I	S	R	G	G	G	S	T	A	A	A	G	G	M	G	S	T	T	V	V	V	S	T	I	P	Y	K	Y	2.7881	0	57
S2	GGTFGNYAISRGGGSTAAAGGMGSTTVVVSTIPYKY	G	G	T	F	G	N	Y	A	I	S	R	G	G	G	S	T	A	A	A	G	G	M	G	S	T	T	V	V	V	S	T	I	P	Y	K	Y	2.7881	0	57
S2	GGTFGNYAISRGGGSTAAAGGMGSTTVVVSTIPYKY	G	G	T	F	G	N	Y	A	I	S	R	G	G	G	S	T	A	A	A	G	G	M	G	S	T	T	V	V	V	S	T	I	P	Y	K	Y	2.7881	0	57
S2	GGTFGNYAISRGGGSTAAAGGMGSTTVVVSTIPYKY	G	G	T	F	G	N	Y	A	I	S	R	G	G	G	S	T	A	A	A	G	G	M	G	S	T	T	V	V	V	S	T	I	P	Y	K	Y	2.7881	0	57
S2	GGTFGNYAISRGGGSTAAAGGMGSTTVVVSTIPYKY	G	G	T	F	G	N	Y	A	I	S	R	G	G	G	S	T	A	A	A	G	G	M	G	S	T	T	V	V	V	S	T	I	P	Y	K	Y	2.7881	0	57
S2	GGTFGNYAISRGGGSTAAAGGMGSTTVVVSTIPYKY	G	G	T	F	G	N	Y	A	I	S	R	G	G	G	S	T	A	A	A	G	G	M	G	S	T	T	V	V	V	S	T	I	P	Y	K	Y	2.7881	0	57
S2	GGTFGNYAISRGGGSTAAAGGMGSTTVVVSTIPYKY	G	G	T	F	G	N	Y	A	I	S	R	G	G	G	S	T	A	A	A	G	G	M	G	S	T	T	V	V	V	S	T	I	P	Y	K	Y	2.7881	0	57
S2	GGTFGNYAISRGGGSTAAAGGMGSTTVVVSTIPYKY	G	G	T	F	G	N	Y	A	I	S	R	G	G	G	S	T	A	A	A	G	G	M	G	S	T	T	V	V	V	S	T	I	P	Y	K	Y	2.7881	0	57
S2	GGTFGNYAISRGGGSTAAAGGMGSTTVVVSTIPYKY	G	G	T	F	G	N	Y	A	I	S	R	G	G	G	S	T	A	A	A	G	G	M	G	S	T	T	V	V	V	S	T	I	P	Y	K	Y	2.7881	0	57
S2	GGTFGNYAISRGGGSTAAAGGMGSTTVVVSTIPYKY	G	G	T	F	G	N	Y	A	I	S	R	G	G	G	S	T	A	A	A	G	G	M	G	S	T	T	V	V	V	S	T	I	P	Y	K	Y	2.7881	0	57
S2	GGTFGNYAISRGGGSTAAAGGMGSTTVVVSTIPYKY	G	G	T	F	G	N	Y	A	I	S	R	G	G	G	S	T	A	A	A	G	G	M	G	S	T	T	V	V	V	S	T	I	P	Y	K	Y	2.7881	0	57
S2	GGTFGNYAISRGGGSTAAAGGMGSTTVVVSTIPYKY	G	G	T	F	G	N	Y	A	I	S	R	G	G	G	S	T	A	A	A	G	G	M	G	S	T	T	V	V	V	S	T	I	P	Y	K	Y	2.7881	0	57
S2	GGTFGNYAISRGGGSTAAAGGMGSTTVVVSTIPYKY	G	G	T	F	G	N	Y	A	I	S	R	G	G	G	S	T	A	A	A	G	G	M	G	S	T	T	V	V	V	S	T	I	P	Y	K	Y	2.7881	0	57
S2	GGTFGNYAISRGGGSTAAAGGMGSTTVVVSTIPYKY	G	G	T	F	G	N	Y	A	I	S	R	G	G	G	S	T	A	A	A	G	G	M	G	S	T	T	V	V	V	S	T	I	P	Y	K	Y	2.7881	0	57
S2	GGTFGNYAISRGGGSTAAAGGMGSTTVVVSTIPYKY	G	G	T	F	G	N	Y	A	I	S	R	G	G	G	S	T	A	A	A	G	G	M	G	S	T	T	V	V	V	S	T	I	P	Y	K	Y	2.7881	0	57
S2	GGTFGNYAISRGGGSTAAAGGMGSTTVVVSTIPYKY	G	G	T	F	G	N	Y	A	I	S	R	G	G	G	S	T	A	A	A	G	G	M	G	S	T	T	V	V	V	S	T	I	P	Y	K	Y	2.7881	0	57
S2	GGTFGNYAISRGGGSTAAAGGMGSTTVVVSTIPYKY	G	G	T	F	G	N	Y	A	I	S	R	G	G	G	S	T	A	A	A	G	G	M	G	S	T	T	V	V	V	S	T	I	P	Y	K	Y	2.7881	0	57
S2	GGTFGNYAISRGGGSTAAAGGMGSTTVVVSTIPYKY	G	G	T	F	G	N	Y	A	I	S	R	G	G	G	S	T	A	A	A	G	G	M	G	S	T	T	V	V	V	S	T	I	P	Y	K	Y	2.7881	0	57
S2	GGTFGNYAISRGGGSTAAAGGMGSTTVVVSTIPYKY	G	G	T	F	G	N	Y	A	I	S	R	G	G	G	S	T	A	A	A	G	G	M	G	S	T	T	V	V	V	S	T	I	P	Y	K	Y	2.7881	0	57
S2	GGTFGNYAISRGGGSTAAAGGMGSTTVVVSTIPYKY	G	G	T	F	G	N	Y	A	I	S	R	G	G	G	S	T	A	A	A	G	G	M	G	S	T	T	V	V	V	S	T	I	P	Y	K	Y	2.7881	0	57
S2	GGTFGNYAISRGGGSTAAAGGMGSTTVVVSTIPYKY	G	G	T	F	G	N	Y	A	I	S	R	G	G	G	S	T	A	A	A	G	G	M	G	S	T	T	V	V	V	S	T	I	P	Y	K	Y	2.7881	0	57
S2	GGTFGNYAISRGGGSTAAAGGMGSTTVVVSTIPYKY	G	G	T	F	G	N	Y	A	I	S	R	G	G	G	S	T	A	A	A	G	G	M	G	S	T	T	V	V	V	S	T	I	P	Y	K	Y	2.7881	0	57
S2	GGTFGNYAISRGGGSTAAAGGMGSTTVVVSTIPYKY	G	G	T	F	G	N	Y	A	I	S	R	G	G	G	S	T	A	A	A	G	G	M	G	S	T	T	V	V	V	S	T	I	P	Y	K	Y	2.7881	0	57
S2	GGTFGNYAISRGGGSTAAAGGMGSTTVVVSTIPYKY	G	G	T	F	G	N	Y	A	I	S	R	G	G	G	S	T	A	A	A	G	G	M	G	S	T	T	V	V	V	S	T	I	P	Y	K	Y	2.7881	0	57
S2	GGTFGNYAISRGGGSTAAAGGMGSTTVVVSTIPYKY	G	G	T	F	G	N	Y	A	I	S	R	G	G	G	S	T	A	A	A	G	G	M	G	S	T	T	V	V	V	S	T	I	P	Y	K	Y	2.7881	0	57
S2	GGTFGNYAISRGGGSTAAAGGMGSTTVVVSTIPYKY	G	G	T	F	G	N	Y	A	I	S	R	G	G	G	S	T	A	A	A	G	G	M	G	S	T	T	V	V	V	S	T	I	P	Y	K	Y	2.7881	0	57
S2	GGTFGNYAISRGGGSTAAAGGMGSTTVVVSTIPYKY	G	G	T	F	G	N	Y	A	I	S	R	G	G	G	S	T	A	A	A	G	G	M	G	S	T	T	V	V	V	S	T	I	P	Y	K	Y	2.7881	0	57
S2	GGTFGNYAISRGGGSTAAAGGMGSTTVVVSTIPYKY	G	G	T	F	G	N	Y	A	I	S	R	G	G	G	S	T	A	A	A	G	G	M	G	S	T	T	V	V	V	S	T	I	P	Y	K	Y	2.7881	0	57
S2	GGTFGNYAISRGGGSTAAAGGMGSTTVVVSTIPYKY	G	G	T	F	G	N	Y	A	I	S	R	G	G	G	S	T	A	A	A	G	G	M	G	S	T	T	V	V	V	S	T	I	P	Y	K	Y	2.7881	0	57
S2	GGTFGNYAISRGGGSTAAAGGMGSTTVVVSTIPYKY	G	G	T	F	G	N	Y	A	I	S	R	G	G	G	S	T	A	A	A	G	G	M	G	S	T	T	V	V	V	S	T	I	P	Y	K	Y	2.7881	0	57
S2	GGTFGNYAISRGGGSTAAAGGMGSTTVVVSTIPYKY	G	G	T	F	G	N	Y	A	I	S	R	G	G	G	S	T	A	A	A	G	G	M	G	S	T	T	V	V	V	S	T	I	P	Y	K	Y	2.7881	0	57
S2	GGTFGNYAISRGGGSTAAAGGMGSTTVVVSTIPYKY	G	G	T	F	G	N	Y	A	I	S	R	G	G	G	S	T	A	A	A	G	G	M	G	S	T	T	V	V	V	S	T	I	P	Y	K	Y	2.7881	0	57
S2	GGTFGNYAISRGGGSTAAAGGMGSTTVVVSTIPYKY	G	G	T	F	G	N	Y	A	I	S	R	G	G	G	S	T	A	A	A	G	G	M	G	S	T	T	V	V	V	S	T	I	P	Y	K	Y	2.7881	0	57
S2	GGTFGNYAISRGGGSTAAAGGMGSTTVVVSTIPYKY	G	G	T	F	G	N	Y	A	I	S	R	G	G	G	S	T	A	A	A	G	G	M	G	S	T	T	V	V	V	S	T	I	P	Y	K	Y	2.7881	0	57
S2	GGTFGNYAISRGGGSTAAAGGMGSTTVVVSTIPYKY	G	G	T	F	G	N	Y	A	I	S	R	G	G	G	S	T	A	A	A	G	G	M	G	S	T	T	V	V	V	S	T	I	P	Y	K	Y	2.7881	0	57
S2	GGTFGNYAISRGGGSTAAAGGMGSTTVVVSTIPYKY	G	G	T	F	G	N	Y	A	I	S	R	G	G	G	S	T	A	A	A	G	G	M	G	S	T	T	V	V	V	S	T	I	P	Y	K	Y	2.7881	0	57
S2	GGTFGNYAISRGGGSTAAAGGMGSTTVVVSTIPYKY	G	G	T	F	G	N	Y	A	I	S	R	G	G	G	S	T	A	A	A	G	G	M	G	S	T	T	V	V	V	S	T	I	P	Y	K	Y	2.7881	0	57
S2	GGTFGNYAISRGGGSTAAAGGMGSTTVVVSTIPYKY	G	G	T	F	G	N	Y	A	I	S	R	G	G	G	S	T	A	A	A	G	G	M	G	S	T	T	V	V	V	S	T	I	P	Y	K	Y	2.7881	0	57
S2	GGTFGNYAISRGGGSTAAAGGMGSTTVVVSTIPYKY	G	G	T	F	G	N	Y	A	I	S	R	G	G	G	S	T	A	A	A	G	G	M	G	S	T	T	V	V	V	S	T	I	P	Y	K	Y	2.7881	0	57
S2	GGTFGNYAISRGGGSTAAAGGMGSTTVVVSTIPYKY	G	G	T	F	G	N	Y	A	I	S	R	G	G	G	S	T	A	A	A	G	G	M	G	S	T	T	V	V	V	S	T	I	P	Y	K	Y	2.7881	0	57
S2	GGTFGNYAISRGGGSTAAAGGMGSTTVVVSTIPYKY	G	G	T	F	G	N	Y	A	I	S	R	G	G	G	S	T	A	A	A	G	G	M	G	S	T	T	V	V	V	S	T	I	P	Y	K	Y	2.7881	0	57
S2	GGTFGNYAISRGGGSTAAAGGMGSTTVVVSTIPYKY	G	G	T	F	G	N	Y	A	I	S	R	G	G	G	S	T	A	A	A	G	G	M	G	S	T	T	V	V	V	S	T	I	P	Y	K	Y	2.7881	0	57
S2	GGTFGNYAISRGGGSTAAAGGMGSTTVVVSTIPYKY	G	G	T	F	G	N	Y	A	I	S	R	G	G	G	S	T	A	A	A	G	G	M	G	S	T	T	V	V	V	S	T	I	P	Y	K	Y	2.7881	0	57
S2	GGTFGNYAISRGGGSTAAAGGMGSTTVVVSTIPYKY	G	G	T	F	G	N	Y	A	I	S	R	G	G	G	S	T	A	A	A	G	G	M	G	S	T	T	V	V	V	S	T	I	P	Y	K	Y	2.7881	0	57
S2	GGTFGNYAISRGGGSTAAAGGMGSTTVVVSTIPYKY	G	G	T	F	G	N	Y	A	I	S	R	G	G	G	S	T	A	A	A	G	G	M	G	S	T	T	V	V	V	S	T	I	P	Y	K	Y	2.7881	0	57
S2	GGTFGNYAISRGGGSTAAAGGMGSTTVVVSTIPYKY	G	G	T	F	G	N	Y	A	I	S	R	G	G	G	S	T	A	A	A	G	G	M	G	S	T	T	V	V	V	S	T	I	P	Y	K	Y	2.7881	0	57
S2	GGTFGNYAISRGGGSTAAAGGMGSTTVVVSTIPYKY	G	G	T	F	G	N	Y	A	I	S	R	G	G	G	S	T	A	A	A	G	G	M	G	S	T	T	V	V	V	S	T	I	P	Y	K	Y	2.7881	0	57
S2	GGTFGNYAISRGGGSTAAAGGMGSTTVVVSTIPYKY	G	G	T	F	G	N	Y	A	I	S	R	G	G	G	S	T	A	A	A	G	G	M	G	S	T	T	V	V	V	S	T	I	P	Y	K	Y	2.7881	0	57
S2	GGTFGNYAISRGGGSTAAAGGMGSTTVVVSTIPYKY	G	G	T	F	G	N	Y	A	I	S	R	G	G	G	S	T	A	A	A	G	G	M	G	S	T	T	V	V	V	S	T	I	P	Y	K	Y	2.7881	0	57
S2	GGTFGNYAISRGGGSTAAAGGMGSTTVVVSTIPYKY	G	G	T	F	G	N	Y	A	I	S	R	G	G	G	S	T	A	A	A	G	G	M	G	S	T	T	V	V	V	S	T	I	P	Y	K	Y	2.7881	0	57
S2	GGTFGNYAISRGGGSTAAAGGMGSTTVVVSTIPYKY	G	G	T	F	G	N	Y	A	I	S	R	G	G	G	S	T	A	A	A	G	G	M	G	S	T	T	V	V	V	S	T	I	P	Y	K	Y	2.7881	0	57
S2	GGTFGNYAISRGGGSTAAAGGMGSTTVVVSTIPYKY	G	G	T	F	G	N	Y	A	I	S	R	G	G	G	S	T	A	A	A	G	G	M	G	S	T	T	V	V	V	S	T	I	P	Y	K	Y	2.7881	0	57
S2	GGTFGNYAISRGGGSTAAAGGMGSTTVVVSTIPYKY	G	G	T	F	G	N	Y	A	I	S	R	G	G	G	S	T	A	A	A	G	G	M	G	S	T	T	V	V	V	S	T	I	P	Y	K	Y	2.7881	0	57
S2	GGTFGNYAISRGGGSTAAAGGMGSTTVVVSTIPYKY	G	G	T	F	G	N	Y	A	I	S	R	G	G	G	S	T	A	A	A	G	G	M	G	S	T	T	V	V	V	S	T	I	P	Y	K	Y	2.7881	0	57
S2	GGTFGNYAISRGGGSTAAAGGMGSTTVVVSTIPYKY	G	G	T	F	G	N	Y	A	I	S	R	G	G	G	S	T	A	A	A	G	G	M	G	S	T	T	V	V	V	S	T	I	P	Y	K	Y	2.7881	0	57
S2	GGTFGNYAISRGGGSTAAAGGMGSTTVVVSTIPYKY	G	G	T	F	G	N	Y	A	I	S	R	G	G	G	S	T	A	A	A	G	G	M	G	S	T	T	V	V	V	S	T	I	P	Y	K	Y	2.7881	0	57
S2	GGTFGNYAISRGGGSTAAAGGMGSTTVVVSTIPYKY	G	G	T	F	G	N	Y	A	I	S	R	G	G	G	S	T	A	A	A	G	G	M	G	S	T	T	V	V	V	S	T	I	P	Y	K	Y	2.7881	0	57
S2	GGTFGNYAISRGGGSTAAAGGMGSTTVVVSTIPYKY	G	G	T	F	G	N	Y	A	I	S	R	G	G	G	S	T	A	A	A	G	G	M	G	S	T	T	V	V	V	S	T	I	P	Y	K	Y	2.7881	0	57
S2	GGTFGNYAISRGGGSTAAAGGMGSTTVVVSTIPYKY	G	G	T	F	G	N	Y	A	I	S	R	G	G	G	S	T	A	A	A	G	G	M	G	S	T	T	V	V	V	S	T	I	P	Y	K	Y	2.7881	0	57
S2	GGTFGNYAISRGGGSTAAAGGMGSTTVVVSTIPYKY	G	G	T	F	G	N	Y	A	I	S	R	G	G	G	S	T	A	A	A	G	G	M	G	S	T	T	V	V	V	S	T	I	P	Y	K	Y	2.7881	0	57
S2	GGTFGNYAISRGGGSTAAAGGMGSTTVVVSTIPYKY	G	G	T	F	G	N	Y	A	I	S	R	G	G	G	S	T	A	A	A	G	G	M	G	S	T	T	V	V	V	S	T	I	P	Y	K	Y	2.7881	0	57
S2	GGTFGNYAISRGGGSTAAAGGMGSTTVVVSTIPYKY	G	G	T	F	G	N	Y	A	I	S	R	G	G	G	S	T	A	A	A	G	G	M	G	S	T	T	V	V	V	S	T	I	P	Y	K	Y	2.7881	0	57
S2	GGTFGNYAISRGGGSTAAAGGMGSTTVVVSTIPYKY	G	G	T	F	G	N	Y	A	I	S	R	G	G	G	S	T	A	A	A	G	G	M	G	S	T	T	V	V	V	S	T	I	P	Y	K	Y	2.7881	0	57
S2	GGTFGNYAISRGGGSTAAAGGMGSTTVVVSTIPYKY	G	G	T	F	G	N	Y	A	I	S	R	G	G	G	S	T	A	A	A	G	G	M	G	S	T	T	V	V	V	S	T	I	P	Y	K	Y	2.7881	0	57
S2	GGTFGNYAISRGGGSTAAAGGMGSTTVVVSTIPYKY	G	G	T	F	G	N	Y	A	I	S	R	G	G	G	S	T	A	A	A	G	G	M	G	S	T	T	V	V	V	S	T	I	P	Y	K	Y	2.7881	0	57
S2	GGTFGNYAISRGGGSTAAAGGMGSTTVVVSTIPYKY	G	G	T	F	G	N	Y	A	I	S	R	G	G	G	S	T	A	A	A	G	G	M	G	S	T	T	V	V	V	S	T	I	P	Y	K	Y	2.7881	0	57
S2	GGTFGNYAISRGGGSTAAAGGMGSTTVVVSTIPYKY	G	G	T	F	G	N	Y	A	I	S	R	G	G	G	S	T	A	A	A	G	G	M	G	S	T	T	V	V	V	S	T	I	P	Y	K	Y	2.7881	0	57
S2	GGTFGNYAISRGGGSTAAAGGMGSTTVVVSTIPYKY	G	G	T	F	G	N	Y	A	I	S	R	G	G	G	S	T	A	A	A	G	G	M	G	S	T	T	V	V	V	S	T	I	P	Y	K	Y	2.7881	0	57
S2	GGTFGNYAISRGGGSTAAAGGMGSTTVVVSTIPYKY	G	G	T	F	G	N	Y	A	I	S	R	G	G	G	S	T	A	A	A	G	G	M	G	S	T	T	V	V	V	S	T	I	P	Y	K	Y	2.7881	0	57
S2	GGTFGNYAISRGGGSTAAAGGMGSTTVVVSTIPYKY	G	G	T	F	G	N	Y	A	I	S	R	G	G	G	S	T	A	A	A	G	G	M	G	S	T	T	V	V	V	S	T	I	P	Y	K	Y	2.7881	0	57
S2	GGTFGNYAISRGGGSTAAAGGMGSTTVVVSTIPYKY	G	G	T	F	G	N	Y	A	I	S	R	G	G	G	S	T	A	A	A	G	G	M	G	S	T	T	V	V	V	S	T	I	P	Y	K	Y	2.7881	0	57
S2	GGTFGNYAISRGGGSTAAAGGMGSTTVVVSTIPYKY	G	G	T	F	G	N	Y	A	I	S	R	G	G	G	S	T	A	A	A	G	G	M	G	S	T	T	V	V	V	S	T	I	P	Y	K	Y	2.7881	0	57
S2	GGTFGNYAISRGGGSTAAAGGMGSTTVVVSTIPYKY	G	G	T	F	G	N	Y	A	I	S	R	G	G	G	S	T	A	A	A	G	G	M	G	S	T	T	V	V	V	S	T	I	P	Y	K	Y	2.7881	0	57
S2	GGTFGNYAISRGGGSTAAAGGMGSTTVVVSTIPYKY	G	G	T	F	G	N	Y	A	I	S	R	G	G	G	S	T	A	A	A	G	G	M	G	S	T	T	V	V	V	S	T	I	P	Y	K	Y	2.7881	0	57
S2	GGTFGNYAISRGGGSTAAAGGMGSTTVVVSTIPYKY	G	G	T	F	G	N	Y	A	I	S	R	G	G	G	S	T	A	A	A	G	G	M	G	S	T	T	V	V	V	S	T	I	P	Y	K	Y	2.7881	0	57
S2	GGTFGNYAISRGGGSTAAAGGMGSTTVVVSTIPYKY	G	G	T	F	G	N	Y	A	I	S	R	G	G	G	S	T	A	A	A	G	G	M	G	S	T	T	V	V	V	S	T	I	P	Y	K	Y	2.7881	0	57
S2	GGTFGNYAISRGGGSTAAAGGMGSTTVVVSTIPYKY	G	G	T	F	G	N	Y	A	I	S	R	G	G	G	S	T	A	A	A	G	G	M	G	S	T	T	V	V	V	S	T	I	P	Y	K	Y	2.7881	0	57
S2	GGTFGNYAISRGGGSTAAAGGMGSTTVVVSTIPYKY	G	G	T	F	G	N	Y	A	I	S	R	G	G	G	S	T	A	A	A	G	G	M	G	S	T	T	V	V	V	S	T	I	P	Y	K	Y	2.7881	0	57
S2	GGTFGNYAISRGGGSTAAAGGMGSTTVVVSTIPYKY	G	G	T	F	G	N	Y	A	I	S	R	G	G	G	S	T	A	A	A	G	G	M	G	S	T	T	V	V	V	S	T	I	P	Y	K	Y	2.7881	0	57
S2	GGTFGNYAISRGGGSTAAAGGMGSTTVVVSTIPYKY	G	G	T	F	G	N	Y	A	I	S	R	G	G	G	S	T	A	A	A	G	G	M	G	S	T	T	V	V	V	S	T	I	P	Y	K	Y	2.7881	0	57
S2	GGTFGNYAISRGGGSTAAAGGMGSTTVVVSTIPYKY	G	G	T	F	G	N	Y	A	I	S	R	G	G	G	S	T	A	A	A	G	G	M	G	S	T	T	V	V	V	S	T	I	P	Y	K	Y	2.7881	0	57
S2	GGTFGNYAISRGGGSTAAAGGMGSTTVVVSTIPYKY	G	G	T	F	G	N	Y	A	I	S	R	G	G	G	S	T	A	A	A	G	G	M	G	S	T	T	V	V	V	S	T	I	P	Y	K	Y	2.7881	0	57
S2	GGTFGNYAISRGGGSTAAAGGMGSTTVVVSTIPYKY	G	G	T	F	G	N	Y	A	I	S	R	G	G	G	S	T	A	A	A	G	G	M	G	S	T	T	V	V	V	S	T	I	P	Y	K	Y	2.7881	0	57
S2	GGTFGNYAISRGGGSTAAAGGMGSTTVVVSTIPYKY	G	G	T	F	G	N	Y	A	I	S	R	G	G	G	S	T	A	A	A	G	G	M	G	S	T	T	V	V	V	S	T	I	P	Y	K	Y	2.7881	0	57
S2	GGTFGNYAISRGGGSTAAAGGMGSTTVVVSTIPYKY	G	G	T	F	G	N	Y	A	I	S	R	G	G	G	S	T	A	A	A	G	G	M	G	S	T	T	V	V	V	S	T	I	P	Y	K	Y	2.7881	0	57
S2	GGTFGNYAISRGGGSTAAAGGMGSTTVVVSTIPYKY	G	G	T	F	G	N	Y	A	I	S	R	G	G	G	S	T	A	A	A	G	G	M	G	S	T	T	V	V	V	S	T	I	P	Y	K	Y	2.7881	0	57
S2	GGTFGNYAISRGGGSTAAAGGMGSTTVVVSTIPYKY	G	G	T	F	G	N	Y	A	I	S	R	G	G	G	S	T	A	A	A	G	G	M	G	S	T	T	V	V	V	S	T	I	P	Y	K	Y	2.7881	0	57
S2	GGTFGNYAISRGGGSTAAAGGMGSTTVVVSTIPYKY	G	G	T	F	G	N	Y	A	I	S	R	G	G	G	S	T	A	A	A	G	G	M	G	S	T	T	V	V	V	S	T	I	P	Y	K	Y	2.7881	0	57
S2	GGTFGNYAISRGGGSTAAAGGMGSTTVVVSTIPYKY	G	G	T	F	G	N	Y	A	I	S	R	G	G	G	S	T	A	A	A	G	G	M	G	S	T	T	V	V	V	S	T	I	P	Y	K	Y	2.7881	0	57
S2	GGTFGNYAISRGGGSTAAAGGMGSTTVVVSTIPYKY	G	G	T	F	G	N	Y	A	I	S	R	G	G	G	S	T	A	A	A	G	G	M	G	S	T	T	V	V	V	S	T	I	P	Y	K	Y	2.7881	0	57
S2	GGTFGNYAISRGGGSTAAAGGMGSTTVVVSTIPYKY	G	G	T	F	G	N	Y	A	I	S	R	G	G	G	S	T	A	A	A	G	G	M	G	S	T	T	V	V	V	S	T	I	P	Y	K	Y	2.7881	0	57
S2	GGTFGNYAISRGGGSTAAAGGMGSTTVVVSTIPYKY	G	G	T	F	G	N	Y	A	I	S	R	G	G	G	S	T	A	A	A	G	G	M	G	S	T	T	V	V	V	S	T	I	P	Y	K	Y	2.7881	0	57
S2	GGTFGNYAISRGGGSTAAAGGMGSTTVVVSTIPYKY	G	G	T	F	G	N	Y	A	I	S	R	G	G	G	S	T	A	A	A	G	G	M	G	S	T	T	V	V	V	S	T	I	P	Y	K	Y	2.7881	0	57
S2	GGTFGNYAISRGGGSTAAAGGMGSTTVVVSTIPYKY	G	G	T	F	G	N	Y	A	I	S	R	G	G	G	S	T	A	A	A	G	G	M	G	S	T	T	V	V	V	S	T	I	P	Y	K	Y	2.7881	0	57
S2	GGTFGNYAISRGGGSTAAAGGMGSTTVVVSTIPYKY	G	G	T	F	G	N	Y	A	I	S	R	G	G	G	S	T	A	A	A	G	G	M	G	S	T	T	V	V	V	S	T	I	P	Y	K	Y	2.7881	0	57
S2	GGTFGNYAISRGGGSTAAAGGMGSTTVVVSTIPYKY	G	G	T	F	G	N	Y	A	I	S	R	G	G	G	S	T	A	A	A	G	G	M	G	S	T	T	V	V	V	S	T	I	P	Y	K	Y	2.7881	0	57
S2	GGTFGNYAISRGGGSTAAAGGMGSTTVVVSTIPYKY	G	G	T	F	G	N	Y	A	I	S	R	G	G	G	S	T	A	A	A	G	G	M	G	S	T	T	V	V	V	S	T	I	P	Y	K	Y	2.7881	0	57
S2	GGTFGNYAISRGGGSTAAAGGMGSTTVVVSTIPYKY	G	G	T	F	G	N	Y	A	I	S	R	G	G	G	S	T	A	A	A	G	G	M	G	S	T	T	V	V	V	S	T	I	P	Y	K	Y	2.7881	0	57
S2	GGTFGNYAISRGGGSTAAAGGMGSTTVVVSTIPYKY	G	G	T	F	G	N	Y	A	I	S	R	G	G	G	S	T	A	A	A	G	G	M	G	S	T	T	V	V	V	S	T	I	P	Y	K	Y	2.7881	0	57
S2	GGTFGNYAISRGGGSTAAAGGMGSTTVVVSTIPYKY	G	G	T	F	G	N	Y	A	I	S	R	G	G	G	S	T	A	A	A	G	G	M	G	S	T	T	V	V	V	S	T	I	P	Y	K	Y	2.7881	0	57
S2	GGTFGNYAISRGGGSTAAAGGMGSTTVVVSTIPYKY	G	G	T	F	G	N	Y	A	I	S	R	G	G	G	S	T	A	A	A	G	G	M	G	S	T	T	V	V	V	S	T	I	P	Y	K	Y	2.7881	0	57
S2	GGTFGNYAISRGGGSTAAAGGMGSTTVVVSTIPYKY	G	G	T	F	G	N	Y	A	I	S	R	G	G	G	S	T	A	A	A	G	G	M	G	S	T	T	V	V	V	S	T	I	P	Y	K	Y	2.7881	0	57
S2	GGTFGNYAISRGGGSTAAAGGMGSTTVVVSTIPYKY	G	G	T	F	G	N	Y	A	I	S	R	G	G	G	S	T	A	A	A	G	G	M	G	S	T	T	V	V	V	S	T	I	P	Y	K	Y	2.7881	0	57
S2	GGTFGNYAISRGGGSTAAAGGMGSTTVVVSTIPYKY	G	G	T	F	G	N	Y	A	I	S	R	G	G	G	S	T	A	A	A	G	G	M	G	S	T	T	V	V	V	S	T	I	P	Y	K	Y	2.7881	0	57
S2	GGTFGNYAISRGGGSTAAAGGMGSTTVVVSTIPYKY	G	G	T	F	G	N	Y	A	I	S	R	G	G	G	S	T	A	A	A	G	G	M	G	S	T	T	V	V	V	S	T	I	P	Y	K	Y	2.7881	0	57
S2	GGTFGNYAISRGGGSTAAAGGMGSTTVVVSTIPYKY	G	G	T	F	G	N	Y	A	I	S	R	G	G	G	S	T	A	A	A	G	G	M	G	S	T	T	V	V	V	S	T	I	P	Y	K	Y	2.7881	0	57
S2	GGTFGNYAISRGGGSTAAAGGMGSTTVVVSTIPYKY	G	G	T	F	G	N	Y	A	I	S	R	G	G	G	S	T	A	A	A	G	G	M	G	S	T	T	V	V	V	S	T	I	P	Y	K	Y	2.7881	0	57
S2	GGTFGNYAISRGGGSTAAAGGMGSTTVVVSTIPYKY	G	G	T	F	G	N	Y	A	I	S	R	G	G	G	S	T	A	A	A	G	G	M	G	S	T	T	V	V	V	S	T	I	P	Y	K	Y	2.7881	0	57
S2	GGTFGNYAISRGGGSTAAAGGMGSTTVVVSTIPYKY	G	G	T	F	G	N	Y	A	I	S	R	G	G	G	S	T	A	A	A	G	G	M	G	S	T	T	V	V	V	S	T	I	P	Y	K	Y	2.7881	0	57
S2	GGTFGNYAISRGGGSTAAAGGMGSTTVVVSTIPYKY	G	G	T	F	G	N	Y	A	I	S	R	G	G	G	S	T	A	A	A	G	G	M	G	S	T	T	V	V	V	S	T	I	P	Y	K	Y	2.7881	0	57
S2	GGTFGNYAISRGGGSTAAAGGMGSTTVVVSTIPYKY	G	G	T	F	G	N	Y	A	I	S	R	G	G	G	S	T	A	A	A	G	G	M	G	S	T	T	V	V	V	S	T	I	P	Y	K	Y	2.7881	0	57
S2	GGTFGNYAISRGGGSTAAAGGMGSTTVVVSTIPYKY	G	G	T	F	G	N	Y	A	I	S	R	G	G	G	S	T	A	A	A	G	G	M	G	S	T	T	V	V	V	S	T	I	P	Y	K	Y	2.7881	0	57
S2	GGTFGNYAISRGGGSTAAAGGMGSTTVVVSTIPYKY	G	G	T	F	G	N	Y	A	I	S	R	G	G	G	S	T	A	A	A	G	G	M	G	S	T	T	V	V	V	S	T	I	P	Y	K	Y	2.7881	0	57
S2	GGTFGNYAISRGGGSTAAAGGMGSTTVVVSTIPYKY	G	G	T	F	G	N	Y	A	I	S	R	G	G	G	S	T	A	A	A	G	G	M	G	S	T	T	V	V	V	S	T	I	P	Y	K	Y	2.7881	0	57
S2	GGTFGNYAISRGGGSTAAAGGMGSTTVVVSTIPYKY	G	G	T	F	G	N	Y	A	I	S	R	G	G	G	S	T	A	A	A	G	G	M	G	S	T	T	V	V	V	S	T	I	P	Y	K	Y	2.7881	0	57
S2	GGTFGNYAISRGGGSTAAAGGMGSTTVVVSTIPYKY	G	G	T	F	G	N	Y	A	I	S	R	G	G	G	S	T	A	A	A	G	G	M	G	S	T	T	V	V	V	S	T	I	P	Y	K	Y	2.7881	0	57
S2	GGTFGNYAISRGGGSTAAAGGMGSTTVVVSTIPYKY	G	G	T	F	G	N	Y	A	I	S	R	G	G	G	S	T	A	A	A	G	G	M	G	S	T	T	V	V	V	S	T	I	P	Y	K	Y	2.7881	0	57
S2	GGTFGNYAISRGGGSTAAAGGMGSTTVVVSTIPYKY	G	G	T	F	G	N	Y	A	I	S	R	G	G	G	S	T	A	A	A	G	G	M	G	S	T	T	V	V	V	S	T	I	P	Y	K	Y	2.7881	0	57
S2	GGTFGNYAISRGGGSTAAAGGMGSTTVVVSTIPYKY	G	G	T	F	G	N	Y	A	I	S	R	G	G	G	S	T	A	A	A	G	G	M	G	S	T	T	V	V	V	S	T	I	P	Y	K	Y	2.7881	0	57
S2	GGTFGNYAISRGGGSTAAAGGMGSTTVVVSTIPYKY	G	G	T	F	G	N	Y	A	I	S	R	G	G	G	S	T	A	A	A	G	G	M	G	S	T	T	V	V	V	S	T	I	P	Y	K	Y	2.7881	0	57
S2	GGTFGNYAISRGGGSTAAAGGMGSTTVVVSTIPYKY	G	G	T	F	G	N	Y	A	I	S	R	G	G	G	S	T	A	A	A	G	G	M	G	S	T	T	V	V	V	S	T	I	P	Y	K	Y	2.7881	0	57
S2	GGTFGNYAISRGGGSTAAAGGMGSTTVVVSTIPYKY	G	G	T	F	G	N	Y	A	I	S	R	G	G	G	S	T	A	A	A	G	G	M	G	S	T	T	V	V	V	S	T	I	P	Y	K	Y	2.7881	0	57
S2	GGTFGNYAISRGGGSTAAAGGMGSTTVVVSTIPYKY	G	G	T	F	G	N	Y	A	I	S	R	G	G	G	S	T	A	A	A	G	G	M	G	S	T	T	V	V	V	S	T	I	P	Y	K	Y	2.7881	0	57
S2	GGTFGNYAISRGGGSTAAAGGMGSTTVVVSTIPYKY	G	G	T	F	G	N	Y	A	I	S	R	G	G	G	S	T	A	A	A	G	G	M	G	S	T	T	V	V	V	S	T	I	P	Y	K	Y	2.7881	0	57
S2	GGTFGNYAISRGGGSTAAAGGMGSTTVVVSTIPYKY	G	G	T	F	G	N	Y	A	I	S	R	G	G	G	S	T	A	A	A	G	G	M	G	S	T	T	V	V	V	S	T	I	P	Y	K	Y	2.7881	0	57
S2	GGTFGNYAISRGGGSTAAAGGMGSTTVVVSTIPYKY	G	G	T	F	G	N	Y	A	I	S	R	G	G	G	S	T	A	A	A	G	G	M	G	S	T	T	V	V	V	S	T	I	P	Y	K	Y	2.7881	0	57
S2	GGTFGNYAISRGGGSTAAAGGMGSTTVVVSTIPYKY	G	G	T	F	G	N	Y	A	I	S	R	G	G	G	S	T	A	A	A	G	G	M	G	S	T	T	V	V	V	S	T	I	P	Y	K	Y	2.7881	0	57
S2	GGTFGNYAISRGGGSTAAAGGMGSTTVVVSTIPYKY	G	G	T	F	G	N	Y	A	I	S	R	G	G	G	S	T	A	A	A	G	G	M	G	S	T	T	V	V	V	S	T	I	P	Y	K	Y	2.7881	0	57
S2	GGTFGNYAISRGGGSTAAAGGMGSTTVVVSTIPYKY	G	G	T	F	G	N	Y	A	I	S	R	G	G	G	S	T	A	A	A	G	G	M	G	S	T	T	V	V	V	S	T	I	P	Y	K	Y	2.7881	0	57
S2	GGTFGNYAISRGGGSTAAAGGMGSTTVVVSTIPYKY	G	G	T	F	G	N	Y	A	I	S	R	G	G	G	S	T	A	A	A	G	G	M	G	S	T	T	V	V	V	S	T	I	P	Y	K	Y	2.7881	0	57
S2	GGTFGNYAISRGGGSTAAAGGMGSTTVVVSTIPYKY	G	G	T	F	G	N	Y	A	I	S	R	G	G	G	S	T	A	A	A	G	G	M	G	S	T	T	V	V	V	S	T	I	P	Y	K	Y	2.7881	0	57
S2	GGTFGNYAISRGGGSTAAAGGMGSTTVVVSTIPYKY	G	G	T	F	G	N	Y	A	I	S	R	G	G	G	S	T	A	A	A	G	G	M	G	S	T	T	V	V	V	S	T	I	P	Y	K	Y	2.7881	0	57
S2	GGTFGNYAISRGGGSTAAAGGMGSTTVVVSTIPYKY	G	G	T	F	G	N	Y	A	I	S	R	G	G	G	S	T	A	A	A	G	G	M	G	S	T	T	V	V	V	S	T	I	P	Y	K	Y	2.7881	0	57
S2	GGTFGNYAISRGGGSTAAAGGMGSTTVVVSTIPYKY	G	G	T	F	G	N	Y	A	I	S	R	G	G	G	S	T	A	A	A	G	G	M	G	S	T	T	V	V	V	S	T	I	P	Y	K	Y	2.7881	0	57
S2	GGTFGNYAISRGGGSTAAAGGMGSTTVVVSTIPYKY	G	G	T	F	G	N	Y	A	I	S	R	G	G	G	S	T	A	A	A	G	G	M	G	S	T	T	V	V	V	S	T	I	P	Y	K	Y	2.7881	0	57
S2	GGTFGNYAISRGGGSTAAAGGMGSTTVVVSTIPYKY	G	G	T	F	G	N	Y	A	I	S	R	G	G	G	S	T	A	A	A	G	G	M	G	S	T	T	V	V	V	S	T	I	P	Y	K	Y	2.7881	0	57
S2	GGTFGNYAISRGGGSTAAAGGMGSTTVVVSTIPYKY	G	G	T	F	G	N	Y	A	I	S	R	G	G	G	S	T	A	A	A	G	G	M	G	S	T	T	V	V	V	S	T	I	P	Y	K	Y	2.7881	0	57
S2	GGTFGNYAISRGGGSTAAAGGMGSTTVVVSTIPYKY	G	G	T	F	G	N	Y	A	I	S	R	G	G	G	S	T	A	A	A	G	G	M	G	S	T	T	V	V	V	S	T	I	P	Y	K	Y	2.7881	0	57
S2	GGTFGNYAISRGGGSTAAAGGMGSTTVVVSTIPYKY	G	G	T	F	G	N	Y	A	I	S	R	G	G	G	S	T	A	A	A	G	G	M	G	S	T	T	V	V	V	S	T	I	P	Y	K	Y	2.7881	0	57
S2	GGTFGNYAISRGGGSTAAAGGMGSTTVVVSTIPYKY	G	G	T	F	G	N	Y	A	I	S	R	G	G	G	S	T	A	A	A	G	G	M	G	S	T	T	V	V	V	S	T	I	P	Y	K	Y	2.7881	0	57
S2	GGTFGNYAISRGGGSTAAAGGMGSTTVVVSTIPYKY	G	G	T	F	G	N	Y	A	I	S	R	G	G	G	S	T	A	A	A	G	G	M	G	S	T	T	V	V	V	S	T	I	P	Y	K	Y	2.7881	0	57
S2	GGTFGNYAISRGGGSTAAAGGMGSTTVVVSTIPYKY	G	G	T	F	G	N	Y	A	I	S	R	G	G	G	S	T	A	A	A	G	G	M	G	S	T	T	V	V	V	S	T	I	P	Y	K	Y	2.7881	0	57
S2	GGTFGNYAISRGGGSTAAAGGMGSTTVVVSTIPYKY	G	G	T	F	G	N	Y	A	I	S	R	G	G	G	S	T	A	A	A	G	G	M	G	S	T	T	V	V	V	S	T	I	P	Y	K	Y	2.7881	0	57
S2	GGTFGNYAISRGGGSTAAAGGMGSTTVVVSTIPYKY	G	G	T	F	G	N	Y	A	I	S	R	G	G	G	S	T	A	A	A	G	G	M	G	S	T	T	V	V	V	S	T	I	P	Y	K	Y	2.7881	0	57
S2	GGTFGNYAISRGGGSTAAAGGMGSTTVVVSTIPYKY	G	G	T	F	G	N	Y	A	I	S	R	G	G	G	S	T	A	A	A	G	G	M	G	S	T	T	V	V	V	S	T	I	P	Y	K	Y	2.7881	0	57
S2	GGTFGNYAISRGGGSTAAAGGMGSTTVVVSTIPYKY	G	G	T	F	G	N	Y	A	I	S	R	G	G	G	S	T	A	A	A	G	G	M	G	S	T	T	V	V	V	S	T	I	P	Y	K	Y	2.7881	0	57
S2	GGTFGNYAISRGGGSTAAAGGMGSTTVVVSTIPYKY	G	G	T	F	G	N	Y	A	I	S	R	G	G	G	S	T	A	A	A	G	G	M	G	S	T	T	V	V	V	S	T	I	P	Y	K	Y	2.7881	0	57
S2	GGTFGNYAISRGGGSTAAAGGMGSTTVVVSTIPYKY	G	G	T	F	G	N	Y	A	I	S	R	G	G	G	S	T	A	A	A	G	G	M	G	S	T	T	V	V	V	S	T	I	P	Y	K	Y	2.7881	0	57
S2	GGTFGNYAISRGGGSTAAAGGMGSTTVVVSTIPYKY	G	G	T	F	G	N	Y	A	I	S	R	G	G	G	S	T	A	A	A	G	G	M	G	S	T	T	V	V	V	S	T	I	P	Y	K	Y	2.7881	0	57
S2	GGTFGNYAISRGGGSTAAAGGMGSTTVVVSTIPYKY	G	G	T	F	G	N	Y	A	I	S	R	G	G	G	S	T	A	A	A	G	G	M	G	S	T	T	V	V	V	S	T	I	P	Y	K	Y	2.7881	0	57
S2	GGTFGNYAISRGGGSTAAAGGMGSTTVVVSTIPYKY	G	G	T	F	G	N	Y	A	I	S	R	G	G	G	S	T	A	A	A	G	G	M	G	S	T	T	V	V	V	S	T	I	P	Y	K	Y	2.7881	0	57
S2	GGTFGNYAISRGGGSTAAAGGMGSTTVVVSTIPYKY	G	G	T	F	G	N	Y	A	I	S	R	G	G	G	S	T	A	A	A	G	G	M	G	S	T	T	V	V	V	S	T	I	P	Y	K	Y	2.7881	0	57
S2	GGTFGNYAISRGGGSTAAAGGMGSTTVVVSTIPYKY	G	G	T	F	G	N	Y	A	I	S	R	G	G	G	S	T	A	A	A	G	G	M	G	S	T	T	V	V	V	S	T	I	P	Y	K	Y	2.7881	0	57
S2	GGTFGNYAISRGGGSTAAAGGMGSTTVVVSTIPYKY	G	G	T	F	G	N	Y	A	I	S	R	G	G	G	S	T	A	A	A	G	G	M	G	S	T	T	V	V	V	S	T	I	P	Y	K	Y	2.7881	0	57
S2	GGTFGNYAISRGGGSTAAAGGMGSTTVVVSTIPYKY	G	G	T	F	G	N	Y	A	I	S	R	G	G	G	S	T	A	A	A	G	G	M	G	S	T	T	V	V	V	S	T	I	P	Y	K	Y	2.7881	0	57
S2	GGTFGNYAISRGGGSTAAAGGMGSTTVVVSTIPYKY	G	G	T	F	G	N	Y	A	I	S	R	G	G	G	S	T	A	A	A	G	G	M	G	S	T	T	V	V	V	S	T	I	P	Y	K	Y	2.7881	0	57
S2	GGTFGNYAISRGGGSTAAAGGMGSTTVVVSTIPYKY	G	G	T	F	G	N	Y	A	I	S	R	G	G	G	S	T	A	A	A	G	G	M	G	S	T	T	V	V	V	S	T	I	P	Y	K	Y	2.7881	0	57
S2	GGTFGNYAISRGGGSTAAAGGMGSTTVVVSTIPYKY	G	G	T	F	G	N	Y	A	I	S	R	G	G	G	S	T	A	A	A	G	G	M	G	S	T	T	V	V	V	S	T	I	P	Y	K	Y	2.7881	0	57
S2	GGTFGNYAISRGGGSTAAAGGMGSTTVVVSTIPYKY	G	G	T	F	G	N	Y	A	I	S	R	G	G	G	S	T	A	A	A	G	G	M	G	S	T	T	V	V	V	S	T	I	P	Y	K	Y	2.7881	0	57
S2	GGTFGNYAISRGGGSTAAAGGMGSTTVVVSTIPYKY	G	G	T	F	G	N	Y	A	I	S	R	G	G	G	S	T	A	A	A	G	G	M	G	S	T	T	V	V	V	S	T	I	P	Y	K	Y	2.7881	0	57
S2	GGTFGNYAISRGGGSTAAAGGMGSTTVVVSTIPYKY	G	G	T	F	G	N	Y	A	I	S	R	G	G	G	S	T	A	A	A	G	G	M	G	S	T	T	V	V	V	S	T	I	P	Y	K	Y	2.7881	0	57
S2	GGTFGNYAISRGGGSTAAAGGMGSTTVVVSTIPYKY	G	G	T	F	G	N	Y	A	I	S	R	G	G	G	S	T	A	A	A	G	G	M	G	S	T	T	V	V	V	S	T	I	P	Y	K	Y	2.7881	0	57
S2	GGTFGNYAISRGGGSTAAAGGMGSTTVVVSTIPYKY	G	G	T	F	G	N	Y	A	I	S	R	G	G	G	S	T	A	A	A	G	G	M	G	S	T	T	V	V	V	S	T	I	P	Y	K	Y	2.7881	0	57
S2	GGTFGNYAISRGGGSTAAAGGMGSTTVVVSTIPYKY	G	G	T	F	G	N	Y	A	I	S	R	G	G	G	S	T	A	A	A	G	G	M	G	S	T	T	V	V	V	S	T	I	P	Y	K	Y	2.7881	0	57
S2	GGTFGNYAISRGGGSTAAAGGMGSTTVVVSTIPYKY	G	G	T	F	G	N	Y	A	I	S	R	G	G	G	S	T	A	A	A	G	G	M	G	S	T	T	V	V	V	S	T	I	P	Y	K	Y	2.7881	0	57
S2	GGTFGNYAISRGGGSTAAAGGMGSTTVVVSTIPYKY	G	G	T	F	G	N	Y	A	I	S	R	G	G	G	S	T	A	A	A	G	G	M	G	S	T	T	V	V	V	S	T	I	P	Y	K	Y	2.7881	0	57
S2	GGTFGNYAISRGGGSTAAAGGMGSTTVVVSTIPYKY	G	G	T	F	G	N	Y	A	I	S	R	G	G	G	S	T	A	A	A	G	G	M	G	S	T	T	V	V	V	S	T	I	P	Y	K	Y	2.7881	0	57
S2	GGTFGNYAISRGGGSTAAAGGMGSTTVVVSTIPYKY	G	G	T	F	G	N	Y	A	I	S	R	G	G	G	S	T	A	A	A	G	G	M	G	S	T	T	V	V	V	S	T	I	P	Y	K	Y	2.7881	0	57
S2	GGTFGNYAISRGGGSTAAAGGMGSTTVVVSTIPYKY	G	G	T	F	G	N	Y	A	I	S	R	G	G	G	S	T	A	A	A	G	G	M	G	S	T	T	V	V	V	S	T	I	P	Y	K	Y	2.7881	0	57
S2	GGTFGNYAISRGGGSTAAAGGMGSTTVVVSTIPYKY	G	G	T	F	G	N	Y	A	I	S	R	G	G	G	S	T	A	A	A	G	G	M	G	S	T	T	V	V	V	S	T	I	P	Y	K	Y	2.7881	0	57
S2	GGTFGNYAISRGGGSTAAAGGMGSTTVVVSTIPYKY	G	G	T	F	G	N	Y	A	I	S	R	G	G	G	S	T	A	A	A	G	G	M	G	S	T	T	V	V	V	S	T	I	P	Y	K	Y	2.7881	0	57
S2	GGTFGNYAISRGGGSTAAAGGMGSTTVVVSTIPYKY	G	G	T	F	G	N	Y	A	I	S	R	G	G	G	S	T	A	A	A	G	G	M	G	S	T	T	V	V	V	S	T	I	P	Y	K	Y	2.7881	0	57
S2	GGTFGNYAISRGGGSTAAAGGMGSTTVVVSTIPYKY	G	G	T	F	G	N	Y	A	I	S	R	G	G	G	S	T	A	A	A	G	G	M	G	S	T	T	V	V	V	S	T	I	P	Y	K	Y	2.7881	0	57
S2	GGTFGNYAISRGGGSTAAAGGMGSTTVVVSTIPYKY	G	G	T	F	G	N	Y	A	I	S	R	G	G	G	S	T	A	A	A	G	G	M	G	S	T	T	V	V	V	S	T	I	P	Y	K	Y	2.7881	0	57
S2	GGTFGNYAISRGGGSTAAAGGMGSTTVVVSTIPYKY	G	G	T	F	G	N	Y	A	I	S	R	G	G	G	S	T	A	A	A	G	G	M	G	S	T	T	V	V	V	S	T	I	P	Y	K	Y	2.7881	0	57
S2	GGTFGNYAISRGGGSTAAAGGMGSTTVVVSTIPYKY	G	G	T	F	G	N	Y	A	I	S	R	G	G	G	S	T	A	A	A	G	G	M	G	S	T	T	V	V	V	S	T	I	P	Y	K	Y	2.7881	0	57
S2	GGTFGNYAISRGGGSTAAAGGMGSTTVVVSTIPYKY	G	G	T	F	G	N	Y	A	I	S	R	G	G	G	S	T	A	A	A	G	G	M	G	S	T	T	V	V	V	S	T	I	P	Y	K	Y	2.7881	0	57
S2	GGTFGNYAISRGGGSTAAAGGMGSTTVVVSTIPYKY	G	G	T	F	G	N	Y	A	I	S	R	G	G	G	S	T	A	A	A	G	G	M	G	S	T	T	V	V	V	S	T	I	P	Y	K	Y	2.7881	0	57
S2	GGTFGNYAISRGGGSTAAAGGMGSTTVVVSTIPYKY	G	G	T	F	G	N	Y	A	I	S	R	G	G	G	S	T	A	A	A	G	G	M	G	S	T	T	V	V	V	S	T	I	P	Y	K	Y	2.7881	0	57
S2	GGTFGNYAISRGGGSTAAAGGMGSTTVVVSTIPYKY	G	G	T	F	G	N	Y	A	I	S	R	G	G	G	S	T	A	A	A	G	G	M	G	S	T	T	V	V	V	S	T	I	P	Y	K	Y	2.7881	0	57
S2	GGTFGNYAISRGGGSTAAAGGMGSTTVVVSTIPYKY	G	G	T	F	G	N	Y	A	I	S	R	G	G	G	S	T	A	A	A	G	G	M	G	S	T	T	V	V	V	S	T	I	P	Y	K	Y	2.7881	0	57
S2	GGTFGNYAISRGGGSTAAAGGMGSTTVVVSTIPYKY	G	G	T	F	G	N	Y	A	I	S	R	G	G	G	S	T	A	A	A	G	G	M	G	S	T	T	V	V	V	S	T	I	P	Y	K	Y	2.7881	0	57
S2	GGTFGNYAISRGGGSTAAAGGMGSTTVVVSTIPYKY	G	G	T	F	G	N	Y	A	I	S	R	G	G	G	S	T	A	A	A	G	G	M	G	S	T	T	V	V	V	S	T	I	P	Y	K	Y	2.7881	0	57
S2	GGTFGNYAISRGGGSTAAAGGMGSTTVVVSTIPYKY	G	G	T	F	G	N	Y	A	I	S	R	G	G	G	S	T	A	A	A	G	G	M	G	S	T	T	V	V	V	S	T	I	P	Y	K	Y	2.7881	0	57
S2	GGTFGNYAISRGGGSTAAAGGMGSTTVVVSTIPYKY	G	G	T	F	G	N	Y	A	I	S	R	G	G	G	S	T	A	A	A	G	G	M	G	S	T	T	V	V	V	S	T	I	P	Y	K	Y	2.7881	0	57
S2	GGTFGNYAISRGGGSTAAAGGMGSTTVVVSTIPYKY	G	G	T	F	G	N	Y	A	I	S	R	G	G	G	S	T	A	A	A	G	G	M	G	S	T	T	V	V	V	S	T	I	P	Y	K	Y	2.7881	0	57
S2	GGTFGNYAISRGGGSTAAAGGMGSTTVVVSTIPYKY	G	G	T	F	G	N	Y	A	I	S	R	G	G	G	S	T	A	A	A	G	G	M	G	S	T	T	V	V	V	S	T	I	P	Y	K	Y	2.7881	0	57
S2	GGTFGNYAISRGGGSTAAAGGMGSTTVVVSTIPYKY	G	G	T	F	G	N	Y	A	I	S	R	G	G	G	S	T	A	A	A	G	G	M	G	S	T	T	V	V	V	S	T	I	P	Y	K	Y	2.7881	0	57
S2	GGTFGNYAISRGGGSTAAAGGMGSTTVVVSTIPYKY	G	G	T	F	G	N	Y	A	I	S	R	G	G	G	S	T	A	A	A	G	G	M	G	S	T	T	V	V	V	S	T	I	P	Y	K	Y	2.7881	0	57
S2	GGTFGNYAISRGGGSTAAAGGMGSTTVVVSTIPYKY	G	G	T	F	G	N	Y	A	I	S	R	G	G	G	S	T	A	A	A	G	G	M	G	S	T	T	V	V	V	S	T	I	P	Y	K	Y	2.7881	0	57
S2	GGTFGNYAISRGGGSTAAAGGMGSTTVVVSTIPYKY	G	G	T	F	G	N	Y	A	I	S	R	G	G	G	S	T	A	A	A	G	G	M	G	S	T	T	V	V	V	S	T	I	P	Y	K	Y	2.7881	0	57
S2	GGTFGNYAISRGGGSTAAAGGMGSTTVVVSTIPYKY	G	G	T	F	G	N	Y	A	I	S	R	G	G	G	S	T	A	A	A	G	G	M	G	S	T	T	V	V	V	S	T	I	P	Y	K	Y	2.7881	0	57
S2	GGTFGNYAISRGGGSTAAAGGMGSTTVVVSTIPYKY	G	G	T	F	G	N	Y	A	I	S	R	G	G	G	S	T	A	A	A	G	G	M	G	S	T	T	V	V	V	S	T	I	P	Y	K	Y	2.7881	0	57
S2	GGTFGNYAISRGGGSTAAAGGMGSTTVVVSTIPYKY	G	G	T	F	G	N	Y	A	I	S	R	G	G	G	S	T	A	A	A	G	G	M	G	S	T	T	V	V	V	S	T	I	P	Y	K	Y	2.7881	0	57
S2	GGTFGNYAISRGGGSTAAAGGMGSTTVVVSTIPYKY	G	G	T	F	G	N	Y	A	I	S	R	G	G	G	S	T	A	A	A	G	G	M	G	S	T	T	V	V	V	S	T	I	P	Y	K	Y	2.7881	0	57
S2	GGTFGNYAISRGGGSTAAAGGMGSTTVVVSTIPYKY	G	G	T	F	G	N	Y	A	I	S	R	G	G	G	S	T	A	A	A	G	G	M	G	S	T	T	V	V	V	S	T	I	P	Y	K	Y	2.7881	0	57
S2	GGTFGNYAISRGGGSTAAAGGMGSTTVVVSTIPYKY	G	G	T	F	G	N	Y	A	I	S	R	G	G	G	S	T	A	A	A	G	G	M	G	S	T	T	V	V	V	S	T	I	P	Y	K	Y	2.7881	0	57
S2	GGTFGNYAISRGGGSTAAAGGMGSTTVVVSTIPYKY	G	G	T	F	G	N	Y	A	I	S	R	G	G	G	S	T	A	A	A	G	G	M	G	S	T	T	V	V	V	S	T	I	P	Y	K	Y	2.7881	0	57
S2	GGTFGNYAISRGGGSTAAAGGMGSTTVVVSTIPYKY	G	G	T	F	G	N	Y	A	I	S	R	G	G	G	S	T	A	A	A	G	G	M	G	S	T	T	V	V	V	S	T	I	P	Y	K	Y	2.7881	0	57
S2	GGTFGNYAISRGGGSTAAAGGMGSTTVVVSTIPYKY	G	G	T	F	G	N	Y	A	I	S	R	G	G	G	S	T	A	A	A	G	G	M	G	S	T	T	V	V	V	S	T	I	P	Y	K	Y	2.7881	0	57
S2	GGTFGNYAISRGGGSTAAAGGMGSTTVVVSTIPYKY	G	G	T	F	G	N	Y	A	I	S	R	G	G	G	S	T	A	A	A	G	G	M	G	S	T	T	V	V	V	S	T	I	P	Y	K	Y	2.7881	0	57
S2	GGTFGNYAISRGGGSTAAAGGMGSTTVVVSTIPYKY	G	G	T	F	G	N	Y	A	I	S	R	G	G	G	S	T	A	A	A	G	G	M	G	S	T	T	V	V	V	S	T	I	P	Y	K	Y	2.7881	0	57
S2	GGTFGNYAISRGGGSTAAAGGMGSTTVVVSTIPYKY	G	G	T	F	G	N	Y	A	I	S	R	G	G	G	S	T	A	A	A	G	G	M	G	S	T	T	V	V	V	S	T	I	P	Y	K	Y	2.7881	0	57
S2	GGTFGNYAISRGGGSTAAAGGMGSTTVVVSTIPYKY	G	G	T	F	G	N	Y	A	I	S	R	G	G	G	S	T	A	A	A	G	G	M	G	S	T	T	V	V	V	S	T	I	P	Y	K	Y	2.7881	0	57
S2	GGTFGNYAISRGGGSTAAAGGMGSTTVVVSTIPYKY	G	G	T	F	G	N	Y	A	I	S	R	G	G	G	S	T	A	A	A	G	G	M	G	S	T	T	V	V	V	S	T	I	P	Y	K	Y	2.7881	0	57
S2	GGTFGNYAISRGGGSTAAAGGMGSTTVVVSTIPYKY	G	G	T	F	G	N	Y	A	I	S	R	G	G	G	S	T	A	A	A	G	G	M	G	S	T	T	V	V	V	S	T	I	P	Y	K	Y	2.7881	0	57
S2	GGTFGNYAISRGGGSTAAAGGMGSTTVVVSTIPYKY	G	G	T	F	G	N	Y	A	I	S	R	G	G	G	S	T	A	A	A	G	G	M	G	S	T	T	V	V	V	S	T	I	P	Y	K	Y	2.7881	0	57
S2	GGTFGNYAISRGGGSTAAAGGMGSTTVVVSTIPYKY	G	G	T	F	G	N	Y	A	I	S	R	G	G	G	S	T	A	A	A	G	G	M	G	S	T	T	V	V	V	S	T	I	P	Y	K	Y	2.7881	0	57
S2	GGTFGNYAISRGGGSTAAAGGMGSTTVVVSTIPYKY	G	G	T	F	G	N	Y	A	I	S	R	G	G	G	S	T	A	A	A	G	G	M	G	S	T	T	V	V	V	S	T	I	P	Y	K	Y	2.7881	0	57
S2	GGTFGNYAISRGGGSTAAAGGMGSTTVVVSTIPYKY	G	G	T	F	G	N	Y	A	I	S	R	G	G	G	S	T	A	A	A	G	G	M	G	S	T	T	V	V	V	S	T	I	P	Y	K	Y	2.7881	0	57
S2	GGTFGNYAISRGGGSTAAAGGMGSTTVVVSTIPYKY	G	G	T	F	G	N	Y	A	I	S	R	G	G	G	S	T	A	A	A	G	G	M	G	S	T	T	V	V	V	S	T	I	P	Y	K	Y	2.7881	0	57
S2	GGTFGNYAISRGGGSTAAAGGMGSTTVVVSTIPYKY	G	G	T	F	G	N	Y	A	I	S	R	G	G	G	S	T	A	A	A	G	G	M	G	S	T	T	V	V	V	S	T	I	P	Y	K	Y	2.7881	0	57
S2	GGTFGNYAISRGGGSTAAAGGMGSTTVVVSTIPYKY	G	G	T	F	G	N	Y	A	I	S	R	G	G	G	S	T	A	A	A	G	G	M	G	S	T	T	V	V	V	S	T	I	P	Y	K	Y	2.7881	0	57
S2	GGTFGNYAISRGGGSTAAAGGMGSTTVVVSTIPYKY	G	G	T	F	G	N	Y	A	I	S	R	G	G	G	S	T	A	A	A	G	G	M	G	S	T	T	V	V	V	S	T	I	P	Y	K	Y	2.7881	0	57
S2	GGTFGNYAISRGGGSTAAAGGMGSTTVVVSTIPYKY	G	G	T	F	G	N	Y	A	I	S	R	G	G	G	S	T	A	A	A	G	G	M	G	S	T	T	V	V	V	S	T	I	P	Y	K	Y	2.7881	0	57
S2	GGTFGNYAISRGGGSTAAAGGMGSTTVVVSTIPYKY	G	G	T	F	G	N	Y	A	I	S	R	G	G	G	S	T	A	A	A	G	G	M	G	S	T	T	V	V	V	S	T	I	P	Y	K	Y	2.7881	0	57
S2	GGTFGNYAISRGGGSTAAAGGMGSTTVVVSTIPYKY	G	G	T	F	G	N	Y	A	I	S	R	G	G	G	S	T	A	A	A	G	G	M	G	S	T	T	V	V	V	S	T	I	P	Y	K	Y	2.7881	0	57
S2	GGTFGNYAISRGGGSTAAAGGMGSTTVVVSTIPYKY	G	G	T	F	G	N	Y	A	I	S	R	G	G	G	S	T	A	A	A	G	G	M	G	S	T	T	V	V	V	S	T	I	P	Y	K	Y	2.7881	0	57
S2	GGTFGNYAISRGGGSTAAAGGMGSTTVVVSTIPYKY	G	G	T	F	G	N	Y	A	I	S	R	G	G	G	S	T	A	A	A	G	G	M	G	S	T	T	V	V	V	S	T	I	P	Y	K	Y	2.7881	0	57
S2	GGTFGNYAISRGGGSTAAAGGMGSTTVVVSTIPYKY	G	G	T	F	G	N	Y	A	I	S	R	G	G	G	S	T	A	A	A	G	G	M	G	S	T	T	V	V	V	S	T	I	P	Y	K	Y	2.7881	0	57
S2	GGTFGNYAISRGGGSTAAAGGMGSTTVVVSTIPYKY	G	G	T	F	G	N	Y	A	I	S	R	G	G	G	S	T	A	A	A	G	G	M	G	S	T	T	V	V	V	S	T	I	P	Y	K	Y	2.7881	0	57
S2	GGTFGNYAISRGGGSTAAAGGMGSTTVVVSTIPYKY	G	G	T	F	G	N	Y	A	I	S	R	G	G	G	S	T	A	A	A	G	G	M	G	S	T	T	V	V	V	S	T	I	P	Y	K	Y	2.7881	0	57
S2	GGTFGNYAISRGGGSTAAAGGMGSTTVVVSTIPYKY	G	G	T	F	G	N	Y	A	I	S	R	G	G	G	S	T	A	A	A	G	G	M	G	S	T	T	V	V	V	S	T	I	P	Y	K	Y	2.7881	0	57
S2	GGTFGNYAISRGGGSTAAAGGMGSTTVVVSTIPYKY	G	G	T	F	G	N	Y	A	I	S	R	G	G	G	S	T	A	A	A	G	G	M	G	S	T	T	V	V	V	S	T	I	P	Y	K	Y	2.7881	0	57
S2	GGTFGNYAISRGGGSTAAAGGMGSTTVVVSTIPYKY	G	G	T	F	G	N	Y	A	I	S	R	G	G	G	S	T	A	A	A	G	G	M	G	S	T	T	V	V	V	S	T	I	P	Y	K	Y	2.7881	0	57
S2	GGTFGNYAISRGGGSTAAAGGMGSTTVVVSTIPYKY	G	G	T	F	G	N	Y	A	I	S	R	G	G	G	S	T	A	A	A	G	G	M	G	S	T	T	V	V	V	S	T	I	P	Y	K	Y	2.7881	0	57
S2	GGTFGNYAISRGGGSTAAAGGMGSTTVVVSTIPYKY	G	G	T	F	G	N	Y	A	I	S	R	G	G	G	S	T	A	A	A	G	G	M	G	S	T	T	V	V	V	S	T	I	P	Y	K	Y	2.7881	0	57
S2	GGTFGNYAISRGGGSTAAAGGMGSTTVVVSTIPYKY	G	G	T	F	G	N	Y	A	I	S	R	G	G	G	S	T	A	A	A	G	G	M	G	S	T	T	V	V	V	S	T	I	P	Y	K	Y	2.7881	0	57
S2	GGTFGNYAISRGGGSTAAAGGMGSTTVVVSTIPYKY	G	G	T	F	G	N	Y	A	I	S	R	G	G	G	S	T	A	A	A	G	G	M	G	S	T	T	V	V	V	S	T	I	P	Y	K	Y	2.7881	0	57
S2	GGTFGNYAISRGGGSTAAAGGMGSTTVVVSTIPYKY	G	G	T	F	G	N	Y	A	I	S	R	G	G	G	S	T	A	A	A	G	G	M	G	S	T	T	V	V	V	S	T	I	P	Y	K	Y	2.7881	0	57
S2	GGTFGNYAISRGGGSTAAAGGMGSTTVVVSTIPYKY	G	G	T	F	G	N	Y	A	I	S	R	G	G	G	S	T	A	A	A	G	G	M	G	S	T	T	V	V	V	S	T	I	P	Y	K	Y	2.7881	0	57
S2	GGTFGNYAISRGGGSTAAAGGMGSTTVVVSTIPYKY	G	G	T	F	G	N	Y	A	I	S	R	G	G	G	S	T	A	A	A	G	G	M	G	S	T	T	V	V	V	S	T	I	P	Y	K	Y	2.7881	0	57
S2	GGTFGNYAISRGGGSTAAAGGMGSTTVVVSTIPYKY	G	G	T	F	G	N	Y	A	I	S	R	G	G	G	S	T	A	A	A	G	G	M	G	S	T	T	V	V	V	S	T	I	P	Y	K	Y	2.7881	0	57
S2	GGTFGNYAISRGGGSTAAAGGMGSTTVVVSTIPYKY	G	G	T	F	G	N	Y	A	I	S	R	G	G	G	S	T	A	A	A	G	G	M	G	S	T	T	V	V	V	S	T	I	P	Y	K	Y	2.7881	0	57
S2	GGTFGNYAISRGGGSTAAAGGMGSTTVVVSTIPYKY	G	G	T	F	G	N	Y	A	I	S	R	G	G	G	S	T	A	A	A	G	G	M	G	S	T	T	V	V	V	S	T	I	P	Y	K	Y	2.7881	0	57
S2	GGTFGNYAISRGGGSTAAAGGMGSTTVVVSTIPYKY	G	G	T	F	G	N	Y	A	I	S	R	G	G	G	S	T	A	A	A	G	G	M	G	S	T	T	V	V	V	S	T	I	P	Y	K	Y	2.7881	0	57
S2	GGTFGNYAISRGGGSTAAAGGMGSTTVVVSTIPYKY	G	G	T	F	G	N	Y	A	I	S	R	G	G	G	S	T	A	A	A	G	G	M	G	S	T	T	V	V	V	S	T	I	P	Y	K	Y	2.7881	0	57
S2	GGTFGNYAISRGGGSTAAAGGMGSTTVVVSTIPYKY	G	G	T	F	G	N	Y	A	I	S	R	G	G	G	S	T	A	A	A	G	G	M	G	S	T	T	V	V	V	S	T	I	P	Y	K	Y	2.7881	0	57
S2	GGTFGNYAISRGGGSTAAAGGMGSTTVVVSTIPYKY	G	G	T	F	G	N	Y	A	I	S	R	G	G	G	S	T	A	A	A	G	G	M	G	S	T	T	V	V	V	S	T	I	P	Y	K	Y	2.7881	0	57
S2	GGTFGNYAISRGGGSTAAAGGMGSTTVVVSTIPYKY	G	G	T	F	G	N	Y	A	I	S	R	G	G	G	S	T	A	A	A	G	G	M	G	S	T	T	V	V	V	S	T	I	P	Y	K	Y	2.7881	0	57
S2	GGTFGNYAISRGGGSTAAAGGMGSTTVVVSTIPYKY	G	G	T	F	G	N	Y	A	I	S	R	G	G	G	S	T	A	A	A	G	G	M	G	S	T	T	V	V	V	S	T	I	P	Y	K	Y	2.7881	0	57
S2	GGTFGNYAISRGGGSTAAAGGMGSTTVVVSTIPYKY	G	G	T	F	G	N	Y	A	I	S	R	G	G	G	S	T	A	A	A	G	G	M	G	S	T	T	V	V	V	S	T	I	P	Y	K	Y	2.7881	0	57
S2	GGTFGNYAISRGGGSTAAAGGMGSTTVVVSTIPYKY	G	G	T	F	G	N	Y	A	I	S	R	G	G	G	S	T	A	A	A	G	G	M	G	S	T	T	V	V	V	S	T	I	P	Y	K	Y	2.7881	0	57
S2	GGTFGNYAISRGGGSTAAAGGMGSTTVVVSTIPYKY	G	G	T	F	G	N	Y	A	I	S	R	G	G	G	S	T	A	A	A	G	G	M	G	S	T	T	V	V	V	S	T	I	P	Y	K	Y	2.7881	0	57
S2	GGTFGNYAISRGGGSTAAAGGMGSTTVVVSTIPYKY	G	G	T	F	G	N	Y	A	I	S	R	G	G	G	S	T	A	A	A	G	G	M	G	S	T	T	V	V	V	S	T	I	P	Y	K	Y	2.7881	0	57
S2	GGTFGNYAISRGGGSTAAAGGMGSTTVVVSTIPYKY	G	G	T	F	G	N	Y	A	I	S	R	G	G	G	S	T	A	A	A	G	G	M	G	S	T	T	V	V	V	S	T	I	P	Y	K	Y	2.7881	0	57
S2	GGTFGNYAISRGGGSTAAAGGMGSTTVVVSTIPYKY	G	G	T	F	G	N	Y	A	I	S	R	G	G	G	S	T	A	A	A	G	G	M	G	S	T	T	V	V	V	S	T	I	P	Y	K	Y	2.7881	0	57
S2	GGTFGNYAISRGGGSTAAAGGMGSTTVVVSTIPYKY	G	G	T	F	G	N	Y	A	I	S	R	G	G	G	S	T	A	A	A	G	G	M	G	S	T	T	V	V	V	S	T	I	P	Y	K	Y	2.7881	0	57
S2	GGTFGNYAISRGGGSTAAAGGMGSTTVVVSTIPYKY	G	G	T	F	G	N	Y	A	I	S	R	G	G	G	S	T	A	A	A	G	G	M	G	S	T	T	V	V	V	S	T	I	P	Y	K	Y	2.7881	0	57
S2	GGTFGNYAISRGGGSTAAAGGMGSTTVVVSTIPYKY	G	G	T	F	G	N	Y	A	I	S	R	G	G	G	S	T	A	A	A	G	G	M	G	S	T	T	V	V	V	S	T	I	P	Y	K	Y	2.7881	0	57
S2	GGTFGNYAISRGGGSTAAAGGMGSTTVVVSTIPYKY	G	G	T	F	G	N	Y	A	I	S	R	G	G	G	S	T	A	A	A	G	G	M	G	S	T	T	V	V	V	S	T	I	P	Y	K	Y	2.7881	0	57
S2	GGTFGNYAISRGGGSTAAAGGMGSTTVVVSTIPYKY	G	G	T	F	G	N	Y	A	I	S	R	G	G	G	S	T	A	A	A	G	G	M	G	S	T	T	V	V	V	S	T	I	P	Y	K	Y	2.7881	0	57
S2	GGTFGNYAISRGGGSTAAAGGMGSTTVVVSTIPYKY	G	G	T	F	G	N	Y	A	I	S	R	G	G	G	S	T	A	A	A	G	G	M	G	S	T	T	V	V	V	S	T	I	P	Y	K	Y	2.7881	0	57
S2	GGTFGNYAISRGGGSTAAAGGMGSTTVVVSTIPYKY	G	G	T	F	G	N	Y	A	I	S	R	G	G	G	S	T	A	A	A	G	G	M	G	S	T	T	V	V	V	S	T	I	P	Y	K	Y	2.7881	0	57
S2	GGTFGNYAISRGGGSTAAAGGMGSTTVVVSTIPYKY	G	G	T	F	G	N	Y	A	I	S	R	G	G	G	S	T	A	A	A	G	G	M	G	S	T	T	V	V	V	S	T	I	P	Y	K	Y	2.7881	0	57
S2	GGTFGNYAISRGGGSTAAAGGMGSTTVVVSTIPYKY	G	G	T	F	G	N	Y	A	I	S	R	G	G	G	S	T	A	A	A	G	G	M	G	S	T	T	V	V	V	S	T	I	P	Y	K	Y	2.7881	0	57
S2	GGTFGNYAISRGGGSTAAAGGMGSTTVVVSTIPYKY	G	G	T	F	G	N	Y	A	I	S	R	G	G	G	S	T	A	A	A	G	G	M	G	S	T	T	V	V	V	S	T	I	P	Y	K	Y	2.7881	0	57
S2	GGTFGNYAISRGGGSTAAAGGMGSTTVVVSTIPYKY	G	G	T	F	G	N	Y	A	I	S	R	G	G	G	S	T	A	A	A	G	G	M	G	S	T	T	V	V	V	S	T	I	P	Y	K	Y	2.7881	0	57
S2	GGTFGNYAISRGGGSTAAAGGMGSTTVVVSTIPYKY	G	G	T	F	G	N	Y	A	I	S	R	G	G	G	S	T	A	A	A	G	G	M	G	S	T	T	V	V	V	S	T	I	P	Y	K	Y	2.7881	0	57
S2	GGTFGNYAISRGGGSTAAAGGMGSTTVVVSTIPYKY	G	G	T	F	G	N	Y	A	I	S	R	G	G	G	S	T	A	A	A	G	G	M	G	S	T	T	V	V	V	S	T	I	P	Y	K	Y	2.7881	0	57
S2	GGTFGNYAISRGGGSTAAAGGMGSTTVVVSTIPYKY	G	G	T	F	G	N	Y	A	I	S	R	G	G	G	S	T	A	A	A	G	G	M	G	S	T	T	V	V	V	S	T	I	P	Y	K	Y	2.7881	0	57
S2	GGTFGNYAISRGGGSTAAAGGMGSTTVVVSTIPYKY	G	G	T	F	G	N	Y	A	I	S	R	G	G	G	S	T	A	A	A	G	G	M	G	S	T	T	V	V	V	S	T	I	P	Y	K	Y	2.7881	0	57
S2	GGTFGNYAISRGGGSTAAAGGMGSTTVVVSTIPYKY	G	G	T	F	G	N	Y	A	I	S	R	G	G	G	S	T	A	A	A	G	G	M	G	S	T	T	V	V	V	S	T	I	P	Y	K	Y	2.7881	0	57
S2	GGTFGNYAISRGGGSTAAAGGMGSTTVVVSTIPYKY	G	G	T	F	G	N	Y	A	I	S	R	G	G	G	S	T	A	A	A	G	G	M	G	S	T	T	V	V	V	S	T	I	P	Y	K	Y	2.7881	0	57
S2	GGTFGNYAISRGGGSTAAAGGMGSTTVVVSTIPYKY	G	G	T	F	G	N	Y	A	I	S	R	G	G	G	S	T	A	A	A	G	G	M	G	S	T	T	V	V	V	S	T	I	P	Y	K	Y	2.7881	0	57
S2	GGTFGNYAISRGGGSTAAAGGMGSTTVVVSTIPYKY	G	G	T	F	G	N	Y	A	I	S	R	G	G	G	S	T	A	A	A	G	G	M	G	S	T	T	V	V	V	S	T	I	P	Y	K	Y	2.7881	0	57
S2	GGTFGNYAISRGGGSTAAAGGMGSTTVVVSTIPYKY	G	G	T	F	G	N	Y	A	I	S	R	G	G	G	S	T	A	A	A	G	G	M	G	S	T	T	V	V	V	S	T	I	P	Y	K	Y	2.7881	0	57
S2	GGTFGNYAISRGGGSTAAAGGMGSTTVVVSTIPYKY	G	G	T	F	G	N	Y	A	I	S	R	G	G	G	S	T	A	A	A	G	G	M	G	S	T	T	V	V	V	S	T	I	P	Y	K	Y	2.7881	0	57
S2	GGTFGNYAISRGGGSTAAAGGMGSTTVVVSTIPYKY	G	G	T	F	G	N	Y	A	I	S	R	G	G	G	S	T	A	A	A	G	G	M	G	S	T	T	V	V	V	S	T	I	P	Y	K	Y	2.7881	0	57
S2	GGTFGNYAISRGGGSTAAAGGMGSTTVVVSTIPYKY	G	G	T	F	G	N	Y	A	I	S	R	G	G	G	S	T	A	A	A	G	G	M	G	S	T	T	V	V	V	S	T	I	P	Y	K	Y	2.7881	0	57
S2	GGTFGNYAISRGGGSTAAAGGMGSTTVVVSTIPYKY	G	G	T	F	G	N	Y	A	I	S	R	G	G	G	S	T	A	A	A	G	G	M	G	S	T	T	V	V	V	S	T	I	P	Y	K	Y	2.7881	0	57
S2	GGTFGNYAISRGGGSTAAAGGMGSTTVVVSTIPYKY	G	G	T	F	G	N	Y	A	I	S	R	G	G	G	S	T	A	A	A	G	G	M	G	S	T	T	V	V	V	S	T	I	P	Y	K	Y	2.7881	0	57
S2	GGTFGNYAISRGGGSTAAAGGMGSTTVVVSTIPYKY	G	G	T	F	G	N	Y	A	I	S	R	G	G	G	S	T	A	A	A	G	G	M	G	S	T	T	V	V	V	S	T	I	P	Y	K	Y	2.7881	0	57
S2	GGTFGNYAISRGGGSTAAAGGMGSTTVVVSTIPYKY	G	G	T	F	G	N	Y	A	I	S	R	G	G	G	S	T	A	A	A	G	G	M	G	S	T	T	V	V	V	S	T	I	P	Y	K	Y	2.7881	0	57
S2	GGTFGNYAISRGGGSTAAAGGMGSTTVVVSTIPYKY	G	G	T	F	G	N	Y	A	I	S	R	G	G	G	S	T	A	A	A	G	G	M	G	S	T	T	V	V	V	S	T	I	P	Y	K	Y	2.7881	0	57
S2	GGTFGNYAISRGGGSTAAAGGMGSTTVVVSTIPYKY	G	G	T	F	G	N	Y	A	I	S	R	G	G	G	S	T	A	A	A	G	G	M	G	S	T	T	V	V	V	S	T	I	P	Y	K	Y	2.7881	0	57
S2	GGTFGNYAISRGGGSTAAAGGMGSTTVVVSTIPYKY	G	G	T	F	G	N	Y	A	I	S	R	G	G	G	S	T	A	A	A	G	G	M	G	S	T	T	V	V	V	S	T	I	P	Y	K	Y	2.7881	0	57
S2	GGTFGNYAISRGGGSTAAAGGMGSTTVVVSTIPYKY	G	G	T	F	G	N	Y	A	I	S	R	G	G	G	S	T	A	A	A	G	G	M	G	S	T	T	V	V	V	S	T	I	P	Y	K	Y	2.7881	0	57
S2	GGTFGNYAISRGGGSTAAAGGMGSTTVVVSTIPYKY	G	G	T	F	G	N	Y	A	I	S	R	G	G	G	S	T	A	A	A	G	G	M	G	S	T	T	V	V	V	S	T	I	P	Y	K	Y	2.7881	0	57
S2	GGTFGNYAISRGGGSTAAAGGMGSTTVVVSTIPYKY	G	G	T	F	G	N	Y	A	I	S	R	G	G	G	S	T	A	A	A	G	G	M	G	S	T	T	V	V	V	S	T	I	P	Y	K	Y	2.7881	0	57
S2	GGTFGNYAISRGGGSTAAAGGMGSTTVVVSTIPYKY	G	G	T	F	G	N	Y	A	I	S	R	G	G	G	S	T	A	A	A	G	G	M	G	S	T	T	V	V	V	S	T	I	P	Y	K	Y	2.7881	0	57
S2	GGTFGNYAISRGGGSTAAAGGMGSTTVVVSTIPYKY	G	G	T	F	G	N	Y	A	I	S	R	G	G	G	S	T	A	A	A	G	G	M	G	S	T	T	V	V	V	S	T	I	P	Y	K	Y	2.7881	0	57
S2	GGTFGNYAISRGGGSTAAAGGMGSTTVVVSTIPYKY	G	G	T	F	G	N	Y	A	I	S	R	G	G	G	S	T	A	A	A	G	G	M	G	S	T	T	V	V	V	S	T	I	P	Y	K	Y	2.7881	0	57
S2	GGTFGNYAISRGGGSTAAAGGMGSTTVVVSTIPYKY	G	G	T	F	G	N	Y	A	I	S	R	G	G	G	S	T	A	A	A	G	G	M	G	S	T	T	V	V	V	S	T	I	P	Y	K	Y	2.7881	0	57
S2	GGTFGNYAISRGGGSTAAAGGMGSTTVVVSTIPYKY	G	G	T	F	G	N	Y	A	I	S	R	G	G	G	S	T	A	A	A	G	G	M	G	S	T	T	V	V	V	S	T	I	P	Y	K	Y	2.7881	0	57
S2	GGTFGNYAISRGGGSTAAAGGMGSTTVVVSTIPYKY	G	G	T	F	G	N	Y	A	I	S	R	G	G	G	S	T	A	A	A	G	G	M	G	S	T	T	V	V	V	S	T	I	P	Y	K	Y	2.7881	0	57
S2	GGTFGNYAISRGGGSTAAAGGMGSTTVVVSTIPYKY	G	G	T	F	G	N	Y	A	I	S	R	G	G	G	S	T	A	A	A	G	G	M	G	S	T	T	V	V	V	S	T	I	P	Y	K	Y	2.7881	0	57
S2	GGTFGNYAISRGGGSTAAAGGMGSTTVVVSTIPYKY	G	G	T	F	G	N	Y	A	I	S	R	G	G	G	S	T	A	A	A	G	G	M	G	S	T	T	V	V	V	S	T	I	P	Y	K	Y	2.7881	0	57
S2	GGTFGNYAISRGGGSTAAAGGMGSTTVVVSTIPYKY	G	G	T	F	G	N	Y	A	I	S	R	G	G	G	S	T	A	A	A	G	G	M	G	S	T	T	V	V	V	S	T	I	P	Y	K	Y	2.7881	0	57
S2	GGTFGNYAISRGGGSTAAAGGMGSTTVVVSTIPYKY	G	G	T	F	G	N	Y	A	I	S	R	G	G	G	S	T	A	A	A	G	G	M	G	S	T	T	V	V	V	S	T	I	P	Y	K	Y	2.7881	0	57
S2	GGTFGNYAISRGGGSTAAAGGMGSTTVVVSTIPYKY	G	G	T	F	G	N	Y	A	I	S	R	G	G	G	S	T	A	A	A	G	G	M	G	S	T	T	V	V	V	S	T	I	P	Y	K	Y	2.7881	0	57
S2	GGTFGNYAISRGGGSTAAAGGMGSTTVVVSTIPYKY	G	G	T	F	G	N	Y	A	I	S	R	G	G	G	S	T	A	A	A	G	G	M	G	S	T	T	V	V	V	S	T	I	P	Y	K	Y	2.7881	0	57
S2	GGTFGNYAISRGGGSTAAAGGMGSTTVVVSTIPYKY	G	G	T	F	G	N	Y	A	I	S	R	G	G	G	S	T	A	A	A	G	G	M	G	S	T	T	V	V	V	S	T	I	P	Y	K	Y	2.7881	0	57
S2	GGTFGNYAISRGGGSTAAAGGMGSTTVVVSTIPYKY	G	G	T	F	G	N	Y	A	I	S	R	G	G	G	S	T	A	A	A	G	G	M	G	S	T	T	V	V	V	S	T	I	P	Y	K	Y	2.7881	0	57
S2	GGTFGNYAISRGGGSTAAAGGMGSTTVVVSTIPYKY	G	G	T	F	G	N	Y	A	I	S	R	G	G	G	S	T	A	A	A	G	G	M	G	S	T	T	V	V	V	S	T	I	P	Y	K	Y	2.7881	0	57
S2	GGTFGNYAISRGGGSTAAAGGMGSTTVVVSTIPYKY	G	G	T	F	G	N	Y	A	I	S	R	G	G	G	S	T	A	A	A	G	G	M	G	S	T	T	V	V	V	S	T	I	P	Y	K	Y	2.7881	0	57
S2	GGTFGNYAISRGGGSTAAAGGMGSTTVVVSTIPYKY	G	G	T	F	G	N	Y	A	I	S	R	G	G	G	S	T	A	A	A	G	G	M	G	S	T	T	V	V	V	S	T	I	P	Y	K	Y	2.7881	0	57
S2	GGTFGNYAISRGGGSTAAAGGMGSTTVVVSTIPYKY	G	G	T	F	G	N	Y	A	I	S	R	G	G	G	S	T	A	A	A	G	G	M	G	S	T	T	V	V	V	S	T	I	P	Y	K	Y	2.7881	0	57
S2	GGTFGNYAISRGGGSTAAAGGMGSTTVVVSTIPYKY	G	G	T	F	G	N	Y	A	I	S	R	G	G	G	S	T	A	A	A	G	G	M	G	S	T	T	V	V	V	S	T	I	P	Y	K	Y	2.7881	0	57
S2	GGTFGNYAISRGGGSTAAAGGMGSTTVVVSTIPYKY	G	G	T	F	G	N	Y	A	I	S	R	G	G	G	S	T	A	A	A	G	G	M	G	S	T	T	V	V	V	S	T	I	P	Y	K	Y	2.7881	0	57
S2	GGTFGNYAISRGGGSTAAAGGMGSTTVVVSTIPYKY	G	G	T	F	G	N	Y	A	I	S	R	G	G	G	S	T	A	A	A	G	G	M	G	S	T	T	V	V	V	S	T	I	P	Y	K	Y	2.7881	0	57
S2	GGTFGNYAISRGGGSTAAAGGMGSTTVVVSTIPYKY	G	G	T	F	G	N	Y	A	I	S	R	G	G	G	S	T	A	A	A	G	G	M	G	S	T	T	V	V	V	S	T	I	P	Y	K	Y	2.7881	0	57
S2	GGTFGNYAISRGGGSTAAAGGMGSTTVVVSTIPYKY	G	G	T	F	G	N	Y	A	I	S	R	G	G	G	S	T	A	A	A	G	G	M	G	S	T	T	V	V	V	S	T	I	P	Y	K	Y	2.7881	0	57
S2	GGTFGNYAISRGGGSTAAAGGMGSTTVVVSTIPYKY	G	G	T	F	G	N	Y	A	I	S	R	G	G	G	S	T	A	A	A	G	G	M	G	S	T	T	V	V	V	S	T	I	P	Y	K	Y	2.7881	0	57
S2	GGTFGNYAISRGGGSTAAAGGMGSTTVVVSTIPYKY	G	G	T	F	G	N	Y	A	I	S	R	G	G	G	S	T	A	A	A	G	G	M	G	S	T	T	V	V	V	S	T	I	P	Y	K	Y	2.7881	0	57
S2	GGTFGNYAISRGGGSTAAAGGMGSTTVVVSTIPYKY	G	G	T	F	G	N	Y	A	I	S	R	G	G	G	S	T	A	A	A	G	G	M	G	S	T	T	V	V	V	S	T	I	P	Y	K	Y	2.7881	0	57
S2	GGTFGNYAISRGGGSTAAAGGMGSTTVVVSTIPYKY	G	G	T	F	G	N	Y	A	I	S	R	G	G	G	S	T	A	A	A	G	G	M	G	S	T	T	V	V	V	S	T	I	P	Y	K	Y	2.7881	0	57
S2	GGTFGNYAISRGGGSTAAAGGMGSTTVVVSTIPYKY	G	G	T	F	G	N	Y	A	I	S	R	G	G	G	S	T	A	A	A	G	G	M	G	S	T	T	V	V	V	S	T	I	P	Y	K	Y	2.7881	0	57
S2	GGTFGNYAISRGGGSTAAAGGMGSTTVVVSTIPYKY	G	G	T	F	G	N	Y	A	I	S	R	G	G	G	S	T	A	A	A	G	G	M	G	S	T	T	V	V	V	S	T	I	P	Y	K	Y	2.7881	0	57
S2	GGTFGNYAISRGGGSTAAAGGMGSTTVVVSTIPYKY	G	G	T	F	G	N	Y	A	I	S	R	G	G	G	S	T	A	A	A	G	G	M	G	S	T	T	V	V	V	S	T	I	P	Y	K	Y	2.7881	0	57
S2	GGTFGNYAISRGGGSTAAAGGMGSTTVVVSTIPYKY	G	G	T	F	G	N	Y	A	I	S	R	G	G	G	S	T	A	A	A	G	G	M	G	S	T	T	V	V	V	S	T	I	P	Y	K	Y	2.7881	0	57
S2	GGTFGNYAISRGGGSTAAAGGMGSTTVVVSTIPYKY	G	G	T	F	G	N	Y	A	I	S	R	G	G	G	S	T	A	A	A	G	G	M	G	S	T	T	V	V	V	S	T	I	P	Y	K	Y	2.7881	0	57
S2	GGTFGNYAISRGGGSTAAAGGMGSTTVVVSTIPYKY	G	G	T	F	G	N	Y	A	I	S	R	G	G	G	S	T	A	A	A	G	G	M	G	S	T	T	V	V	V	S	T	I	P	Y	K	Y	2.7881	0	57
S2	GGTFGNYAISRGGGSTAAAGGMGSTTVVVSTIPYKY	G	G	T	F	G	N	Y	A	I	S	R	G	G	G	S	T	A	A	A	G	G	M	G	S	T	T	V	V	V	S	T	I	P	Y	K	Y	2.7881	0	57
S2	GGTFGNYAISRGGGSTAAAGGMGSTTVVVSTIPYKY	G	G	T	F	G	N	Y	A	I	S	R	G	G	G	S	T	A	A	A	G	G	M	G	S	T	T	V	V	V	S	T	I	P	Y	K	Y	2.7881	0	57
S2	GGTFGNYAISRGGGSTAAAGGMGSTTVVVSTIPYKY	G	G	T	F	G	N	Y	A	I	S	R	G	G	G	S	T	A	A	A	G	G	M	G	S	T	T	V	V	V	S	T	I	P	Y	K	Y	2.7881	0	57
S2	GGTFGNYAISRGGGSTAAAGGMGSTTVVVSTIPYKY	G	G	T	F	G	N	Y	A	I	S	R	G	G	G	S	T	A	A	A	G	G	M	G	S	T	T	V	V	V	S	T	I	P	Y	K	Y	2.7881	0	57
S2	GGTFGNYAISRGGGSTAAAGGMGSTTVVVSTIPYKY	G	G	T	F	G	N	Y	A	I	S	R	G	G	G	S	T	A	A	A	G	G	M	G	S	T	T	V	V	V	S	T	I	P	Y	K	Y	2.7881	0	57
S2	GGTFGNYAISRGGGSTAAAGGMGSTTVVVSTIPYKY	G	G	T	F	G	N	Y	A	I	S	R	G	G	G	S	T	A	A	A	G	G	M	G	S	T	T	V	V	V	S	T	I	P	Y	K	Y	2.7881	0	57
S2	GGTFGNYAISRGGGSTAAAGGMGSTTVVVSTIPYKY	G	G	T	F	G	N	Y	A	I	S	R	G	G	G	S	T	A	A	A	G	G	M	G	S	T	T	V	V	V	S	T	I	P	Y	K	Y	2.7881	0	57
S2	GGTFGNYAISRGGGSTAAAGGMGSTTVVVSTIPYKY	G	G	T	F	G	N	Y	A	I	S	R	G	G	G	S	T	A	A	A	G	G	M	G	S	T	T	V	V	V	S	T	I	P	Y	K	Y	2.7881	0	57
S2	GGTFGNYAISRGGGSTAAAGGMGSTTVVVSTIPYKY	G	G	T	F	G	N	Y	A	I	S	R	G	G	G	S	T	A	A	A	G	G	M	G	S	T	T	V	V	V	S	T	I	P	Y	K	Y	2.7881	0	57
S2	GGTFGNYAISRGGGSTAAAGGMGSTTVVVSTIPYKY	G	G	T	F	G	N	Y	A	I	S	R	G	G	G	S	T	A	A	A	G	G	M	G	S	T	T	V	V	V	S	T	I	P	Y	K	Y	2.7881	0	57
S2	GGTFGNYAISRGGGSTAAAGGMGSTTVVVSTIPYKY	G	G	T	F	G	N	Y	A	I	S	R	G	G	G	S	T	A	A	A	G	G	M	G	S	T	T	V	V	V	S	T	I	P	Y	K	Y	2.7881	0	57
S2	GGTFGNYAISRGGGSTAAAGGMGSTTVVVSTIPYKY	G	G	T	F	G	N	Y	A	I	S	R	G	G	G	S	T	A	A	A	G	G	M	G	S	T	T	V	V	V	S	T	I	P	Y	K	Y	2.7881	0	57
S2	GGTFGNYAISRGGGSTAAAGGMGSTTVVVSTIPYKY	G	G	T	F	G	N	Y	A	I	S	R	G	G	G	S	T	A	A	A	G	G	M	G	S	T	T	V	V	V	S	T	I	P	Y	K	Y	2.7881	0	57
S2	GGTFGNYAISRGGGSTAAAGGMGSTTVVVSTIPYKY	G	G	T	F	G	N	Y	A	I	S	R	G	G	G	S	T	A	A	A	G	G	M	G	S	T	T	V	V	V	S	T	I	P	Y	K	Y	2.7881	0	57
S2	GGTFGNYAISRGGGSTAAAGGMGSTTVVVSTIPYKY	G	G	T	F	G	N	Y	A	I	S	R	G	G	G	S	T	A	A	A	G	G	M	G	S	T	T	V	V	V	S	T	I	P	Y	K	Y	2.7881	0	57
S2	GGTFGNYAISRGGGSTAAAGGMGSTTVVVSTIPYKY	G	G	T	F	G	N	Y	A	I	S	R	G	G	G	S	T	A	A	A	G	G	M	G	S	T	T	V	V	V	S	T	I	P	Y	K	Y	2.7881	0	57
S2	GGTFGNYAISRGGGSTAAAGGMGSTTVVVSTIPYKY	G	G	T	F	G	N	Y	A	I	S	R	G	G	G	S	T	A	A	A	G	G	M	G	S	T	T	V	V	V	S	T	I	P	Y	K	Y	2.7881	0	57
S2	GGTFGNYAISRGGGSTAAAGGMGSTTVVVSTIPYKY	G	G	T	F	G	N	Y	A	I	S	R	G	G	G	S	T	A	A	A	G	G	M	G	S	T	T	V	V	V	S	T	I	P	Y	K	Y	2.7881	0	57
S2	GGTFGNYAISRGGGSTAAAGGMGSTTVVVSTIPYKY	G	G	T	F	G	N	Y	A	I	S	R	G	G	G	S	T	A	A	A	G	G	M	G	S	T	T	V	V	V	S	T	I	P	Y	K	Y	2.7881	0	57
S2	GGTFGNYAISRGGGSTAAAGGMGSTTVVVSTIPYKY	G	G	T	F	G	N	Y	A	I	S	R	G	G	G	S	T	A	A	A	G	G	M	G	S	T	T	V	V	V	S	T	I	P	Y	K	Y	2.7881	0	57
S2	GGTFGNYAISRGGGSTAAAGGMGSTTVVVSTIPYKY	G	G	T	F	G	N	Y	A	I	S	R	G	G	G	S	T	A	A	A	G	G	M	G	S	T	T	V	V	V	S	T	I	P	Y	K	Y	2.7881	0	57
S2	GGTFGNYAISRGGGSTAAAGGMGSTTVVVSTIPYKY	G	G	T	F	G	N	Y	A	I	S	R	G	G	G	S	T	A	A	A	G	G	M	G	S	T	T	V	V	V	S	T	I	P	Y	K	Y	2.7881	0	57
S2	GGTFGNYAISRGGGSTAAAGGMGSTTVVVSTIPYKY	G	G	T	F	G	N	Y	A	I	S	R	G	G	G	S	T	A	A	A	G	G	M	G	S	T	T	V	V	V	S	T	I	P	Y	K	Y	2.7881	0	57
S2	GGTFGNYAISRGGGSTAAAGGMGSTTVVVSTIPYKY	G	G	T	F	G	N	Y	A	I	S	R	G	G	G	S	T	A	A	A	G	G	M	G	S	T	T	V	V	V	S	T	I	P	Y	K	Y	2.7881	0	57
S2	GGTFGNYAISRGGGSTAAAGGMGSTTVVVSTIPYKY	G	G	T	F	G	N	Y	A	I	S	R	G	G	G	S	T	A	A	A	G	G	M	G	S	T	T	V	V	V	S	T	I	P	Y	K	Y	2.7881	0	57
S2	GGTFGNYAISRGGGSTAAAGGMGSTTVVVSTIPYKY	G	G	T	F	G	N	Y	A	I	S	R	G	G	G	S	T	A	A	A	G	G	M	G	S	T	T	V	V	V	S	T	I	P	Y	K	Y	2.7881	0	57
S2	GGTFGNYAISRGGGSTAAAGGMGSTTVVVSTIPYKY	G	G	T	F	G	N	Y	A	I	S	R	G	G	G	S	T	A	A	A	G	G	M	G	S	T	T	V	V	V	S	T	I	P	Y	K	Y	2.7881	0	57
S2	GGTFGNYAISRGGGSTAAAGGMGSTTVVVSTIPYKY	G	G	T	F	G	N	Y	A	I	S	R	G	G	G	S	T	A	A	A	G	G	M	G	S	T	T	V	V	V	S	T	I	P	Y	K	Y	2.7881	0	57
S2	GGTFGNYAISRGGGSTAAAGGMGSTTVVVSTIPYKY	G	G	T	F	G	N	Y	A	I	S	R	G	G	G	S	T	A	A	A	G	G	M	G	S	T	T	V	V	V	S	T	I	P	Y	K	Y	2.7881	0	57
S2	GGTFGNYAISRGGGSTAAAGGMGSTTVVVSTIPYKY	G	G	T	F	G	N	Y	A	I	S	R	G	G	G	S	T	A	A	A	G	G	M	G	S	T	T	V	V	V	S	T	I	P	Y	K	Y	2.7881	0	57
S2	GGTFGNYAISRGGGSTAAAGGMGSTTVVVSTIPYKY	G	G	T	F	G	N	Y	A	I	S	R	G	G	G	S	T	A	A	A	G	G	M	G	S	T	T	V	V	V	S	T	I	P	Y	K	Y	2.7881	0	57
S2	GGTFGNYAISRGGGSTAAAGGMGSTTVVVSTIPYKY	G	G	T	F	G	N	Y	A	I	S	R	G	G	G	S	T	A	A	A	G	G	M	G	S	T	T	V	V	V	S	T	I	P	Y	K	Y	2.7881	0	57
S2	GGTFGNYAISRGGGSTAAAGGMGSTTVVVSTIPYKY	G	G	T	F	G	N	Y	A	I	S	R	G	G	G	S	T	A	A	A	G	G	M	G	S	T	T	V	V	V	S	T	I	P	Y	K	Y	2.7881	0	57
S2	GGTFGNYAISRGGGSTAAAGGMGSTTVVVSTIPYKY	G	G	T	F	G	N	Y	A	I	S	R	G	G	G	S	T	A	A	A	G	G	M	G	S	T	T	V	V	V	S	T	I	P	Y	K	Y	2.7881	0	57
S2	GGTFGNYAISRGGGSTAAAGGMGSTTVVVSTIPYKY	G	G	T	F	G	N	Y	A	I	S	R	G	G	G	S	T	A	A	A	G	G	M	G	S	T	T	V	V	V	S	T	I	P	Y	K	Y	2.7881	0	57
S2	GGTFGNYAISRGGGSTAAAGGMGSTTVVVSTIPYKY	G	G	T	F	G	N	Y	A	I	S	R	G	G	G	S	T	A	A	A	G	G	M	G	S	T	T	V	V	V	S	T	I	P	Y	K	Y	2.7881	0	57
S2	GGTFGNYAISRGGGSTAAAGGMGSTTVVVSTIPYKY	G	G	T	F	G	N	Y	A	I	S	R	G	G	G	S	T	A	A	A	G	G	M	G	S	T	T	V	V	V	S	T	I	P	Y	K	Y	2.7881	0	57
S2	GGTFGNYAISRGGGSTAAAGGMGSTTVVVSTIPYKY	G	G	T	F	G	N	Y	A	I	S	R	G	G	G	S	T	A	A	A	G	G	M	G	S	T	T	V	V	V	S	T	I	P	Y	K	Y	2.7881	0	57
S2	GGTFGNYAISRGGGSTAAAGGMGSTTVVVSTIPYKY	G	G	T	F	G	N	Y	A	I	S	R	G	G	G	S	T	A	A	A	G	G	M	G	S	T	T	V	V	V	S	T	I	P	Y	K	Y	2.7881	0	57
S2	GGTFGNYAISRGGGSTAAAGGMGSTTVVVSTIPYKY	G	G	T	F	G	N	Y	A	I	S	R	G	G	G	S	T	A	A	A	G	G	M	G	S	T	T	V	V	V	S	T	I	P	Y	K	Y	2.7881	0	57
S2	GGTFGNYAISRGGGSTAAAGGMGSTTVVVSTIPYKY	G	G	T	F	G	N	Y	A	I	S	R	G	G	G	S	T	A	A	A	G	G	M	G	S	T	T	V	V	V	S	T	I	P	Y	K	Y	2.7881	0	57
S2	GGTFGNYAISRGGGSTAAAGGMGSTTVVVSTIPYKY	G	G	T	F	G	N	Y	A	I	S	R	G	G	G	S	T	A	A	A	G	G	M	G	S	T	T	V	V	V	S	T	I	P	Y	K	Y	2.7881	0	57
S2	GGTFGNYAISRGGGSTAAAGGMGSTTVVVSTIPYKY	G	G	T	F	G	N	Y	A	I	S	R	G	G	G	S	T	A	A	A	G	G	M	G	S	T	T	V	V	V	S	T	I	P	Y	K	Y	2.7881	0	57
S2	GGTFGNYAISRGGGSTAAAGGMGSTTVVVSTIPYKY	G	G	T	F	G	N	Y	A	I	S	R	G	G	G	S	T	A	A	A	G	G	M	G	S	T	T	V	V	V	S	T	I	P	Y	K	Y	2.7881	0	57
S2	GGTFGNYAISRGGGSTAAAGGMGSTTVVVSTIPYKY	G	G	T	F	G	N	Y	A	I	S	R	G	G	G	S	T	A	A	A	G	G	M	G	S	T	T	V	V	V	S	T	I	P	Y	K	Y	2.7881	0	57
S2	GGTFGNYAISRGGGSTAAAGGMGSTTVVVSTIPYKY	G	G	T	F	G	N	Y	A	I	S	R	G	G	G	S	T	A	A	A	G	G	M	G	S	T	T	V	V	V	S	T	I	P	Y	K	Y	2.7881	0	57
S2	GGTFGNYAISRGGGSTAAAGGMGSTTVVVSTIPYKY	G	G	T	F	G	N	Y	A	I	S	R	G	G	G	S	T	A	A	A	G	G	M	G	S	T	T	V	V	V	S	T	I	P	Y	K	Y	2.7881	0	57
S2	GGTFGNYAISRGGGSTAAAGGMGSTTVVVSTIPYKY	G	G	T	F	G	N	Y	A	I	S	R	G	G	G	S	T	A	A	A	G	G	M	G	S	T	T	V	V	V	S	T	I	P	Y	K	Y	2.7881	0	57
S2	GGTFGNYAISRGGGSTAAAGGMGSTTVVVSTIPYKY	G	G	T	F	G	N	Y	A	I	S	R	G	G	G	S	T	A	A	A	G	G	M	G	S	T	T	V	V	V	S	T	I	P	Y	K	Y	2.7881	0	57
S2	GGTFGNYAISRGGGSTAAAGGMGSTTVVVSTIPYKY	G	G	T	F	G	N	Y	A	I	S	R	G	G	G	S	T	A	A	A	G	G	M	G	S	T	T	V	V	V	S	T	I	P	Y	K	Y	2.7881	0	57
S2	GGTFGNYAISRGGGSTAAAGGMGSTTVVVSTIPYKY	G	G	T	F	G	N	Y	A	I	S	R	G	G	G	S	T	A	A	A	G	G	M	G	S	T	T	V	V	V	S	T	I	P	Y	K	Y	2.7881	0	57
S2	GGTFGNYAISRGGGSTAAAGGMGSTTVVVSTIPYKY	G	G	T	F	G	N	Y	A	I	S	R	G	G	G	S	T	A	A	A	G	G	M	G	S	T	T	V	V	V	S	T	I	P	Y	K	Y	2.7881	0	57
S2	GGTFGNYAISRGGGSTAAAGGMGSTTVVVSTIPYKY	G	G	T	F	G	N	Y	A	I	S	R	G	G	G	S	T	A	A	A	G	G	M	G	S	T	T	V	V	V	S	T	I	P	Y	K	Y	2.7881	0	57
S2	GGTFGNYAISRGGGSTAAAGGMGSTTVVVSTIPYKY	G	G	T	F	G	N	Y	A	I	S	R	G	G	G	S	T	A	A	A	G	G	M	G	S	T	T	V	V	V	S	T	I	P	Y	K	Y	2.7881	0	57
S2	GGTFGNYAISRGGGSTAAAGGMGSTTVVVSTIPYKY	G	G	T	F	G	N	Y	A	I	S	R	G	G	G	S	T	A	A	A	G	G	M	G	S	T	T	V	V	V	S	T	I	P	Y	K	Y	2.7881	0	57
S2	GGTFGNYAISRGGGSTAAAGGMGSTTVVVSTIPYKY	G	G	T	F	G	N	Y	A	I	S	R	G	G	G	S	T	A	A	A	G	G	M	G	S	T	T	V	V	V	S	T	I	P	Y	K	Y	2.7881	0	57
S2	GGTFGNYAISRGGGSTAAAGGMGSTTVVVSTIPYKY	G	G	T	F	G	N	Y	A	I	S	R	G	G	G	S	T	A	A	A	G	G	M	G	S	T	T	V	V	V	S	T	I	P	Y	K	Y	2.7881	0	57
S2	GGTFGNYAISRGGGSTAAAGGMGSTTVVVSTIPYKY	G	G	T	F	G	N	Y	A	I	S	R	G	G	G	S	T	A	A	A	G	G	M	G	S	T	T	V	V	V	S	T	I	P	Y	K	Y	2.7881	0	57
S2	GGTFGNYAISRGGGSTAAAGGMGSTTVVVSTIPYKY	G	G	T	F	G	N	Y	A	I	S	R	G	G	G	S	T	A	A	A	G	G	M	G	S	T	T	V	V	V	S	T	I	P	Y	K	Y	2.7881	0	57
S2	GGTFGNYAISRGGGSTAAAGGMGSTTVVVSTIPYKY	G	G	T	F	G	N	Y	A	I	S	R	G	G	G	S	T	A	A	A	G	G	M	G	S	T	T	V	V	V	S	T	I	P	Y	K	Y	2.7881	0	57
S2	GGTFGNYAISRGGGSTAAAGGMGSTTVVVSTIPYKY	G	G	T	F	G	N	Y	A	I	S	R	G	G	G	S	T	A	A	A	G	G	M	G	S	T	T	V	V	V	S	T	I	P	Y	K	Y	2.7881	0	57
S2	GGTFGNYAISRGGGSTAAAGGMGSTTVVVSTIPYKY	G	G	T	F	G	N	Y	A	I	S	R	G	G	G	S	T	A	A	A	G	G	M	G	S	T	T	V	V	V	S	T	I	P	Y	K	Y	2.7881	0	57
S2	GGTFGNYAISRGGGSTAAAGGMGSTTVVVSTIPYKY	G	G	T	F	G	N	Y	A	I	S	R	G	G	G	S	T	A	A	A	G	G	M	G	S	T	T	V	V	V	S	T	I	P	Y	K	Y	2.7881	0	57
S2	GGTFGNYAISRGGGSTAAAGGMGSTTVVVSTIPYKY	G	G	T	F	G	N	Y	A	I	S	R	G	G	G	S	T	A	A	A	G	G	M	G	S	T	T	V	V	V	S	T	I	P	Y	K	Y	2.7881	0	57
S2	GGTFGNYAISRGGGSTAAAGGMGSTTVVVSTIPYKY	G	G	T	F	G	N	Y	A	I	S	R	G	G	G	S	T	A	A	A	G	G	M	G	S	T	T	V	V	V	S	T	I	P	Y	K	Y	2.7881	0	57
S2	GGTFGNYAISRGGGSTAAAGGMGSTTVVVSTIPYKY	G	G	T	F	G	N	Y	A	I	S	R	G	G	G	S	T	A	A	A	G	G	M	G	S	T	T	V	V	V	S	T	I	P	Y	K	Y	2.7881	0	57
S2	GGTFGNYAISRGGGSTAAAGGMGSTTVVVSTIPYKY	G	G	T	F	G	N	Y	A	I	S	R	G	G	G	S	T	A	A	A	G	G	M	G	S	T	T	V	V	V	S	T	I	P	Y	K	Y	2.7881	0	57
S2	GGTFGNYAISRGGGSTAAAGGMGSTTVVVSTIPYKY	G	G	T	F	G	N	Y	A	I	S	R	G	G	G	S	T	A	A	A	G	G	M	G	S	T	T	V	V	V	S	T	I	P	Y	K	Y	2.7881	0	57
S2	GGTFGNYAISRGGGSTAAAGGMGSTTVVVSTIPYKY	G	G	T	F	G	N	Y	A	I	S	R	G	G	G	S	T	A	A	A	G	G	M	G	S	T	T	V	V	V	S	T	I	P	Y	K	Y	2.7881	0	57
S2	GGTFGNYAISRGGGSTAAAGGMGSTTVVVSTIPYKY	G	G	T	F	G	N	Y	A	I	S	R	G	G	G	S	T	A	A	A	G	G	M	G	S	T	T	V	V	V	S	T	I	P	Y	K	Y	2.7881	0	57
S2	GGTFGNYAISRGGGSTAAAGGMGSTTVVVSTIPYKY	G	G	T	F	G	N	Y	A	I	S	R	G	G	G	S	T	A	A	A	G	G	M	G	S	T	T	V	V	V	S	T	I	P	Y	K	Y	2.7881	0	57
S2	GGTFGNYAISRGGGSTAAAGGMGSTTVVVSTIPYKY	G	G	T	F	G	N	Y	A	I	S	R	G	G	G	S	T	A	A	A	G	G	M	G	S	T	T	V	V	V	S	T	I	P	Y	K	Y	2.7881	0	57
S2	GGTFGNYAISRGGGSTAAAGGMGSTTVVVSTIPYKY	G	G	T	F	G	N	Y	A	I	S	R	G	G	G	S	T	A	A	A	G	G	M	G	S	T	T	V	V	V	S	T	I	P	Y	K	Y	2.7881	0	57
S2	GGTFGNYAISRGGGSTAAAGGMGSTTVVVSTIPYKY	G	G	T	F	G	N	Y	A	I	S	R	G	G	G	S	T	A	A	A	G	G	M	G	S	T	T	V	V	V	S	T	I	P	Y	K	Y	2.7881	0	57
S2	GGTFGNYAISRGGGSTAAAGGMGSTTVVVSTIPYKY	G	G	T	F	G	N	Y	A	I	S	R	G	G	G	S	T	A	A	A	G	G	M	G	S	T	T	V	V	V	S	T	I	P	Y	K	Y	2.7881	0	57
S2	GGTFGNYAISRGGGSTAAAGGMGSTTVVVSTIPYKY	G	G	T	F	G	N	Y	A	I	S	R	G	G	G	S	T	A	A	A	G	G	M	G	S	T	T	V	V	V	S	T	I	P	Y	K	Y	2.7881	0	57
S2	GGTFGNYAISRGGGSTAAAGGMGSTTVVVSTIPYKY	G	G	T	F	G	N	Y	A	I	S	R	G	G	G	S	T	A	A	A	G	G	M	G	S	T	T	V	V	V	S	T	I	P	Y	K	Y	2.7881	0	57
S2	GGTFGNYAISRGGGSTAAAGGMGSTTVVVSTIPYKY	G	G	T	F	G	N	Y	A	I	S	R	G	G	G	S	T	A	A	A	G	G	M	G	S	T	T	V	V	V	S	T	I	P	Y	K	Y	2.7881	0	57
S2	GGTFGNYAISRGGGSTAAAGGMGSTTVVVSTIPYKY	G	G	T	F	G	N	Y	A	I	S	R	G	G	G	S	T	A	A	A	G	G	M	G	S	T	T	V	V	V	S	T	I	P	Y	K	Y	2.7881	0	57
S2	GGTFGNYAISRGGGSTAAAGGMGSTTVVVSTIPYKY	G	G	T	F	G	N	Y	A	I	S	R	G	G	G	S	T	A	A	A	G	G	M	G	S	T	T	V	V	V	S	T	I	P	Y	K	Y	2.7881	0	57
S2	GGTFGNYAISRGGGSTAAAGGMGSTTVVVSTIPYKY	G	G	T	F	G	N	Y	A	I	S	R	G	G	G	S	T	A	A	A	G	G	M	G	S	T	T	V	V	V	S	T	I	P	Y	K	Y	2.7881	0	57
S2	GGTFGNYAISRGGGSTAAAGGMGSTTVVVSTIPYKY	G	G	T	F	G	N	Y	A	I	S	R	G	G	G	S	T	A	A	A	G	G	M	G	S	T	T	V	V	V	S	T	I	P	Y	K	Y	2.7881	0	57
S2	GGTFGNYAISRGGGSTAAAGGMGSTTVVVSTIPYKY	G	G	T	F	G	N	Y	A	I	S	R	G	G	G	S	T	A	A	A	G	G	M	G	S	T	T	V	V	V	S	T	I	P	Y	K	Y	2.7881	0	57
S2	GGTFGNYAISRGGGSTAAAGGMGSTTVVVSTIPYKY	G	G	T	F	G	N	Y	A	I	S	R	G	G	G	S	T	A	A	A	G	G	M	G	S	T	T	V	V	V	S	T	I	P	Y	K	Y	2.7881	0	57
S2	GGTFGNYAISRGGGSTAAAGGMGSTTVVVSTIPYKY	G	G	T	F	G	N	Y	A	I	S	R	G	G	G	S	T	A	A	A	G	G	M	G	S	T	T	V	V	V	S	T	I	P	Y	K	Y	2.7881	0	57
S2	GGTFGNYAISRGGGSTAAAGGMGSTTVVVSTIPYKY	G	G	T	F	G	N	Y	A	I	S	R	G	G	G	S	T	A	A	A	G	G	M	G	S	T	T	V	V	V	S	T	I	P	Y	K	Y	2.7881	0	57
S2	GGTFGNYAISRGGGSTAAAGGMGSTTVVVSTIPYKY	G	G	T	F	G	N	Y	A	I	S	R	G	G	G	S	T	A	A	A	G	G	M	G	S	T	T	V	V	V	S	T	I	P	Y	K	Y	2.7881	0	57
S2	GGTFGNYAISRGGGSTAAAGGMGSTTVVVSTIPYKY	G	G	T	F	G	N	Y	A	I	S	R	G	G	G	S	T	A	A	A	G	G	M	G	S	T	T	V	V	V	S	T	I	P	Y	K	Y	2.7881	0	57
S2	GGTFGNYAISRGGGSTAAAGGMGSTTVVVSTIPYKY	G	G	T	F	G	N	Y	A	I	S	R	G	G	G	S	T	A	A	A	G	G	M	G	S	T	T	V	V	V	S	T	I	P	Y	K	Y	2.7881	0	57
S2	GGTFGNYAISRGGGSTAAAGGMGSTTVVVSTIPYKY	G	G	T	F	G	N	Y	A	I	S	R	G	G	G	S	T	A	A	A	G	G	M	G	S	T	T	V	V	V	S	T	I	P	Y	K	Y	2.7881	0	57
S2	GGTFGNYAISRGGGSTAAAGGMGSTTVVVSTIPYKY	G	G	T	F	G	N	Y	A	I	S	R	G	G	G	S	T	A	A	A	G	G	M	G	S	T	T	V	V	V	S	T	I	P	Y	K	Y	2.7881	0	57
S2	GGTFGNYAISRGGGSTAAAGGMGSTTVVVSTIPYKY	G	G	T	F	G	N	Y	A	I	S	R	G	G	G	S	T	A	A	A	G	G	M	G	S	T	T	V	V	V	S	T	I	P	Y	K	Y	2.7881	0	57
S2	GGTFGNYAISRGGGSTAAAGGMGSTTVVVSTIPYKY	G	G	T	F	G	N	Y	A	I	S	R	G	G	G	S	T	A	A	A	G	G	M	G	S	T	T	V	V	V	S	T	I	P	Y	K	Y	2.7881	0	57
S2	GGTFGNYAISRGGGSTAAAGGMGSTTVVVSTIPYKY	G	G	T	F	G	N	Y	A	I	S	R	G	G	G	S	T	A	A	A	G	G	M	G	S	T	T	V	V	V	S	T	I	P	Y	K	Y	2.7881	0	57
S2	GGTFGNYAISRGGGSTAAAGGMGSTTVVVSTIPYKY	G	G	T	F	G	N	Y	A	I	S	R	G	G	G	S	T	A	A	A	G	G	M	G	S	T	T	V	V	V	S	T	I	P	Y	K	Y	2.7881	0	57
S2	GGTFGNYAISRGGGSTAAAGGMGSTTVVVSTIPYKY	G	G	T	F	G	N	Y	A	I	S	R	G	G	G	S	T	A	A	A	G	G	M	G	S	T	T	V	V	V	S	T	I	P	Y	K	Y	2.7881	0	57
S2	GGTFGNYAISRGGGSTAAAGGMGSTTVVVSTIPYKY	G	G	T	F	G	N	Y	A	I	S	R	G	G	G	S	T	A	A	A	G	G	M	G	S	T	T	V	V	V	S	T	I	P	Y	K	Y	2.7881	0	57
S2	GGTFGNYAISRGGGSTAAAGGMGSTTVVVSTIPYKY	G	G	T	F	G	N	Y	A	I	S	R	G	G	G	S	T	A	A	A	G	G	M	G	S	T	T	V	V	V	S	T	I	P	Y	K	Y	2.7881	0	57
S2	GGTFGNYAISRGGGSTAAAGGMGSTTVVVSTIPYKY	G	G	T	F	G	N	Y	A	I	S	R	G	G	G	S	T	A	A	A	G	G	M	G	S	T	T	V	V	V	S	T	I	P	Y	K	Y	2.7881	0	57
S2	GGTFGNYAISRGGGSTAAAGGMGSTTVVVSTIPYKY	G	G	T	F	G	N	Y	A	I	S	R	G	G	G	S	T	A	A	A	G	G	M	G	S	T	T	V	V	V	S	T	I	P	Y	K	Y	2.7881	0	57
S2	GGTFGNYAISRGGGSTAAAGGMGSTTVVVSTIPYKY	G	G	T	F	G	N	Y	A	I	S	R	G	G	G	S	T	A	A	A	G	G	M	G	S	T	T	V	V	V	S	T	I	P	Y	K	Y	2.7881	0	57
S2	GGTFGNYAISRGGGSTAAAGGMGSTTVVVSTIPYKY	G	G	T	F	G	N	Y	A	I	S	R	G	G	G	S	T	A	A	A	G	G	M	G	S	T	T	V	V	V	S	T	I	P	Y	K	Y	2.7881	0	57
S2	GGTFGNYAISRGGGSTAAAGGMGSTTVVVSTIPYKY	G	G	T	F	G	N	Y	A	I	S	R	G	G	G	S	T	A	A	A	G	G	M	G	S	T	T	V	V	V	S	T	I	P	Y	K	Y	2.7881	0	57
S2	GGTFGNYAISRGGGSTAAAGGMGSTTVVVSTIPYKY	G	G	T	F	G	N	Y	A	I	S	R	G	G	G	S	T	A	A	A	G	G	M	G	S	T	T	V	V	V	S	T	I	P	Y	K	Y	2.7881	0	57
S2	GGTFGNYAISRGGGSTAAAGGMGSTTVVVSTIPYKY	G	G	T	F	G	N	Y	A	I	S	R	G	G	G	S	T	A	A	A	G	G	M	G	S	T	T	V	V	V	S	T	I	P	Y	K	Y	2.7881	0	57
S2	GGTFGNYAISRGGGSTAAAGGMGSTTVVVSTIPYKY	G	G	T	F	G	N	Y	A	I	S	R	G	G	G	S	T	A	A	A	G	G	M	G	S	T	T	V	V	V	S	T	I	P	Y	K	Y	2.7881	0	57
S2	GGTFGNYAISRGGGSTAAAGGMGSTTVVVSTIPYKY	G	G	T	F	G	N	Y	A	I	S	R	G	G	G	S	T	A	A	A	G	G	M	G	S	T	T	V	V	V	S	T	I	P	Y	K	Y	2.7881	0	57
S2	GGTFGNYAISRGGGSTAAAGGMGSTTVVVSTIPYKY	G	G	T	F	G	N	Y	A	I	S	R	G	G	G	S	T	A	A	A	G	G	M	G	S	T	T	V	V	V	S	T	I	P	Y	K	Y	2.7881	0	57
S2	GGTFGNYAISRGGGSTAAAGGMGSTTVVVSTIPYKY	G	G	T	F	G	N	Y	A	I	S	R	G	G	G	S	T	A	A	A	G	G	M	G	S	T	T	V	V	V	S	T	I	P	Y	K	Y	2.7881	0	57
S2	GGTFGNYAISRGGGSTAAAGGMGSTTVVVSTIPYKY	G	G	T	F	G	N	Y	A	I	S	R	G	G	G	S	T	A	A	A	G	G	M	G	S	T	T	V	V	V	S	T	I	P	Y	K	Y	2.7881	0	57
S2	GGTFGNYAISRGGGSTAAAGGMGSTTVVVSTIPYKY	G	G	T	F	G	N	Y	A	I	S	R	G	G	G	S	T	A	A	A	G	G	M	G	S	T	T	V	V	V	S	T	I	P	Y	K	Y	2.7881	0	57
S2	GGTFGNYAISRGGGSTAAAGGMGSTTVVVSTIPYKY	G	G	T	F	G	N	Y	A	I	S	R	G	G	G	S	T	A	A	A	G	G	M	G	S	T	T	V	V	V	S	T	I	P	Y	K	Y	2.7881	0	57
S2	GGTFGNYAISRGGGSTAAAGGMGSTTVVVSTIPYKY	G	G	T	F	G	N	Y	A	I	S	R	G	G	G	S	T	A	A	A	G	G	M	G	S	T	T	V	V	V	S	T	I	P	Y	K	Y	2.7881	0	57
S2	GGTFGNYAISRGGGSTAAAGGMGSTTVVVSTIPYKY	G	G	T	F	G	N	Y	A	I	S	R	G	G	G	S	T	A	A	A	G	G	M	G	S	T	T	V	V	V	S	T	I	P	Y	K	Y	2.7881	0	57
S2	GGTFGNYAISRGGGSTAAAGGMGSTTVVVSTIPYKY	G	G	T	F	G	N	Y	A	I	S	R	G	G	G	S	T	A	A	A	G	G	M	G	S	T	T	V	V	V	S	T	I	P	Y	K	Y	2.7881	0	57
S2	GGTFGNYAISRGGGSTAAAGGMGSTTVVVSTIPYKY	G	G	T	F	G	N	Y	A	I	S	R	G	G	G	S	T	A	A	A	G	G	M	G	S	T	T	V	V	V	S	T	I	P	Y	K	Y	2.7881	0	57
S2	GGTFGNYAISRGGGSTAAAGGMGSTTVVVSTIPYKY	G	G	T	F	G	N	Y	A	I	S	R	G	G	G	S	T	A	A	A	G	G	M	G	S	T	T	V	V	V	S	T	I	P	Y	K	Y	2.7881	0	57
S2	GGTFGNYAISRGGGSTAAAGGMGSTTVVVSTIPYKY	G	G	T	F	G	N	Y	A	I	S	R	G	G	G	S	T	A	A	A	G	G	M	G	S	T	T	V	V	V	S	T	I	P	Y	K	Y	2.7881	0	57
S2	GGTFGNYAISRGGGSTAAAGGMGSTTVVVSTIPYKY	G	G	T	F	G	N	Y	A	I	S	R	G	G	G	S	T	A	A	A	G	G	M	G	S	T	T	V	V	V	S	T	I	P	Y	K	Y	2.7881	0	57
S2	GGTFGNYAISRGGGSTAAAGGMGSTTVVVSTIPYKY	G	G	T	F	G	N	Y	A	I	S	R	G	G	G	S	T	A	A	A	G	G	M	G	S	T	T	V	V	V	S	T	I	P	Y	K	Y	2.7881	0	57
S2	GGTFGNYAISRGGGSTAAAGGMGSTTVVVSTIPYKY	G	G	T	F	G	N	Y	A	I	S	R	G	G	G	S	T	A	A	A	G	G	M	G	S	T	T	V	V	V	S	T	I	P	Y	K	Y	2.7881	0	57
S2	GGTFGNYAISRGGGSTAAAGGMGSTTVVVSTIPYKY	G	G	T	F	G	N	Y	A	I	S	R	G	G	G	S	T	A	A	A	G	G	M	G	S	T	T	V	V	V	S	T	I	P	Y	K	Y	2.7881	0	57
S2	GGTFGNYAISRGGGSTAAAGGMGSTTVVVSTIPYKY	G	G	T	F	G	N	Y	A	I	S	R	G	G	G	S	T	A	A	A	G	G	M	G	S	T	T	V	V	V	S	T	I	P	Y	K	Y	2.7881	0	57
S2	GGTFGNYAISRGGGSTAAAGGMGSTTVVVSTIPYKY	G	G	T	F	G	N	Y	A	I	S	R	G	G	G	S	T	A	A	A	G	G	M	G	S	T	T	V	V	V	S	T	I	P	Y	K	Y	2.7881	0	57
S2	GGTFGNYAISRGGGSTAAAGGMGSTTVVVSTIPYKY	G	G	T	F	G	N	Y	A	I	S	R	G	G	G	S	T	A	A	A	G	G	M	G	S	T	T	V	V	V	S	T	I	P	Y	K	Y	2.7881	0	57
S2	GGTFGNYAISRGGGSTAAAGGMGSTTVVVSTIPYKY	G	G	T	F	G	N	Y	A	I	S	R	G	G	G	S	T	A	A	A	G	G	M	G	S	T	T	V	V	V	S	T	I	P	Y	K	Y	2.7881	0	57
S2	GGTFGNYAISRGGGSTAAAGGMGSTTVVVSTIPYKY	G	G	T	F	G	N	Y	A	I	S	R	G	G	G	S	T	A	A	A	G	G	M	G	S	T	T	V	V	V	S	T	I	P	Y	K	Y	2.7881	0	57
S2	GGTFGNYAISRGGGSTAAAGGMGSTTVVVSTIPYKY	G	G	T	F	G	N	Y	A	I	S	R	G	G	G	S	T	A	A	A	G	G	M	G	S	T	T	V	V	V	S	T	I	P	Y	K	Y	2.7881	0	57
S2	GGTFGNYAISRGGGSTAAAGGMGSTTVVVSTIPYKY	G	G	T	F	G	N	Y	A	I	S	R	G	G	G	S	T	A	A	A	G	G	M	G	S	T	T	V	V	V	S	T	I	P	Y	K	Y	2.7881	0	57
S2	GGTFGNYAISRGGGSTAAAGGMGSTTVVVSTIPYKY	G	G	T	F	G	N	Y	A	I	S	R	G	G	G	S	T	A	A	A	G	G	M	G	S	T	T	V	V	V	S	T	I	P	Y	K	Y	2.7881	0	57
S2	GGTFGNYAISRGGGSTAAAGGMGSTTVVVSTIPYKY	G	G	T	F	G	N	Y	A	I	S	R	G	G	G	S	T	A	A	A	G	G	M	G	S	T	T	V	V	V	S	T	I	P	Y	K	Y	2.7881	0	57
S2	GGTFGNYAISRGGGSTAAAGGMGSTTVVVSTIPYKY	G	G	T	F	G	N	Y	A	I	S	R	G	G	G	S	T	A	A	A	G	G	M	G	S	T	T	V	V	V	S	T	I	P	Y	K	Y	2.7881	0	57
S2	GGTFGNYAISRGGGSTAAAGGMGSTTVVVSTIPYKY	G	G	T	F	G	N	Y	A	I	S	R	G	G	G	S	T	A	A	A	G	G	M	G	S	T	T	V	V	V	S	T	I	P	Y	K	Y	2.7881	0	57
S2	GGTFGNYAISRGGGSTAAAGGMGSTTVVVSTIPYKY	G	G	T	F	G	N	Y	A	I	S	R	G	G	G	S	T	A	A	A	G	G	M	G	S	T	T	V	V	V	S	T	I	P	Y	K	Y	2.7881	0	57
S2	GGTFGNYAISRGGGSTAAAGGMGSTTVVVSTIPYKY	G	G	T	F	G	N	Y	A	I	S	R	G	G	G	S	T	A	A	A	G	G	M	G	S	T	T	V	V	V	S	T	I	P	Y	K	Y	2.7881	0	57
S2	GGTFGNYAISRGGGSTAAAGGMGSTTVVVSTIPYKY	G	G	T	F	G	N	Y	A	I	S	R	G	G	G	S	T	A	A	A	G	G	M	G	S	T	T	V	V	V	S	T	I	P	Y	K	Y	2.7881	0	57
S2	GGTFGNYAISRGGGSTAAAGGMGSTTVVVSTIPYKY	G	G	T	F	G	N	Y	A	I	S	R	G	G	G	S	T	A	A	A	G	G	M	G	S	T	T	V	V	V	S	T	I	P	Y	K	Y	2.7881	0	57
S2	GGTFGNYAISRGGGSTAAAGGMGSTTVVVSTIPYKY	G	G	T	F	G	N	Y	A	I	S	R	G	G	G	S	T	A	A	A	G	G	M	G	S	T	T	V	V	V	S	T	I	P	Y	K	Y	2.7881	0	57
S2	GGTFGNYAISRGGGSTAAAGGMGSTTVVVSTIPYKY	G	G	T	F	G	N	Y	A	I	S	R	G	G	G	S	T	A	A	A	G	G	M	G	S	T	T	V	V	V	S	T	I	P	Y	K	Y	2.7881	0	57
S2	GGTFGNYAISRGGGSTAAAGGMGSTTVVVSTIPYKY	G	G	T	F	G	N	Y	A	I	S	R	G	G	G	S	T	A	A	A	G	G	M	G	S	T	T	V	V	V	S	T	I	P	Y	K	Y	2.7881	0	57
S2	GGTFGNYAISRGGGSTAAAGGMGSTTVVVSTIPYKY	G	G	T	F	G	N	Y	A	I	S	R	G	G	G	S	T	A	A	A	G	G	M	G	S	T	T	V	V	V	S	T	I	P	Y	K	Y	2.7881	0	57
S2	GGTFGNYAISRGGGSTAAAGGMGSTTVVVSTIPYKY	G	G	T	F	G	N	Y	A	I	S	R	G	G	G	S	T	A	A	A	G	G	M	G	S	T	T	V	V	V	S	T	I	P	Y	K	Y	2.7881	0	57
S2	GGTFGNYAISRGGGSTAAAGGMGSTTVVVSTIPYKY	G	G	T	F	G	N	Y	A	I	S	R	G	G	G	S	T	A	A	A	G	G	M	G	S	T	T	V	V	V	S	T	I	P	Y	K	Y	2.7881	0	57
S2	GGTFGNYAISRGGGSTAAAGGMGSTTVVVSTIPYKY	G	G	T	F	G	N	Y	A	I	S	R	G	G	G	S	T	A	A	A	G	G	M	G	S	T	T	V	V	V	S	T	I	P	Y	K	Y	2.7881	0	57
S2	GGTFGNYAISRGGGSTAAAGGMGSTTVVVSTIPYKY	G	G	T	F	G	N	Y	A	I	S	R	G	G	G	S	T	A	A	A	G	G	M	G	S	T	T	V	V	V	S	T	I	P	Y	K	Y	2.7881	0	57
S2	GGTFGNYAISRGGGSTAAAGGMGSTTVVVSTIPYKY	G	G	T	F	G	N	Y	A	I	S	R	G	G	G	S	T	A	A	A	G	G	M	G	S	T	T	V	V	V	S	T	I	P	Y	K	Y	2.7881	0	57
S2	GGTFGNYAISRGGGSTAAAGGMGSTTVVVSTIPYKY	G	G	T	F	G	N	Y	A	I	S	R	G	G	G	S	T	A	A	A	G	G	M	G	S	T	T	V	V	V	S	T	I	P	Y	K	Y	2.7881	0	57
S2	GGTFGNYAISRGGGSTAAAGGMGSTTVVVSTIPYKY	G	G	T	F	G	N	Y	A	I	S	R	G	G	G	S	T	A	A	A	G	G	M	G	S	T	T	V	V	V	S	T	I	P	Y	K	Y	2.7881	0	57
S2	GGTFGNYAISRGGGSTAAAGGMGSTTVVVSTIPYKY	G	G	T	F	G	N	Y	A	I	S	R	G	G	G	S	T	A	A	A	G	G	M	G	S	T	T	V	V	V	S	T	I	P	Y	K	Y	2.7881	0	57
S2	GGTFGNYAISRGGGSTAAAGGMGSTTVVVSTIPYKY	G	G	T	F	G	N	Y	A	I	S	R	G	G	G	S	T	A	A	A	G	G	M	G	S	T	T	V	V	V	S	T	I	P	Y	K	Y	2.7881	0	57
S2	GGTFGNYAISRGGGSTAAAGGMGSTTVVVSTIPYKY	G	G	T	F	G	N	Y	A	I	S	R	G	G	G	S	T	A	A	A	G	G	M	G	S	T	T	V	V	V	S	T	I	P	Y	K	Y	2.7881	0	57
S2	GGTFGNYAISRGGGSTAAAGGMGSTTVVVSTIPYKY	G	G	T	F	G	N	Y	A	I	S	R	G	G	G	S	T	A	A	A	G	G	M	G	S	T	T	V	V	V	S	T	I	P	Y	K	Y	2.7881	0	57
S2	GGTFGNYAISRGGGSTAAAGGMGSTTVVVSTIPYKY	G	G	T	F	G	N	Y	A	I	S	R	G	G	G	S	T	A	A	A	G	G	M	G	S	T	T	V	V	V	S	T	I	P	Y	K	Y	2.7881	0	57
S2	GGTFGNYAISRGGGSTAAAGGMGSTTVVVSTIPYKY	G	G	T	F	G	N	Y	A	I	S	R	G	G	G	S	T	A	A	A	G	G	M	G	S	T	T	V	V	V	S	T	I	P	Y	K	Y	2.7881	0	57
S2	GGTFGNYAISRGGGSTAAAGGMGSTTVVVSTIPYKY	G	G	T	F	G	N	Y	A	I	S	R	G	G	G	S	T	A	A	A	G	G	M	G	S	T	T	V	V	V	S	T	I	P	Y	K	Y	2.7881	0	57
S2	GGTFGNYAISRGGGSTAAAGGMGSTTVVVSTIPYKY	G	G	T	F	G	N	Y	A	I	S	R	G	G	G	S	T	A	A	A	G	G	M	G	S	T	T	V	V	V	S	T	I	P	Y	K	Y	2.7881	0	57
S2	GGTFGNYAISRGGGSTAAAGGMGSTTVVVSTIPYKY	G	G	T	F	G	N	Y	A	I	S	R	G	G	G	S	T	A	A	A	G	G	M	G	S	T	T	V	V	V	S	T	I	P	Y	K	Y	2.7881	0	57
S2	GGTFGNYAISRGGGSTAAAGGMGSTTVVVSTIPYKY	G	G	T	F	G	N	Y	A	I	S	R	G	G	G	S	T	A	A	A	G	G	M	G	S	T	T	V	V	V	S	T	I	P	Y	K	Y	2.7881	0	57
S2	GGTFGNYAISRGGGSTAAAGGMGSTTVVVSTIPYKY	G	G	T	F	G	N	Y	A	I	S	R	G	G	G	S	T	A	A	A	G	G	M	G	S	T	T	V	V	V	S	T	I	P	Y	K	Y	2.7881	0	57
S2	GGTFGNYAISRGGGSTAAAGGMGSTTVVVSTIPYKY	G	G	T	F	G	N	Y	A	I	S	R	G	G	G	S	T	A	A	A	G	G	M	G	S	T	T	V	V	V	S	T	I	P	Y	K	Y	2.7881	0	57
S2	GGTFGNYAISRGGGSTAAAGGMGSTTVVVSTIPYKY	G	G	T	F	G	N	Y	A	I	S	R	G	G	G	S	T	A	A	A	G	G	M	G	S	T	T	V	V	V	S	T	I	P	Y	K	Y	2.7881	0	57
S2	GGTFGNYAISRGGGSTAAAGGMGSTTVVVSTIPYKY	G	G	T	F	G	N	Y	A	I	S	R	G	G	G	S	T	A	A	A	G	G	M	G	S	T	T	V	V	V	S	T	I	P	Y	K	Y	2.7881	0	57
S2	GGTFGNYAISRGGGSTAAAGGMGSTTVVVSTIPYKY	G	G	T	F	G	N	Y	A	I	S	R	G	G	G	S	T	A	A	A	G	G	M	G	S	T	T	V	V	V	S	T	I	P	Y	K	Y	2.7881	0	57
S2	GGTFGNYAISRGGGSTAAAGGMGSTTVVVSTIPYKY	G	G	T	F	G	N	Y	A	I	S	R	G	G	G	S	T	A	A	A	G	G	M	G	S	T	T	V	V	V	S	T	I	P	Y	K	Y	2.7881	0	57
S2	GGTFGNYAISRGGGSTAAAGGMGSTTVVVSTIPYKY	G	G	T	F	G	N	Y	A	I	S	R	G	G	G	S	T	A	A	A	G	G	M	G	S	T	T	V	V	V	S	T	I	P	Y	K	Y	2.7881	0	57
S2	GGTFGNYAISRGGGSTAAAGGMGSTTVVVSTIPYKY	G	G	T	F	G	N	Y	A	I	S	R	G	G	G	S	T	A	A	A	G	G	M	G	S	T	T	V	V	V	S	T	I	P	Y	K	Y	2.7881	0	57
S2	GGTFGNYAISRGGGSTAAAGGMGSTTVVVSTIPYKY	G	G	T	F	G	N	Y	A	I	S	R	G	G	G	S	T	A	A	A	G	G	M	G	S	T	T	V	V	V	S	T	I	P	Y	K	Y	2.7881	0	57
S2	GGTFGNYAISRGGGSTAAAGGMGSTTVVVSTIPYKY	G	G	T	F	G	N	Y	A	I	S	R	G	G	G	S	T	A	A	A	G	G	M	G	S	T	T	V	V	V	S	T	I	P	Y	K	Y	2.7881	0	57
S2	GGTFGNYAISRGGGSTAAAGGMGSTTVVVSTIPYKY	G	G	T	F	G	N	Y	A	I	S	R	G	G	G	S	T	A	A	A	G	G	M	G	S	T	T	V	V	V	S	T	I	P	Y	K	Y	2.7881	0	57
S2	GGTFGNYAISRGGGSTAAAGGMGSTTVVVSTIPYKY	G	G	T	F	G	N	Y	A	I	S	R	G	G	G	S	T	A	A	A	G	G	M	G	S	T	T	V	V	V	S	T	I	P	Y	K	Y	2.7881	0	57
S2	GGTFGNYAISRGGGSTAAAGGMGSTTVVVSTIPYKY	G	G	T	F	G	N	Y	A	I	S	R	G	G	G	S	T	A	A	A	G	G	M	G	S	T	T	V	V	V	S	T	I	P	Y	K	Y	2.7881	0	57
S2	GGTFGNYAISRGGGSTAAAGGMGSTTVVVSTIPYKY	G	G	T	F	G	N	Y	A	I	S	R	G	G	G	S	T	A	A	A	G	G	M	G	S	T	T	V	V	V	S	T	I	P	Y	K	Y	2.7881	0	57
S2	GGTFGNYAISRGGGSTAAAGGMGSTTVVVSTIPYKY	G	G	T	F	G	N	Y	A	I	S	R	G	G	G	S	T	A	A	A	G	G	M	G	S	T	T	V	V	V	S	T	I	P	Y	K	Y	2.7881	0	57
S2	GGTFGNYAISRGGGSTAAAGGMGSTTVVVSTIPYKY	G	G	T	F	G	N	Y	A	I	S	R	G	G	G	S	T	A	A	A	G	G	M	G	S	T	T	V	V	V	S	T	I	P	Y	K	Y	2.7881	0	57
S2	GGTFGNYAISRGGGSTAAAGGMGSTTVVVSTIPYKY	G	G	T	F	G	N	Y	A	I	S	R	G	G	G	S	T	A	A	A	G	G	M	G	S	T	T	V	V	V	S	T	I	P	Y	K	Y	2.7881	0	57
S2	GGTFGNYAISRGGGSTAAAGGMGSTTVVVSTIPYKY	G	G	T	F	G	N	Y	A	I	S	R	G	G	G	S	T	A	A	A	G	G	M	G	S	T	T	V	V	V	S	T	I	P	Y	K	Y	2.7881	0	57
S2	GGTFGNYAISRGGGSTAAAGGMGSTTVVVSTIPYKY	G	G	T	F	G	N	Y	A	I	S	R	G	G	G	S	T	A	A	A	G	G	M	G	S	T	T	V	V	V	S	T	I	P	Y	K	Y	2.7881	0	57
S2	GGTFGNYAISRGGGSTAAAGGMGSTTVVVSTIPYKY	G	G	T	F	G	N	Y	A	I	S	R	G	G	G	S	T	A	A	A	G	G	M	G	S	T	T	V	V	V	S	T	I	P	Y	K	Y	2.7881	0	57
S2	GGTFGNYAISRGGGSTAAAGGMGSTTVVVSTIPYKY	G	G	T	F	G	N	Y	A	I	S	R	G	G	G	S	T	A	A	A	G	G	M	G	S	T	T	V	V	V	S	T	I	P	Y	K	Y	2.7881	0	57
S2	GGTFGNYAISRGGGSTAAAGGMGSTTVVVSTIPYKY	G	G	T	F	G	N	Y	A	I	S	R	G	G	G	S	T	A	A	A	G	G	M	G	S	T	T	V	V	V	S	T	I	P	Y	K	Y	2.7881	0	57
S2	GGTFGNYAISRGGGSTAAAGGMGSTTVVVSTIPYKY	G	G	T	F	G	N	Y	A	I	S	R	G	G	G	S	T	A	A	A	G	G	M	G	S	T	T	V	V	V	S	T	I	P	Y	K	Y	2.7881	0	57
S2	GGTFGNYAISRGGGSTAAAGGMGSTTVVVSTIPYKY	G	G	T	F	G	N	Y	A	I	S	R	G	G	G	S	T	A	A	A	G	G	M	G	S	T	T	V	V	V	S	T	I	P	Y	K	Y	2.7881	0	57
S2	GGTFGNYAISRGGGSTAAAGGMGSTTVVVSTIPYKY	G	G	T	F	G	N	Y	A	I	S	R	G	G	G	S	T	A	A	A	G	G	M	G	S	T	T	V	V	V	S	T	I	P	Y	K	Y	2.7881	0	57
S2	GGTFGNYAISRGGGSTAAAGGMGSTTVVVSTIPYKY	G	G	T	F	G	N	Y	A	I	S	R	G	G	G	S	T	A	A	A	G	G	M	G	S	T	T	V	V	V	S	T	I	P	Y	K	Y	2.7881	0	57
S2	GGTFGNYAISRGGGSTAAAGGMGSTTVVVSTIPYKY	G	G	T	F	G	N	Y	A	I	S	R	G	G	G	S	T	A	A	A	G	G	M	G	S	T	T	V	V	V	S	T	I	P	Y	K	Y	2.7881	0	57
S2	GGTFGNYAISRGGGSTAAAGGMGSTTVVVSTIPYKY	G	G	T	F	G	N	Y	A	I	S	R	G	G	G	S	T	A	A	A	G	G	M	G	S	T	T	V	V	V	S	T	I	P	Y	K	Y	2.7881	0	57
S2	GGTFGNYAISRGGGSTAAAGGMGSTTVVVSTIPYKY	G	G	T	F	G	N	Y	A	I	S	R	G	G	G	S	T	A	A	A	G	G	M	G	S	T	T	V	V	V	S	T	I	P	Y	K	Y	2.7881	0	57
S2	GGTFGNYAISRGGGSTAAAGGMGSTTVVVSTIPYKY	G	G	T	F	G	N	Y	A	I	S	R	G	G	G	S	T	A	A	A	G	G	M	G	S	T	T	V	V	V	S	T	I	P	Y	K	Y	2.7881	0	57
S2	GGTFGNYAISRGGGSTAAAGGMGSTTVVVSTIPYKY	G	G	T	F	G	N	Y	A	I	S	R	G	G	G	S	T	A	A	A	G	G	M	G	S	T	T	V	V	V	S	T	I	P	Y	K	Y	2.7881	0	57
S2	GGTFGNYAISRGGGSTAAAGGMGSTTVVVSTIPYKY	G	G	T	F	G	N	Y	A	I	S	R	G	G	G	S	T	A	A	A	G	G	M	G	S	T	T	V	V	V	S	T	I	P	Y	K	Y	2.7881	0	57
S2	GGTFGNYAISRGGGSTAAAGGMGSTTVVVSTIPYKY	G	G	T	F	G	N	Y	A	I	S	R	G	G	G	S	T	A	A	A	G	G	M	G	S	T	T	V	V	V	S	T	I	P	Y	K	Y	2.7881	0	57
S2	GGTFGNYAISRGGGSTAAAGGMGSTTVVVSTIPYKY	G	G	T	F	G	N	Y	A	I	S	R	G	G	G	S	T	A	A	A	G	G	M	G	S	T	T	V	V	V	S	T	I	P	Y	K	Y	2.7881	0	57
S2	GGTFGNYAISRGGGSTAAAGGMGSTTVVVSTIPYKY	G	G	T	F	G	N	Y	A	I	S	R	G	G	G	S	T	A	A	A	G	G	M	G	S	T	T	V	V	V	S	T	I	P	Y	K	Y	2.7881	0	57
S2	GGTFGNYAISRGGGSTAAAGGMGSTTVVVSTIPYKY	G	G	T	F	G	N	Y	A	I	S	R	G	G	G	S	T	A	A	A	G	G	M	G	S	T	T	V	V	V	S	T	I	P	Y	K	Y	2.7881	0	57
S2	GGTFGNYAISRGGGSTAAAGGMGSTTVVVSTIPYKY	G	G	T	F	G	N	Y	A	I	S	R	G	G	G	S	T	A	A	A	G	G	M	G	S	T	T	V	V	V	S	T	I	P	Y	K	Y	2.7881	0	57
S2	GGTFGNYAISRGGGSTAAAGGMGSTTVVVSTIPYKY	G	G	T	F	G	N	Y	A	I	S	R	G	G	G	S	T	A	A	A	G	G	M	G	S	T	T	V	V	V	S	T	I	P	Y	K	Y	2.7881	0	57
S2	GGTFGNYAISRGGGSTAAAGGMGSTTVVVSTIPYKY	G	G	T	F	G	N	Y	A	I	S	R	G	G	G	S	T	A	A	A	G	G	M	G	S	T	T	V	V	V	S	T	I	P	Y	K	Y	2.7881	0	57
S2	GGTFGNYAISRGGGSTAAAGGMGSTTVVVSTIPYKY	G	G	T	F	G	N	Y	A	I	S	R	G	G	G	S	T	A	A	A	G	G	M	G	S	T	T	V	V	V	S	T	I	P	Y	K	Y	2.7881	0	57
S2	GGTFGNYAISRGGGSTAAAGGMGSTTVVVSTIPYKY	G	G	T	F	G	N	Y	A	I	S	R	G	G	G	S	T	A	A	A	G	G	M	G	S	T	T	V	V	V	S	T	I	P	Y	K	Y	2.7881	0	57
S2	GGTFGNYAISRGGGSTAAAGGMGSTTVVVSTIPYKY	G	G	T	F	G	N	Y	A	I	S	R	G	G	G	S	T	A	A	A	G	G	M	G	S	T	T	V	V	V	S	T	I	P	Y	K	Y	2.7881	0	57
S2	GGTFGNYAISRGGGSTAAAGGMGSTTVVVSTIPYKY	G	G	T	F	G	N	Y	A	I	S	R	G	G	G	S	T	A	A	A	G	G	M	G	S	T	T	V	V	V	S	T	I	P	Y	K	Y	2.7881	0	57
S2	GGTFGNYAISRGGGSTAAAGGMGSTTVVVSTIPYKY	G	G	T	F	G	N	Y	A	I	S	R	G	G	G	S	T	A	A	A	G	G	M	G	S	T	T	V	V	V	S	T	I	P	Y	K	Y	2.7881	0	57
S2	GGTFGNYAISRGGGSTAAAGGMGSTTVVVSTIPYKY	G	G	T	F	G	N	Y	A	I	S	R	G	G	G	S	T	A	A	A	G	G	M	G	S	T	T	V	V	V	S	T	I	P	Y	K	Y	2.7881	0	57
S2	GGTFGNYAISRGGGSTAAAGGMGSTTVVVSTIPYKY	G	G	T	F	G	N	Y	A	I	S	R	G	G	G	S	T	A	A	A	G	G	M	G	S	T	T	V	V	V	S	T	I	P	Y	K	Y	2.7881	0	57
S2	GGTFGNYAISRGGGSTAAAGGMGSTTVVVSTIPYKY	G	G	T	F	G	N	Y	A	I	S	R	G	G	G	S	T	A	A	A	G	G	M	G	S	T	T	V	V	V	S	T	I	P	Y	K	Y	2.7881	0	57
S2	GGTFGNYAISRGGGSTAAAGGMGSTTVVVSTIPYKY	G	G	T	F	G	N	Y	A	I	S	R	G	G	G	S	T	A	A	A	G	G	M	G	S	T	T	V	V	V	S	T	I	P	Y	K	Y	2.7881	0	57
S2	GGTFGNYAISRGGGSTAAAGGMGSTTVVVSTIPYKY	G	G	T	F	G	N	Y	A	I	S	R	G	G	G	S	T	A	A	A	G	G	M	G	S	T	T	V	V	V	S	T	I	P	Y	K	Y	2.7881	0	57
S2	GGTFGNYAISRGGGSTAAAGGMGSTTVVVSTIPYKY	G	G	T	F	G	N	Y	A	I	S	R	G	G	G	S	T	A	A	A	G	G	M	G	S	T	T	V	V	V	S	T	I	P	Y	K	Y	2.7881	0	57
S2	GGTFGNYAISRGGGSTAAAGGMGSTTVVVSTIPYKY	G	G	T	F	G	N	Y	A	I	S	R	G	G	G	S	T	A	A	A	G	G	M	G	S	T	T	V	V	V	S	T	I	P	Y	K	Y	2.7881	0	57
S2	GGTFGNYAISRGGGSTAAAGGMGSTTVVVSTIPYKY	G	G	T	F	G	N	Y	A	I	S	R	G	G	G	S	T	A	A	A	G	G	M	G	S	T	T	V	V	V	S	T	I	P	Y	K	Y	2.7881	0	57
S2	GGTFGNYAISRGGGSTAAAGGMGSTTVVVSTIPYKY	G	G	T	F	G	N	Y	A	I	S	R	G	G	G	S	T	A	A	A	G	G	M	G	S	T	T	V	V	V	S	T	I	P	Y	K	Y	2.7881	0	57
S2	GGTFGNYAISRGGGSTAAAGGMGSTTVVVSTIPYKY	G	G	T	F	G	N	Y	A	I	S	R	G	G	G	S	T	A	A	A	G	G	M	G	S	T	T	V	V	V	S	T	I	P	Y	K	Y	2.7881	0	57
S2	GGTFGNYAISRGGGSTAAAGGMGSTTVVVSTIPYKY	G	G	T	F	G	N	Y	A	I	S	R	G	G	G	S	T	A	A	A	G	G	M	G	S	T	T	V	V	V	S	T	I	P	Y	K	Y	2.7881	0	57
S2	GGTFGNYAISRGGGSTAAAGGMGSTTVVVSTIPYKY	G	G	T	F	G	N	Y	A	I	S	R	G	G	G	S	T	A	A	A	G	G	M	G	S	T	T	V	V	V	S	T	I	P	Y	K	Y	2.7881	0	57
S2	GGTFGNYAISRGGGSTAAAGGMGSTTVVVSTIPYKY	G	G	T	F	G	N	Y	A	I	S	R	G	G	G	S	T	A	A	A	G	G	M	G	S	T	T	V	V	V	S	T	I	P	Y	K	Y	2.7881	0	57
S2	GGTFGNYAISRGGGSTAAAGGMGSTTVVVSTIPYKY	G	G	T	F	G	N	Y	A	I	S	R	G	G	G	S	T	A	A	A	G	G	M	G	S	T	T	V	V	V	S	T	I	P	Y	K	Y	2.7881	0	57
S2	GGTFGNYAISRGGGSTAAAGGMGSTTVVVSTIPYKY	G	G	T	F	G	N	Y	A	I	S	R	G	G	G	S	T	A	A	A	G	G	M	G	S	T	T	V	V	V	S	T	I	P	Y	K	Y	2.7881	0	57
S2	GGTFGNYAISRGGGSTAAAGGMGSTTVVVSTIPYKY	G	G	T	F	G	N	Y	A	I	S	R	G	G	G	S	T	A	A	A	G	G	M	G	S	T	T	V	V	V	S	T	I	P	Y	K	Y	2.7881	0	57
S2	GGTFGNYAISRGGGSTAAAGGMGSTTVVVSTIPYKY	G	G	T	F	G	N	Y	A	I	S	R	G	G	G	S	T	A	A	A	G	G	M	G	S	T	T	V	V	V	S	T	I	P	Y	K	Y	2.7881	0	57
S2	GGTFGNYAISRGGGSTAAAGGMGSTTVVVSTIPYKY	G	G	T	F	G	N	Y	A	I	S	R	G	G	G	S	T	A	A	A	G	G	M	G	S	T	T	V	V	V	S	T	I	P	Y	K	Y	2.7881	0	57
S2	GGTFGNYAISRGGGSTAAAGGMGSTTVVVSTIPYKY	G	G	T	F	G	N	Y	A	I	S	R	G	G	G	S	T	A	A	A	G	G	M	G	S	T	T	V	V	V	S	T	I	P	Y	K	Y	2.7881	0	57
S2	GGTFGNYAISRGGGSTAAAGGMGSTTVVVSTIPYKY	G	G	T	F	G	N	Y	A	I	S	R	G	G	G	S	T	A	A	A	G	G	M	G	S	T	T	V	V	V	S	T	I	P	Y	K	Y	2.7881	0	57
S2	GGTFGNYAISRGGGSTAAAGGMGSTTVVVSTIPYKY	G	G	T	F	G	N	Y	A	I	S	R	G	G	G	S	T	A	A	A	G	G	M	G	S	T	T	V	V	V	S	T	I	P	Y	K	Y	2.7881	0	57
S2	GGTFGNYAISRGGGSTAAAGGMGSTTVVVSTIPYKY	G	G	T	F	G	N	Y	A	I	S	R	G	G	G	S	T	A	A	A	G	G	M	G	S	T	T	V	V	V	S	T	I	P	Y	K	Y	2.7881	0	57
S2	GGTFGNYAISRGGGSTAAAGGMGSTTVVVSTIPYKY	G	G	T	F	G	N	Y	A	I	S	R	G	G	G	S	T	A	A	A	G	G	M	G	S	T	T	V	V	V	S	T	I	P	Y	K	Y	2.7881	0	57
S2	GGTFGNYAISRGGGSTAAAGGMGSTTVVVSTIPYKY	G	G	T	F	G	N	Y	A	I	S	R	G	G	G	S	T	A	A	A	G	G	M	G	S	T	T	V	V	V	S	T	I	P	Y	K	Y	2.7881	0	57
S2	GGTFGNYAISRGGGSTAAAGGMGSTTVVVSTIPYKY	G	G	T	F	G	N	Y	A	I	S	R	G	G	G	S	T	A	A	A	G	G	M	G	S	T	T	V	V	V	S	T	I	P	Y	K	Y	2.7881	0	57
S2	GGTFGNYAISRGGGSTAAAGGMGSTTVVVSTIPYKY	G	G	T	F	G	N	Y	A	I	S	R	G	G	G	S	T	A	A	A	G	G	M	G	S	T	T	V	V	V	S	T	I	P	Y	K	Y	2.7881	0	57
S2	GGTFGNYAISRGGGSTAAAGGMGSTTVVVSTIPYKY	G	G	T	F	G	N	Y	A	I	S	R	G	G	G	S	T	A	A	A	G	G	M	G	S	T	T	V	V	V	S	T	I	P	Y	K	Y	2.7881	0	57
S2	GGTFGNYAISRGGGSTAAAGGMGSTTVVVSTIPYKY	G	G	T	F	G	N	Y	A	I	S	R	G	G	G	S	T	A	A	A	G	G	M	G	S	T	T	V	V	V	S	T	I	P	Y	K	Y	2.7881	0	57
S2	GGTFGNYAISRGGGSTAAAGGMGSTTVVVSTIPYKY	G	G	T	F	G	N	Y	A	I	S	R	G	G	G	S	T	A	A	A	G	G	M	G	S	T	T	V	V	V	S	T	I	P	Y	K	Y	2.7881	0	57
S2	GGTFGNYAISRGGGSTAAAGGMGSTTVVVSTIPYKY	G	G	T	F	G	N	Y	A	I	S	R	G	G	G	S	T	A	A	A	G	G	M	G	S	T	T	V	V	V	S	T	I	P	Y	K	Y	2.7881	0	57
S2	GGTFGNYAISRGGGSTAAAGGMGSTTVVVSTIPYKY	G	G	T	F	G	N	Y	A	I	S	R	G	G	G	S	T	A	A	A	G	G	M	G	S	T	T	V	V	V	S	T	I	P	Y	K	Y	2.7881	0	57
S2	GGTFGNYAISRGGGSTAAAGGMGSTTVVVSTIPYKY	G	G	T	F	G	N	Y	A	I	S	R	G	G	G	S	T	A	A	A	G	G	M	G	S	T	T	V	V	V	S	T	I	P	Y	K	Y	2.7881	0	57
S2	GGTFGNYAISRGGGSTAAAGGMGSTTVVVSTIPYKY	G	G	T	F	G	N	Y	A	I	S	R	G	G	G	S	T	A	A	A	G	G	M	G	S	T	T	V	V	V	S	T	I	P	Y	K	Y	2.7881	0	57
S2	GGTFGNYAISRGGGSTAAAGGMGSTTVVVSTIPYKY	G	G	T	F	G	N	Y	A	I	S	R	G	G	G	S	T	A	A	A	G	G	M	G	S	T	T	V	V	V	S	T	I	P	Y	K	Y	2.7881	0	57
S2	GGTFGNYAISRGGGSTAAAGGMGSTTVVVSTIPYKY	G	G	T	F	G	N	Y	A	I	S	R	G	G	G	S	T	A	A	A	G	G	M	G	S	T	T	V	V	V	S	T	I	P	Y	K	Y	2.7881	0	57
S2	GGTFGNYAISRGGGSTAAAGGMGSTTVVVSTIPYKY	G	G	T	F	G	N	Y	A	I	S	R	G	G	G	S	T	A	A	A	G	G	M	G	S	T	T	V	V	V	S	T	I	P	Y	K	Y	2.7881	0	57
S2	GGTFGNYAISRGGGSTAAAGGMGSTTVVVSTIPYKY	G	G	T	F	G	N	Y	A	I	S	R	G	G	G	S	T	A	A	A	G	G	M	G	S	T	T	V	V	V	S	T	I	P	Y	K	Y	2.7881	0	57
S2	GGTFGNYAISRGGGSTAAAGGMGSTTVVVSTIPYKY	G	G	T	F	G	N	Y	A	I	S	R	G	G	G	S	T	A	A	A	G	G	M	G	S	T	T	V	V	V	S	T	I	P	Y	K	Y	2.7881	0	57
S2	GGTFGNYAISRGGGSTAAAGGMGSTTVVVSTIPYKY	G	G	T	F	G	N	Y	A	I	S	R	G	G	G	S	T	A	A	A	G	G	M	G	S	T	T	V	V	V	S	T	I	P	Y	K	Y	2.7881	0	57
S2	GGTFGNYAISRGGGSTAAAGGMGSTTVVVSTIPYKY	G	G	T	F	G	N	Y	A	I	S	R	G	G	G	S	T	A	A	A	G	G	M	G	S	T	T	V	V	V	S	T	I	P	Y	K	Y	2.7881	0	57
S2	GGTFGNYAISRGGGSTAAAGGMGSTTVVVSTIPYKY	G	G	T	F	G	N	Y	A	I	S	R	G	G	G	S	T	A	A	A	G	G	M	G	S	T	T	V	V	V	S	T	I	P	Y	K	Y	2.7881	0	57
S2	GGTFGNYAISRGGGSTAAAGGMGSTTVVVSTIPYKY	G	G	T	F	G	N	Y	A	I	S	R	G	G	G	S	T	A	A	A	G	G	M	G	S	T	T	V	V	V	S	T	I	P	Y	K	Y	2.7881	0	57
S2	GGTFGNYAISRGGGSTAAAGGMGSTTVVVSTIPYKY	G	G	T	F	G	N	Y	A	I	S	R	G	G	G	S	T	A	A	A	G	G	M	G	S	T	T	V	V	V	S	T	I	P	Y	K	Y	2.7881	0	57
S2	GGTFGNYAISRGGGSTAAAGGMGSTTVVVSTIPYKY	G	G	T	F	G	N	Y	A	I	S	R	G	G	G	S	T	A	A	A	G	G	M	G	S	T	T	V	V	V	S	T	I	P	Y	K	Y	2.7881	0	57
S2	GGTFGNYAISRGGGSTAAAGGMGSTTVVVSTIPYKY	G	G	T	F	G	N	Y	A	I	S	R	G	G	G	S	T	A	A	A	G	G	M	G	S	T	T	V	V	V	S	T	I	P	Y	K	Y	2.7881	0	57
S2	GGTFGNYAISRGGGSTAAAGGMGSTTVVVSTIPYKY	G	G	T	F	G	N	Y	A	I	S	R	G	G	G	S	T	A	A	A	G	G	M	G	S	T	T	V	V	V	S	T	I	P	Y	K	Y	2.7881	0	57
S2	GGTFGNYAISRGGGSTAAAGGMGSTTVVVSTIPYKY	G	G	T	F	G	N	Y	A	I	S	R	G	G	G	S	T	A	A	A	G	G	M	G	S	T	T	V	V	V	S	T	I	P	Y	K	Y	2.7881	0	57
S2	GGTFGNYAISRGGGSTAAAGGMGSTTVVVSTIPYKY	G	G	T	F	G	N	Y	A	I	S	R	G	G	G	S	T	A	A	A	G	G	M	G	S	T	T	V	V	V	S	T	I	P	Y	K	Y	2.7881	0	57
S2	GGTFGNYAISRGGGSTAAAGGMGSTTVVVSTIPYKY	G	G	T	F	G	N	Y	A	I	S	R	G	G	G	S	T	A	A	A	G	G	M	G	S	T	T	V	V	V	S	T	I	P	Y	K	Y	2.7881	0	57
S2	GGTFGNYAISRGGGSTAAAGGMGSTTVVVSTIPYKY	G	G	T	F	G	N	Y	A	I	S	R	G	G	G	S	T	A	A	A	G	G	M	G	S	T	T	V	V	V	S	T	I	P	Y	K	Y	2.7881	0	57
S2	GGTFGNYAISRGGGSTAAAGGMGSTTVVVSTIPYKY	G	G	T	F	G	N	Y	A	I	S	R	G	G	G	S	T	A	A	A	G	G	M	G	S	T	T	V	V	V	S	T	I	P	Y	K	Y	2.7881	0	57
S2	GGTFGNYAISRGGGSTAAAGGMGSTTVVVSTIPYKY	G	G	T	F	G	N	Y	A	I	S	R	G	G	G	S	T	A	A	A	G	G	M	G	S	T	T	V	V	V	S	T	I	P	Y	K	Y	2.7881	0	57
S2	GGTFGNYAISRGGGSTAAAGGMGSTTVVVSTIPYKY	G	G	T	F	G	N	Y	A	I	S	R	G	G	G	S	T	A	A	A	G	G	M	G	S	T	T	V	V	V	S	T	I	P	Y	K	Y	2.7881	0	57
S2	GGTFGNYAISRGGGSTAAAGGMGSTTVVVSTIPYKY	G	G	T	F	G	N	Y	A	I	S	R	G	G	G	S	T	A	A	A	G	G	M	G	S	T	T	V	V	V	S	T	I	P	Y	K	Y	2.7881	0	57
S2	GGTFGNYAISRGGGSTAAAGGMGSTTVVVSTIPYKY	G	G	T	F	G	N	Y	A	I	S	R	G	G	G	S	T	A	A	A	G	G	M	G	S	T	T	V	V	V	S	T	I	P	Y	K	Y	2.7881	0	57
S2	GGTFGNYAISRGGGSTAAAGGMGSTTVVVSTIPYKY	G	G	T	F	G	N	Y	A	I	S	R	G	G	G	S	T	A	A	A	G	G	M	G	S	T	T	V	V	V	S	T	I	P	Y	K	Y	2.7881	0	57
S2	GGTFGNYAISRGGGSTAAAGGMGSTTVVVSTIPYKY	G	G	T	F	G	N	Y	A	I	S	R	G	G	G	S	T	A	A	A	G	G	M	G	S	T	T	V	V	V	S	T	I	P	Y	K	Y	2.7881	0	57
S2	GGTFGNYAISRGGGSTAAAGGMGSTTVVVSTIPYKY	G	G	T	F	G	N	Y	A	I	S	R	G	G	G	S	T	A	A	A	G	G	M	G	S	T	T	V	V	V	S	T	I	P	Y	K	Y	2.7881	0	57
S2	GGTFGNYAISRGGGSTAAAGGMGSTTVVVSTIPYKY	G	G	T	F	G	N	Y	A	I	S	R	G	G	G	S	T	A	A	A	G	G	M	G	S	T	T	V	V	V	S	T	I	P	Y	K	Y	2.7881	0	57
S2	GGTFGNYAISRGGGSTAAAGGMGSTTVVVSTIPYKY	G	G	T	F	G	N	Y	A	I	S	R	G	G	G	S	T	A	A	A	G	G	M	G	S	T	T	V	V	V	S	T	I	P	Y	K	Y	2.7881	0	57
S2	GGTFGNYAISRGGGSTAAAGGMGSTTVVVSTIPYKY	G	G	T	F	G	N	Y	A	I	S	R	G	G	G	S	T	A	A	A	G	G	M	G	S	T	T	V	V	V	S	T	I	P	Y	K	Y	2.7881	0	57
S2	GGTFGNYAISRGGGSTAAAGGMGSTTVVVSTIPYKY	G	G	T	F	G	N	Y	A	I	S	R	G	G	G	S	T	A	A	A	G	G	M	G	S	T	T	V	V	V	S	T	I	P	Y	K	Y	2.7881	0	57
S2	GGTFGNYAISRGGGSTAAAGGMGSTTVVVSTIPYKY	G	G	T	F	G	N	Y	A	I	S	R	G	G	G	S	T	A	A	A	G	G	M	G	S	T	T	V	V	V	S	T	I	P	Y	K	Y	2.7881	0	57
S2	GGTFGNYAISRGGGSTAAAGGMGSTTVVVSTIPYKY	G	G	T	F	G	N	Y	A	I	S	R	G	G	G	S	T	A	A	A	G	G	M	G	S	T	T	V	V	V	S	T	I	P	Y	K	Y	2.7881	0	57
S2	GGTFGNYAISRGGGSTAAAGGMGSTTVVVSTIPYKY	G	G	T	F	G	N	Y	A	I	S	R	G	G	G	S	T	A	A	A	G	G	M	G	S	T	T	V	V	V	S	T	I	P	Y	K	Y	2.7881	0	57
S2	GGTFGNYAISRGGGSTAAAGGMGSTTVVVSTIPYKY	G	G	T	F	G	N	Y	A	I	S	R	G	G	G	S	T	A	A	A	G	G	M	G	S	T	T	V	V	V	S	T	I	P	Y	K	Y	2.7881	0	57
S2	GGTFGNYAISRGGGSTAAAGGMGSTTVVVSTIPYKY	G	G	T	F	G	N	Y	A	I	S	R	G	G	G	S	T	A	A	A	G	G	M	G	S	T	T	V	V	V	S	T	I	P	Y	K	Y	2.7881	0	57
S2	GGTFGNYAISRGGGSTAAAGGMGSTTVVVSTIPYKY	G	G	T	F	G	N	Y	A	I	S	R	G	G	G	S	T	A	A	A	G	G	M	G	S	T	T	V	V	V	S	T	I	P	Y	K	Y	2.7881	0	57
S2	GGTFGNYAISRGGGSTAAAGGMGSTTVVVSTIPYKY	G	G	T	F	G	N	Y	A	I	S	R	G	G	G	S	T	A	A	A	G	G	M	G	S	T	T	V	V	V	S	T	I	P	Y	K	Y	2.7881	0	57
S2	GGTFGNYAISRGGGSTAAAGGMGSTTVVVSTIPYKY	G	G	T	F	G	N	Y	A	I	S	R	G	G	G	S	T	A	A	A	G	G	M	G	S	T	T	V	V	V	S	T	I	P	Y	K	Y	2.7881	0	57
S2	GGTFGNYAISRGGGSTAAAGGMGSTTVVVSTIPYKY	G	G	T	F	G	N	Y	A	I	S	R	G	G	G	S	T	A	A	A	G	G	M	G	S	T	T	V	V	V	S	T	I	P	Y	K	Y	2.7881	0	57
S2	GGTFGNYAISRGGGSTAAAGGMGSTTVVVSTIPYKY	G	G	T	F	G	N	Y	A	I	S	R	G	G	G	S	T	A	A	A	G	G	M	G	S	T	T	V	V	V	S	T	I	P	Y	K	Y	2.7881	0	57
S2	GGTFGNYAISRGGGSTAAAGGMGSTTVVVSTIPYKY	G	G	T	F	G	N	Y	A	I	S	R	G	G	G	S	T	A	A	A	G	G	M	G	S	T	T	V	V	V	S	T	I	P	Y	K	Y	2.7881	0	57
S2	GGTFGNYAISRGGGSTAAAGGMGSTTVVVSTIPYKY	G	G	T	F	G	N	Y	A	I	S	R	G	G	G	S	T	A	A	A	G	G	M	G	S	T	T	V	V	V	S	T	I	P	Y	K	Y	2.7881	0	57
S2	GGTFGNYAISRGGGSTAAAGGMGSTTVVVSTIPYKY	G	G	T	F	G	N	Y	A	I	S	R	G	G	G	S	T	A	A	A	G	G	M	G	S	T	T	V	V	V	S	T	I	P	Y	K	Y	2.7881	0	57
S2	GGTFGNYAISRGGGSTAAAGGMGSTTVVVSTIPYKY	G	G	T	F	G	N	Y	A	I	S	R	G	G	G	S	T	A	A	A	G	G	M	G	S	T	T	V	V	V	S	T	I	P	Y	K	Y	2.7881	0	57
S2	GGTFGNYAISRGGGSTAAAGGMGSTTVVVSTIPYKY	G	G	T	F	G	N	Y	A	I	S	R	G	G	G	S	T	A	A	A	G	G	M	G	S	T	T	V	V	V	S	T	I	P	Y	K	Y	2.7881	0	57
S2	GGTFGNYAISRGGGSTAAAGGMGSTTVVVSTIPYKY	G	G	T	F	G	N	Y	A	I	S	R	G	G	G	S	T	A	A	A	G	G	M	G	S	T	T	V	V	V	S	T	I	P	Y	K	Y	2.7881	0	57
S2	GGTFGNYAISRGGGSTAAAGGMGSTTVVVSTIPYKY	G	G	T	F	G	N	Y	A	I	S	R	G	G	G	S	T	A	A	A	G	G	M	G	S	T	T	V	V	V	S	T	I	P	Y	K	Y	2.7881	0	57
S2	GGTFGNYAISRGGGSTAAAGGMGSTTVVVSTIPYKY	G	G	T	F	G	N	Y	A	I	S	R	G	G	G	S	T	A	A	A	G	G	M	G	S	T	T	V	V	V	S	T	I	P	Y	K	Y	2.7881	0	57
S2	GGTFGNYAISRGGGSTAAAGGMGSTTVVVSTIPYKY	G	G	T	F	G	N	Y	A	I	S	R	G	G	G	S	T	A	A	A	G	G	M	G	S	T	T	V	V	V	S	T	I	P	Y	K	Y	2.7881	0	57
S2	GGTFGNYAISRGGGSTAAAGGMGSTTVVVSTIPYKY	G	G	T	F	G	N	Y	A	I	S	R	G	G	G	S	T	A	A	A	G	G	M	G	S	T	T	V	V	V	S	T	I	P	Y	K	Y	2.7881	0	57
S2	GGTFGNYAISRGGGSTAAAGGMGSTTVVVSTIPYKY	G	G	T	F	G	N	Y	A	I	S	R	G	G	G	S	T	A	A	A	G	G	M	G	S	T	T	V	V	V	S	T	I	P	Y	K	Y	2.7881	0	57
S2	GGTFGNYAISRGGGSTAAAGGMGSTTVVVSTIPYKY	G	G	T	F	G	N	Y	A	I	S	R	G	G	G	S	T	A	A	A	G	G	M	G	S	T	T	V	V	V	S	T	I	P	Y	K	Y	2.7881	0	57
S2	GGTFGNYAISRGGGSTAAAGGMGSTTVVVSTIPYKY	G	G	T	F	G	N	Y	A	I	S	R	G	G	G	S	T	A	A	A	G	G	M	G	S	T	T	V	V	V	S	T	I	P	Y	K	Y	2.7881	0	57
S2	GGTFGNYAISRGGGSTAAAGGMGSTTVVVSTIPYKY	G	G	T	F	G	N	Y	A	I	S	R	G	G	G	S	T	A	A	A	G	G	M	G	S	T	T	V	V	V	S	T	I	P	Y	K	Y	2.7881	0	57
S2	GGTFGNYAISRGGGSTAAAGGMGSTTVVVSTIPYKY	G	G	T	F	G	N	Y	A	I	S	R	G	G	G	S	T	A	A	A	G	G	M	G	S	T	T	V	V	V	S	T	I	P	Y	K	Y	2.7881	0	57
S2	GGTFGNYAISRGGGSTAAAGGMGSTTVVVSTIPYKY	G	G	T	F	G	N	Y	A	I	S	R	G	G	G	S	T	A	A	A	G	G	M	G	S	T	T	V	V	V	S	T	I	P	Y	K	Y	2.7881	0	57
S2	GGTFGNYAISRGGGSTAAAGGMGSTTVVVSTIPYKY	G	G	T	F	G	N	Y	A	I	S	R	G	G	G	S	T	A	A	A	G	G	M	G	S	T	T	V	V	V	S	T	I	P	Y	K	Y	2.7881	0	57
S2	GGTFGNYAISRGGGSTAAAGGMGSTTVVVSTIPYKY	G	G	T	F	G	N	Y	A	I	S	R	G	G	G	S	T	A	A	A	G	G	M	G	S	T	T	V	V	V	S	T	I	P	Y	K	Y	2.7881	0	57
S2	GGTFGNYAISRGGGSTAAAGGMGSTTVVVSTIPYKY	G	G	T	F	G	N	Y	A	I	S	R	G	G	G	S	T	A	A	A	G	G	M	G	S	T	T	V	V	V	S	T	I	P	Y	K	Y	2.7881	0	57
S2	GGTFGNYAISRGGGSTAAAGGMGSTTVVVSTIPYKY	G	G	T	F	G	N	Y	A	I	S	R	G	G	G	S	T	A	A	A	G	G	M	G	S	T	T	V	V	V	S	T	I	P	Y	K	Y	2.7881	0	57
S2	GGTFGNYAISRGGGSTAAAGGMGSTTVVVSTIPYKY	G	G	T	F	G	N	Y	A	I	S	R	G	G	G	S	T	A	A	A	G	G	M	G	S	T	T	V	V	V	S	T	I	P	Y	K	Y	2.7881	0	57
S2	GGTFGNYAISRGGGSTAAAGGMGSTTVVVSTIPYKY	G	G	T	F	G	N	Y	A	I	S	R	G	G	G	S	T	A	A	A	G	G	M	G	S	T	T	V	V	V	S	T	I	P	Y	K	Y	2.7881	0	57
S2	GGTFGNYAISRGGGSTAAAGGMGSTTVVVSTIPYKY	G	G	T	F	G	N	Y	A	I	S	R	G	G	G	S	T	A	A	A	G	G	M	G	S	T	T	V	V	V	S	T	I	P	Y	K	Y	2.7881	0	57
S2	GGTFGNYAISRGGGSTAAAGGMGSTTVVVSTIPYKY	G	G	T	F	G	N	Y	A	I	S	R	G	G	G	S	T	A	A	A	G	G	M	G	S	T	T	V	V	V	S	T	I	P	Y	K	Y	2.7881	0	57
S2	GGTFGNYAISRGGGSTAAAGGMGSTTVVVSTIPYKY	G	G	T	F	G	N	Y	A	I	S	R	G	G	G	S	T	A	A	A	G	G	M	G	S	T	T	V	V	V	S	T	I	P	Y	K	Y	2.7881	0	57
S2	GGTFGNYAISRGGGSTAAAGGMGSTTVVVSTIPYKY	G	G	T	F	G	N	Y	A	I	S	R	G	G	G	S	T	A	A	A	G	G	M	G	S	T	T	V	V	V	S	T	I	P	Y	K	Y	2.7881	0	57
S2	GGTFGNYAISRGGGSTAAAGGMGSTTVVVSTIPYKY	G	G	T	F	G	N	Y	A	I	S	R	G	G	G	S	T	A	A	A	G	G	M	G	S	T	T	V	V	V	S	T	I	P	Y	K	Y	2.7881	0	57
S2	GGTFGNYAISRGGGSTAAAGGMGSTTVVVSTIPYKY	G	G	T	F	G	N	Y	A	I	S	R	G	G	G	S	T	A	A	A	G	G	M	G	S	T	T	V	V	V	S	T	I	P	Y	K	Y	2.7881	0	57
S2	GGTFGNYAISRGGGSTAAAGGMGSTTVVVSTIPYKY	G	G	T	F	G	N	Y	A	I	S	R	G	G	G	S	T	A	A	A	G	G	M	G	S	T	T	V	V	V	S	T	I	P	Y	K	Y	2.7881	0	57
sample	GGTFGNYAISRGGGSTAAAGGMGSTTVVVSTIPYKY	G	G	T	F	G	N	Y	A	I	S	R	G	G	G	S	T	A	A	A	G	G	M	G	S	T	T	V	V	V	S	T	I	P	Y	K	Y	2.7881	0	57
sample	GGTFGNYAISRGGGSTAAAGGMGSTTVVVSTIPYKY	G	G	T	F	G	N	Y	A	I	S	R	G	G	G	S	T	A	A	A	G	G	M	G	S	T	T	V	V	V	S	T	I	P	Y	K	Y	2.7881	0	57
sample	GGTFGNYAISRGGGSTAAAGGMGSTTVVVSTIPYKY	G	G	T	F	G	N	Y	A	I	S	R	G	G	G	S	T	A	A	A	G	G	M	G	S	T	T	V	V	V	S	T	I	P	Y	K	Y	2.7881	0	57
sample	GGTFGNYAISRGGGSTAAAGGMGSTTVVVSTIPYKY	G	G	T	F	G	N	Y	A	I	S	R	G	G	G	S	T	A	A	A	G	G	M	G	S	T	T	V	V	V	S	T	I	P	Y	K	Y	2.7881	0	57
sample	GGTFGNYAISRGGGSTAAAGGMGSTTVVVSTIPYKY	G	G	T	F	G	N	Y	A	I	S	R	G	G	G	S	T	A	A	A	G	G	M	G	S	T	T	V	V	V	S	T	I	P	Y	K	Y	2.7881	0	57
sample	GGTFGNYAISRGGGSTAAAGGMGSTTVVVSTIPYKY	G	G	T	F	G	N	Y	A	I	S	R	G	G	G	S	T	A	A	A	G	G	M	G	S	T	T	V	V	V	S	T	I	P	Y	K	Y	2.7881	0	57
sample	GGTFGNYAISRGGGSTAAAGGMGSTTVVVSTIPYKY	G	G	T	F	G	N	Y	A	I	S	R	G	G	G	S	T	A	A	A	G	G	M	G	S	T	T	V	V	V	S	T	I	P	Y	K	Y	2.7881	0	57
sample	GGTFGNYAISRGGGSTAAAGGMGSTTVVVSTIPYKY	G	G	T	F	G	N	Y	A	I	S	R	G	G	G	S	T	A	A	A	G	G	M	G	S	T	T	V	V	V	S	T	I	P	Y	K	Y	2.7881	0	57
sample	GGTFGNYAISRGGGSTAAAGGMGSTTVVVSTIPYKY	G	G	T	F	G	N	Y	A	I	S	R	G	G	G	S	T	A	A	A	G	G	M	G	S	T	T	V	V	V	S	T	I	P	Y	K	Y	2.7881	0	57
sample	GGTFGNYAISRGGGSTAAAGGMGSTTVVVSTIPYKY	G	G	T	F	G	N	Y	A	I	S	R	G	G	G	S	T	A	A	A	G	G	M	G	S	T	T	V	V	V	S	T	I	P	Y	K	Y	2.7881	0	57
sample	GGTFGNYAISRGGGSTAAAGGMGSTTVVVSTIPYKY	G	G	T	F	G	N	Y	A	I	S	R	G	G	G	S	T	A	A	A	G	G	M	G	S	T	T	V	V	V	S	T	I	P	Y	K	Y	2.7881	0	57
sample	GGTFGNYAISRGGGSTAAAGGMGSTTVVVSTIPYKY	G	G	T	F	G	N	Y	A	I	S	R	G	G	G	S	T	A	A	A	G	G	M	G	S	T	T	V	V	V	S	T	I	P	Y	K	Y	2.7881	0	57
sample	GGTFGNYAISRGGGSTAAAGGMGSTTVVVSTIPYKY	G	G	T	F	G	N	Y	A	I	S	R	G	G	G	S	T	A	A	A	G	G	M	G	S	T	T	V	V	V	S	T	I	P	Y	K	Y	2.7881	0	57
sample	GGTFGNYAISRGGGSTAAAGGMGSTTVVVSTIPYKY	G	G	T	F	G	N	Y	A	I	S	R	G	G	G	S	T	A	A	A	G	G	M	G	S	T	T	V	V	V	S	T	I	P	Y	K	Y	2.7881	0	57
sample	GGTFGNYAISRGGGSTAAAGGMGSTTVVVSTIPYKY	G	G	T	F	G	N	Y	A	I	S	R	G	G	G	S	T	A	A	A	G	G	M	G	S	T	T	V	V	V	S	T	I	P	Y	K	Y	2.7881	0	57
sample	GGTFGNYAISRGGGSTAAAGGMGSTTVVVSTIPYKY	G	G	T	F	G	N	Y	A	I	S	R	G	G	G	S	T	A	A	A	G	G	M	G	S	T	T	V	V	V	S	T	I	P	Y	K	Y	2.7881	0	57
sample	GGTFGNYAISRGGGSTAAAGGMGSTTVVVSTIPYKY	G	G	T	F	G	N	Y	A	I	S	R	G	G	G	S	T	A	A	A	G	G	M	G	S	T	T	V	V	V	S	T	I	P	Y	K	Y	2.7881	0	57
sample	GGTFGNYAISRGGGSTAAAGGMGSTTVVVSTIPYKY	G	G	T	F	G	N	Y	A	I	S	R	G	G	G	S	T	A	A	A	G	G	M	G	S	T	T	V	V	V	S	T	I	P	Y	K	Y	2.7881	0	57
sample	GGTFGNYAISRGGGSTAAAGGMGSTTVVVSTIPYKY	G	G	T	F	G	N	Y	A	I	S	R	G	G	G	S	T	A	A	A	G	G	M	G	S	T	T	V	V	V	S	T	I	P	Y	K	Y	2.7881	0	57
sample	GGTFGNYAISRGGGSTAAAGGMGSTTVVVSTIPYKY	G	G	T	F	G	N	Y	A	I	S	R	G	G	G	S	T	A	A	A	G	G	M	G	S	T	T	V	V	V	S	T	I	P	Y	K	Y	2.7881	0	57
sample	GGTFGNYAISRGGGSTAAAGGMGSTTVVVSTIPYKY	G	G	T	F	G	N	Y	A	I	S	R	G	G	G	S	T	A	A	A	G	G	M	G	S	T	T	V	V	V	S	T	I	P	Y	K	Y	2.7881	0	57
sample	GGTFGNYAISRGGGSTAAAGGMGSTTVVVSTIPYKY	G	G	T	F	G	N	Y	A	I	S	R	G	G	G	S	T	A	A	A	G	G	M	G	S	T	T	V	V	V	S	T	I	P	Y	K	Y	2.7881	0	57
sample	GGTFGNYAISRGGGSTAAAGGMGSTTVVVSTIPYKY	G	G	T	F	G	N	Y	A	I	S	R	G	G	G	S	T	A	A	A	G	G	M	G	S	T	T	V	V	V	S	T	I	P	Y	K	Y	2.7881	0	57
sample	GGTFGNYAISRGGGSTAAAGGMGSTTVVVSTIPYKY	G	G	T	F	G	N	Y	A	I	S	R	G	G	G	S	T	A	A	A	G	G	M	G	S	T	T	V	V	V	S	T	I	P	Y	K	Y	2.7881	0	57
sample	GGTFGNYAISRGGGSTAAAGGMGSTTVVVSTIPYKY	G	G	T	F	G	N	Y	A	I	S	R	G	G	G	S	T	A	A	A	G	G	M	G	S	T	T	V	V	V	S	T	I	P	Y	K	Y	2.7881	0	57
sample	GGTFGNYAISRGGGSTAAAGGMGSTTVVVSTIPYKY	G	G	T	F	G	N	Y	A	I	S	R	G	G	G	S	T	A	A	A	G	G	M	G	S	T	T	V	V	V	S	T	I	P	Y	K	Y	2.7881	0	57
sample	GGTFGNYAISRGGGSTAAAGGMGSTTVVVSTIPYKY	G	G	T	F	G	N	Y	A	I	S	R	G	G	G	S	T	A	A	A	G	G	M	G	S	T	T	V	V	V	S	T	I	P	Y	K	Y	2.7881	0	57
sample	GGTFGNYAISRGGGSTAAAGGMGSTTVVVSTIPYKY	G	G	T	F	G	N	Y	A	I	S	R	G	G	G	S	T	A	A	A	G	G	M	G	S	T	T	V	V	V	S	T	I	P	Y	K	Y	2.7881	0	57
sample	GGTFGNYAISRGGGSTAAAGGMGSTTVVVSTIPYKY	G	G	T	F	G	N	Y	A	I	S	R	G	G	G	S	T	A	A	A	G	G	M	G	S	T	T	V	V	V	S	T	I	P	Y	K	Y	2.7881	0	57
sample	GGTFGNYAISRGGGSTAAAGGMGSTTVVVSTIPYKY	G	G	T	F	G	N	Y	A	I	S	R	G	G	G	S	T	A	A	A	G	G	M	G	S	T	T	V	V	V	S	T	I	P	Y	K	Y	2.7881	0	57
sample	GGTFGNYAISRGGGSTAAAGGMGSTTVVVSTIPYKY	G	G	T	F	G	N	Y	A	I	S	R	G	G	G	S	T	A	A	A	G	G	M	G	S	T	T	V	V	V	S	T	I	P	Y	K	Y	2.7881	0	57
sample	GGTFGNYAISRGGGSTAAAGGMGSTTVVVSTIPYKY	G	G	T	F	G	N	Y	A	I	S	R	G	G	G	S	T	A	A	A	G	G	M	G	S	T	T	V	V	V	S	T	I	P	Y	K	Y	2.7881	0	57
sample	GGTFGNYAISRGGGSTAAAGGMGSTTVVVSTIPYKY	G	G	T	F	G	N	Y	A	I	S	R	G	G	G	S	T	A	A	A	G	G	M	G	S	T	T	V	V	V	S	T	I	P	Y	K	Y	2.7881	0	57
sample	GGTFGNYAISRGGGSTAAAGGMGSTTVVVSTIPYKY	G	G	T	F	G	N	Y	A	I	S	R	G	G	G	S	T	A	A	A	G	G	M	G	S	T	T	V	V	V	S	T	I	P	Y	K	Y	2.7881	0	57
sample	GGTFGNYAISRGGGSTAAAGGMGSTTVVVSTIPYKY	G	G	T	F	G	N	Y	A	I	S	R	G	G	G	S	T	A	A	A	G	G	M	G	S	T	T	V	V	V	S	T	I	P	Y	K	Y	2.7881	0	57
sample	GGTFGNYAISRGGGSTAAAGGMGSTTVVVSTIPYKY	G	G	T	F	G	N	Y	A	I	S	R	G	G	G	S	T	A	A	A	G	G	M	G	S	T	T	V	V	V	S	T	I	P	Y	K	Y	2.7881	0	57
sample	GGTFGNYAISRGGGSTAAAGGMGSTTVVVSTIPYKY	G	G	T	F	G	N	Y	A	I	S	R	G	G	G	S	T	A	A	A	G	G	M	G	S	T	T	V	V	V	S	T	I	P	Y	K	Y	2.7881	0	57
sample	GGTFGNYAISRGGGSTAAAGGMGSTTVVVSTIPYKY	G	G	T	F	G	N	Y	A	I	S	R	G	G	G	S	T	A	A	A	G	G	M	G	S	T	T	V	V	V	S	T	I	P	Y	K	Y	2.7881	0	57
sample	GGTFGNYAISRGGGSTAAAGGMGSTTVVVSTIPYKY	G	G	T	F	G	N	Y	A	I	S	R	G	G	G	S	T	A	A	A	G	G	M	G	S	T	T	V	V	V	S	T	I	P	Y	K	Y	2.7881	0	57
sample	GGTFGNYAISRGGGSTAAAGGMGSTTVVVSTIPYKY	G	G	T	F	G	N	Y	A	I	S	R	G	G	G	S	T	A	A	A	G	G	M	G	S	T	T	V	V	V	S	T	I	P	Y	K	Y	2.7881	0	57
sample	GGTFGNYAISRGGGSTAAAGGMGSTTVVVSTIPYKY	G	G	T	F	G	N	Y	A	I	S	R	G	G	G	S	T	A	A	A	G	G	M	G	S	T	T	V	V	V	S	T	I	P	Y	K	Y	2.7881	0	57
sample	GGTFGNYAISRGGGSTAAAGGMGSTTVVVSTIPYKY	G	G	T	F	G	N	Y	A	I	S	R	G	G	G	S	T	A	A	A	G	G	M	G	S	T	T	V	V	V	S	T	I	P	Y	K	Y	2.7881	0	57
sample	GGTFGNYAISRGGGSTAAAGGMGSTTVVVSTIPYKY	G	G	T	F	G	N	Y	A	I	S	R	G	G	G	S	T	A	A	A	G	G	M	G	S	T	T	V	V	V	S	T	I	P	Y	K	Y	2.7881	0	57
sample	GGTFGNYAISRGGGSTAAAGGMGSTTVVVSTIPYKY	G	G	T	F	G	N	Y	A	I	S	R	G	G	G	S	T	A	A	A	G	G	M	G	S	T	T	V	V	V	S	T	I	P	Y	K	Y	2.7881	0	57
sample	GGTFGNYAISRGGGSTAAAGGMGSTTVVVSTIPYKY	G	G	T	F	G	N	Y	A	I	S	R	G	G	G	S	T	A	A	A	G	G	M	G	S	T	T	V	V	V	S	T	I	P	Y	K	Y	2.7881	0	57
sample	GGTFGNYAISRGGGSTAAAGGMGSTTVVVSTIPYKY	G	G	T	F	G	N	Y	A	I	S	R	G	G	G	S	T	A	A	A	G	G	M	G	S	T	T	V	V	V	S	T	I	P	Y	K	Y	2.7881	0	57
sample	GGTFGNYAISRGGGSTAAAGGMGSTTVVVSTIPYKY	G	G	T	F	G	N	Y	A	I	S	R	G	G	G	S	T	A	A	A	G	G	M	G	S	T	T	V	V	V	S	T	I	P	Y	K	Y	2.7881	0	57
sample	GGTFGNYAISRGGGSTAAAGGMGSTTVVVSTIPYKY	G	G	T	F	G	N	Y	A	I	S	R	G	G	G	S	T	A	A	A	G	G	M	G	S	T	T	V	V	V	S	T	I	P	Y	K	Y	2.7881	0	57
sample	GGTFGNYAISRGGGSTAAAGGMGSTTVVVSTIPYKY	G	G	T	F	G	N	Y	A	I	S	R	G	G	G	S	T	A	A	A	G	G	M	G	S	T	T	V	V	V	S	T	I	P	Y	K	Y	2.7881	0	57
sample	GGTFGNYAISRGGGSTAAAGGMGSTTVVVSTIPYKY	G	G	T	F	G	N	Y	A	I	S	R	G	G	G	S	T	A	A	A	G	G	M	G	S	T	T	V	V	V	S	T	I	P	Y	K	Y	2.7881	0	57
sample	GGTFGNYAISRGGGSTAAAGGMGSTTVVVSTIPYKY	G	G	T	F	G	N	Y	A	I	S	R	G	G	G	S	T	A	A	A	G	G	M	G	S	T	T	V	V	V	S	T	I	P	Y	K	Y	2.7881	0	57
sample	GGTFGNYAISRGGGSTAAAGGMGSTTVVVSTIPYKY	G	G	T	F	G	N	Y	A	I	S	R	G	G	G	S	T	A	A	A	G	G	M	G	S	T	T	V	V	V	S	T	I	P	Y	K	Y	2.7881	0	57
sample	GGTFGNYAISRGGGSTAAAGGMGSTTVVVSTIPYKY	G	G	T	F	G	N	Y	A	I	S	R	G	G	G	S	T	A	A	A	G	G	M	G	S	T	T	V	V	V	S	T	I	P	Y	K	Y	2.7881	0	57
sample	GGTFGNYAISRGGGSTAAAGGMGSTTVVVSTIPYKY	G	G	T	F	G	N	Y	A	I	S	R	G	G	G	S	T	A	A	A	G	G	M	G	S	T	T	V	V	V	S	T	I	P	Y	K	Y	2.7881	0	57
sample	GGTFGNYAISRGGGSTAAAGGMGSTTVVVSTIPYKY	G	G	T	F	G	N	Y	A	I	S	R	G	G	G	S	T	A	A	A	G	G	M	G	S	T	T	V	V	V	S	T	I	P	Y	K	Y	2.7881	0	57
sample	GGTFGNYAISRGGGSTAAAGGMGSTTVVVSTIPYKY	G	G	T	F	G	N	Y	A	I	S	R	G	G	G	S	T	A	A	A	G	G	M	G	S	T	T	V	V	V	S	T	I	P	Y	K	Y	2.7881	0	57
sample	GGTFGNYAISRGGGSTAAAGGMGSTTVVVSTIPYKY	G	G	T	F	G	N	Y	A	I	S	R	G	G	G	S	T	A	A	A	G	G	M	G	S	T	T	V	V	V	S	T	I	P	Y	K	Y	2.7881	0	57
sample	GGTFGNYAISRGGGSTAAAGGMGSTTVVVSTIPYKY	G	G	T	F	G	N	Y	A	I	S	R	G	G	G	S	T	A	A	A	G	G	M	G	S	T	T	V	V	V	S	T	I	P	Y	K	Y	2.7881	0	57
sample	GGTFGNYAISRGGGSTAAAGGMGSTTVVVSTIPYKY	G	G	T	F	G	N	Y	A	I	S	R	G	G	G	S	T	A	A	A	G	G	M	G	S	T	T	V	V	V	S	T	I	P	Y	K	Y	2.7881	0	57
sample	GGTFGNYAISRGGGSTAAAGGMGSTTVVVSTIPYKY	G	G	T	F	G	N	Y	A	I	S	R	G	G	G	S	T	A	A	A	G	G	M	G	S	T	T	V	V	V	S	T	I	P	Y	K	Y	2.7881	0	57
sample	GGTFGNYAISRGGGSTAAAGGMGSTTVVVSTIPYKY	G	G	T	F	G	N	Y	A	I	S	R	G	G	G	S	T	A	A	A	G	G	M	G	S	T	T	V	V	V	S	T	I	P	Y	K	Y	2.7881	0	57
sample	GGTFGNYAISRGGGSTAAAGGMGSTTVVVSTIPYKY	G	G	T	F	G	N	Y	A	I	S	R	G	G	G	S	T	A	A	A	G	G	M	G	S	T	T	V	V	V	S	T	I	P	Y	K	Y	2.7881	0	57
sample	GGTFGNYAISRGGGSTAAAGGMGSTTVVVSTIPYKY	G	G	T	F	G	N	Y	A	I	S	R	G	G	G	S	T	A	A	A	G	G	M	G	S	T	T	V	V	V	S	T	I	P	Y	K	Y	2.7881	0	57
sample	GGTFGNYAISRGGGSTAAAGGMGSTTVVVSTIPYKY	G	G	T	F	G	N	Y	A	I	S	R	G	G	G	S	T	A	A	A	G	G	M	G	S	T	T	V	V	V	S	T	I	P	Y	K	Y	2.7881	0	57
sample	GGTFGNYAISRGGGSTAAAGGMGSTTVVVSTIPYKY	G	G	T	F	G	N	Y	A	I	S	R	G	G	G	S	T	A	A	A	G	G	M	G	S	T	T	V	V	V	S	T	I	P	Y	K	Y	2.7881	0	57
sample	GGTFGNYAISRGGGSTAAAGGMGSTTVVVSTIPYKY	G	G	T	F	G	N	Y	A	I	S	R	G	G	G	S	T	A	A	A	G	G	M	G	S	T	T	V	V	V	S	T	I	P	Y	K	Y	2.7881	0	57
sample	GGTFGNYAISRGGGSTAAAGGMGSTTVVVSTIPYKY	G	G	T	F	G	N	Y	A	I	S	R	G	G	G	S	T	A	A	A	G	G	M	G	S	T	T	V	V	V	S	T	I	P	Y	K	Y	2.7881	0	57
sample	GGTFGNYAISRGGGSTAAAGGMGSTTVVVSTIPYKY	G	G	T	F	G	N	Y	A	I	S	R	G	G	G	S	T	A	A	A	G	G	M	G	S	T	T	V	V	V	S	T	I	P	Y	K	Y	2.7881	0	57
sample	GGTFGNYAISRGGGSTAAAGGMGSTTVVVSTIPYKY	G	G	T	F	G	N	Y	A	I	S	R	G	G	G	S	T	A	A	A	G	G	M	G	S	T	T	V	V	V	S	T	I	P	Y	K	Y	2.7881	0	57
sample	GGTFGNYAISRGGGSTAAAGGMGSTTVVVSTIPYKY	G	G	T	F	G	N	Y	A	I	S	R	G	G	G	S	T	A	A	A	G	G	M	G	S	T	T	V	V	V	S	T	I	P	Y	K	Y	2.7881	0	57
sample	GGTFGNYAISRGGGSTAAAGGMGSTTVVVSTIPYKY	G	G	T	F	G	N	Y	A	I	S	R	G	G	G	S	T	A	A	A	G	G	M	G	S	T	T	V	V	V	S	T	I	P	Y	K	Y	2.7881	0	57
sample	GGTFGNYAISRGGGSTAAAGGMGSTTVVVSTIPYKY	G	G	T	F	G	N	Y	A	I	S	R	G	G	G	S	T	A	A	A	G	G	M	G	S	T	T	V	V	V	S	T	I	P	Y	K	Y	2.7881	0	57
sample	GGTFGNYAISRGGGSTAAAGGMGSTTVVVSTIPYKY	G	G	T	F	G	N	Y	A	I	S	R	G	G	G	S	T	A	A	A	G	G	M	G	S	T	T	V	V	V	S	T	I	P	Y	K	Y	2.7881	0	57
sample	GGTFGNYAISRGGGSTAAAGGMGSTTVVVSTIPYKY	G	G	T	F	G	N	Y	A	I	S	R	G	G	G	S	T	A	A	A	G	G	M	G	S	T	T	V	V	V	S	T	I	P	Y	K	Y	2.7881	0	57
sample	GGTFGNYAISRGGGSTAAAGGMGSTTVVVSTIPYKY	G	G	T	F	G	N	Y	A	I	S	R	G	G	G	S	T	A	A	A	G	G	M	G	S	T	T	V	V	V	S	T	I	P	Y	K	Y	2.7881	0	57
sample	GGTFGNYAISRGGGSTAAAGGMGSTTVVVSTIPYKY	G	G	T	F	G	N	Y	A	I	S	R	G	G	G	S	T	A	A	A	G	G	M	G	S	T	T	V	V	V	S	T	I	P	Y	K	Y	2.7881	0	57
sample	GGTFGNYAISRGGGSTAAAGGMGSTTVVVSTIPYKY	G	G	T	F	G	N	Y	A	I	S	R	G	G	G	S	T	A	A	A	G	G	M	G	S	T	T	V	V	V	S	T	I	P	Y	K	Y	2.7881	0	57
sample	GGTFGNYAISRGGGSTAAAGGMGSTTVVVSTIPYKY	G	G	T	F	G	N	Y	A	I	S	R	G	G	G	S	T	A	A	A	G	G	M	G	S	T	T	V	V	V	S	T	I	P	Y	K	Y	2.7881	0	57
sample	GGTFGNYAISRGGGSTAAAGGMGSTTVVVSTIPYKY	G	G	T	F	G	N	Y	A	I	S	R	G	G	G	S	T	A	A	A	G	G	M	G	S	T	T	V	V	V	S	T	I	P	Y	K	Y	2.7881	0	57
sample	GGTFGNYAISRGGGSTAAAGGMGSTTVVVSTIPYKY	G	G	T	F	G	N	Y	A	I	S	R	G	G	G	S	T	A	A	A	G	G	M	G	S	T	T	V	V	V	S	T	I	P	Y	K	Y	2.7881	0	57
sample	GGTFGNYAISRGGGSTAAAGGMGSTTVVVSTIPYKY	G	G	T	F	G	N	Y	A	I	S	R	G	G	G	S	T	A	A	A	G	G	M	G	S	T	T	V	V	V	S	T	I	P	Y	K	Y	2.7881	0	57
sample	GGTFGNYAISRGGGSTAAAGGMGSTTVVVSTIPYKY	G	G	T	F	G	N	Y	A	I	S	R	G	G	G	S	T	A	A	A	G	G	M	G	S	T	T	V	V	V	S	T	I	P	Y	K	Y	2.7881	0	57
sample	GGTFGNYAISRGGGSTAAAGGMGSTTVVVSTIPYKY	G	G	T	F	G	N	Y	A	I	S	R	G	G	G	S	T	A	A	A	G	G	M	G	S	T	T	V	V	V	S	T	I	P	Y	K	Y	2.7881	0	57
sample	GGTFGNYAISRGGGSTAAAGGMGSTTVVVSTIPYKY	G	G	T	F	G	N	Y	A	I	S	R	G	G	G	S	T	A	A	A	G	G	M	G	S	T	T	V	V	V	S	T	I	P	Y	K	Y	2.7881	0	57
sample	GGTFGNYAISRGGGSTAAAGGMGSTTVVVSTIPYKY	G	G	T	F	G	N	Y	A	I	S	R	G	G	G	S	T	A	A	A	G	G	M	G	S	T	T	V	V	V	S	T	I	P	Y	K	Y	2.7881	0	57
sample	GGTFGNYAISRGGGSTAAAGGMGSTTVVVSTIPYKY	G	G	T	F	G	N	Y	A	I	S	R	G	G	G	S	T	A	A	A	G	G	M	G	S	T	T	V	V	V	S	T	I	P	Y	K	Y	2.7881	0	57
sample	GGTFGNYAISRGGGSTAAAGGMGSTTVVVSTIPYKY	G	G	T	F	G	N	Y	A	I	S	R	G	G	G	S	T	A	A	A	G	G	M	G	S	T	T	V	V	V	S	T	I	P	Y	K	Y	2.7881	0	57
sample	GGTFGNYAISRGGGSTAAAGGMGSTTVVVSTIPYKY	G	G	T	F	G	N	Y	A	I	S	R	G	G	G	S	T	A	A	A	G	G	M	G	S	T	T	V	V	V	S	T	I	P	Y	K	Y	2.7881	0	57
sample	GGTFGNYAISRGGGSTAAAGGMGSTTVVVSTIPYKY	G	G	T	F	G	N	Y	A	I	S	R	G	G	G	S	T	A	A	A	G	G	M	G	S	T	T	V	V	V	S	T	I	P	Y	K	Y	2.7881	0	57
sample	GGTFGNYAISRGGGSTAAAGGMGSTTVVVSTIPYKY	G	G	T	F	G	N	Y	A	I	S	R	G	G	G	S	T	A	A	A	G	G	M	G	S	T	T	V	V	V	S	T	I	P	Y	K	Y	2.7881	0	57
sample	GGTFGNYAISRGGGSTAAAGGMGSTTVVVSTIPYKY	G	G	T	F	G	N	Y	A	I	S	R	G	G	G	S	T	A	A	A	G	G	M	G	S	T	T	V	V	V	S	T	I	P	Y	K	Y	2.7881	0	57
sample	GGTFGNYAISRGGGSTAAAGGMGSTTVVVSTIPYKY	G	G	T	F	G	N	Y	A	I	S	R	G	G	G	S	T	A	A	A	G	G	M	G	S	T	T	V	V	V	S	T	I	P	Y	K	Y	2.7881	0	57
sample	GGTFGNYAISRGGGSTAAAGGMGSTTVVVSTIPYKY	G	G	T	F	G	N	Y	A	I	S	R	G	G	G	S	T	A	A	A	G	G	M	G	S	T	T	V	V	V	S	T	I	P	Y	K	Y	2.7881	0	57
sample	GGTFGNYAISRGGGSTAAAGGMGSTTVVVSTIPYKY	G	G	T	F	G	N	Y	A	I	S	R	G	G	G	S	T	A	A	A	G	G	M	G	S	T	T	V	V	V	S	T	I	P	Y	K	Y	2.7881	0	57
sample	GGTFGNYAISRGGGSTAAAGGMGSTTVVVSTIPYKY	G	G	T	F	G	N	Y	A	I	S	R	G	G	G	S	T	A	A	A	G	G	M	G	S	T	T	V	V	V	S	T	I	P	Y	K	Y	2.7881	0	57
sample	GGTFGNYAISRGGGSTAAAGGMGSTTVVVSTIPYKY	G	G	T	F	G	N	Y	A	I	S	R	G	G	G	S	T	A	A	A	G	G	M	G	S	T	T	V	V	V	S	T	I	P	Y	K	Y	2.7881	0	57
sample	GGTFGNYAISRGGGSTAAAGGMGSTTVVVSTIPYKY	G	G	T	F	G	N	Y	A	I	S	R	G	G	G	S	T	A	A	A	G	G	M	G	S	T	T	V	V	V	S	T	I	P	Y	K	Y	2.7881	0	57
sample	GGTFGNYAISRGGGSTAAAGGMGSTTVVVSTIPYKY	G	G	T	F	G	N	Y	A	I	S	R	G	G	G	S	T	A	A	A	G	G	M	G	S	T	T	V	V	V	S	T	I	P	Y	K	Y	2.7881	0	57
sample	GGTFGNYAISRGGGSTAAAGGMGSTTVVVSTIPYKY	G	G	T	F	G	N	Y	A	I	S	R	G	G	G	S	T	A	A	A	G	G	M	G	S	T	T	V	V	V	S	T	I	P	Y	K	Y	2.7881	0	57
sample	GGTFGNYAISRGGGSTAAAGGMGSTTVVVSTIPYKY	G	G	T	F	G	N	Y	A	I	S	R	G	G	G	S	T	A	A	A	G	G	M	G	S	T	T	V	V	V	S	T	I	P	Y	K	Y	2.7881	0	57
sample	GGTFGNYAISRGGGSTAAAGGMGSTTVVVSTIPYKY	G	G	T	F	G	N	Y	A	I	S	R	G	G	G	S	T	A	A	A	G	G	M	G	S	T	T	V	V	V	S	T	I	P	Y	K	Y	2.7881	0	57
sample	GGTFGNYAISRGGGSTAAAGGMGSTTVVVSTIPYKY	G	G	T	F	G	N	Y	A	I	S	R	G	G	G	S	T	A	A	A	G	G	M	G	S	T	T	V	V	V	S	T	I	P	Y	K	Y	2.7881	0	57
sample	GGTFGNYAISRGGGSTAAAGGMGSTTVVVSTIPYKY	G	G	T	F	G	N	Y	A	I	S	R	G	G	G	S	T	A	A	A	G	G	M	G	S	T	T	V	V	V	S	T	I	P	Y	K	Y	2.7881	0	57
sample	GGTFGNYAISRGGGSTAAAGGMGSTTVVVSTIPYKY	G	G	T	F	G	N	Y	A	I	S	R	G	G	G	S	T	A	A	A	G	G	M	G	S	T	T	V	V	V	S	T	I	P	Y	K	Y	2.7881	0	57
sample	GGTFGNYAISRGGGSTAAAGGMGSTTVVVSTIPYKY	G	G	T	F	G	N	Y	A	I	S	R	G	G	G	S	T	A	A	A	G	G	M	G	S	T	T	V	V	V	S	T	I	P	Y	K	Y	2.7881	0	57
sample	GGTFGNYAISRGGGSTAAAGGMGSTTVVVSTIPYKY	G	G	T	F	G	N	Y	A	I	S	R	G	G	G	S	T	A	A	A	G	G	M	G	S	T	T	V	V	V	S	T	I	P	Y	K	Y	2.7881	0	57
sample	GGTFGNYAISRGGGSTAAAGGMGSTTVVVSTIPYKY	G	G	T	F	G	N	Y	A	I	S	R	G	G	G	S	T	A	A	A	G	G	M	G	S	T	T	V	V	V	S	T	I	P	Y	K	Y	2.7881	0	57
sample	GGTFGNYAISRGGGSTAAAGGMGSTTVVVSTIPYKY	G	G	T	F	G	N	Y	A	I	S	R	G	G	G	S	T	A	A	A	G	G	M	G	S	T	T	V	V	V	S	T	I	P	Y	K	Y	2.7881	0	57
sample	GGTFGNYAISRGGGSTAAAGGMGSTTVVVSTIPYKY	G	G	T	F	G	N	Y	A	I	S	R	G	G	G	S	T	A	A	A	G	G	M	G	S	T	T	V	V	V	S	T	I	P	Y	K	Y	2.7881	0	57
sample	GGTFGNYAISRGGGSTAAAGGMGSTTVVVSTIPYKY	G	G	T	F	G	N	Y	A	I	S	R	G	G	G	S	T	A	A	A	G	G	M	G	S	T	T	V	V	V	S	T	I	P	Y	K	Y	2.7881	0	57
sample	GGTFGNYAISRGGGSTAAAGGMGSTTVVVSTIPYKY	G	G	T	F	G	N	Y	A	I	S	R	G	G	G	S	T	A	A	A	G	G	M	G	S	T	T	V	V	V	S	T	I	P	Y	K	Y	2.7881	0	57
sample	GGTFGNYAISRGGGSTAAAGGMGSTTVVVSTIPYKY	G	G	T	F	G	N	Y	A	I	S	R	G	G	G	S	T	A	A	A	G	G	M	G	S	T	T	V	V	V	S	T	I	P	Y	K	Y	2.7881	0	57
sample	GGTFGNYAISRGGGSTAAAGGMGSTTVVVSTIPYKY	G	G	T	F	G	N	Y	A	I	S	R	G	G	G	S	T	A	A	A	G	G	M	G	S	T	T	V	V	V	S	T	I	P	Y	K	Y	2.7881	0	57
sample	GGTFGNYAISRGGGSTAAAGGMGSTTVVVSTIPYKY	G	G	T	F	G	N	Y	A	I	S	R	G	G	G	S	T	A	A	A	G	G	M	G	S	T	T	V	V	V	S	T	I	P	Y	K	Y	2.7881	0	57
sample	GGTFGNYAISRGGGSTAAAGGMGSTTVVVSTIPYKY	G	G	T	F	G	N	Y	A	I	S	R	G	G	G	S	T	A	A	A	G	G	M	G	S	T	T	V	V	V	S	T	I	P	Y	K	Y	2.7881	0	57
sample	GGTFGNYAISRGGGSTAAAGGMGSTTVVVSTIPYKY	G	G	T	F	G	N	Y	A	I	S	R	G	G	G	S	T	A	A	A	G	G	M	G	S	T	T	V	V	V	S	T	I	P	Y	K	Y	2.7881	0	57
sample	GGTFGNYAISRGGGSTAAAGGMGSTTVVVSTIPYKY	G	G	T	F	G	N	Y	A	I	S	R	G	G	G	S	T	A	A	A	G	G	M	G	S	T	T	V	V	V	S	T	I	P	Y	K	Y	2.7881	0	57
sample	GGTFGNYAISRGGGSTAAAGGMGSTTVVVSTIPYKY	G	G	T	F	G	N	Y	A	I	S	R	G	G	G	S	T	A	A	A	G	G	M	G	S	T	T	V	V	V	S	T	I	P	Y	K	Y	2.7881	0	57
sample	GGTFGNYAISRGGGSTAAAGGMGSTTVVVSTIPYKY	G	G	T	F	G	N	Y	A	I	S	R	G	G	G	S	T	A	A	A	G	G	M	G	S	T	T	V	V	V	S	T	I	P	Y	K	Y	2.7881	0	57
sample	GGTFGNYAISRGGGSTAAAGGMGSTTVVVSTIPYKY	G	G	T	F	G	N	Y	A	I	S	R	G	G	G	S	T	A	A	A	G	G	M	G	S	T	T	V	V	V	S	T	I	P	Y	K	Y	2.7881	0	57
sample	GGTFGNYAISRGGGSTAAAGGMGSTTVVVSTIPYKY	G	G	T	F	G	N	Y	A	I	S	R	G	G	G	S	T	A	A	A	G	G	M	G	S	T	T	V	V	V	S	T	I	P	Y	K	Y	2.7881	0	57
sample	GGTFGNYAISRGGGSTAAAGGMGSTTVVVSTIPYKY	G	G	T	F	G	N	Y	A	I	S	R	G	G	G	S	T	A	A	A	G	G	M	G	S	T	T	V	V	V	S	T	I	P	Y	K	Y	2.7881	0	57
sample	GGTFGNYAISRGGGSTAAAGGMGSTTVVVSTIPYKY	G	G	T	F	G	N	Y	A	I	S	R	G	G	G	S	T	A	A	A	G	G	M	G	S	T	T	V	V	V	S	T	I	P	Y	K	Y	2.7881	0	57
sample	GGTFGNYAISRGGGSTAAAGGMGSTTVVVSTIPYKY	G	G	T	F	G	N	Y	A	I	S	R	G	G	G	S	T	A	A	A	G	G	M	G	S	T	T	V	V	V	S	T	I	P	Y	K	Y	2.7881	0	57
sample	GGTFGNYAISRGGGSTAAAGGMGSTTVVVSTIPYKY	G	G	T	F	G	N	Y	A	I	S	R	G	G	G	S	T	A	A	A	G	G	M	G	S	T	T	V	V	V	S	T	I	P	Y	K	Y	2.7881	0	57
sample	GGTFGNYAISRGGGSTAAAGGMGSTTVVVSTIPYKY	G	G	T	F	G	N	Y	A	I	S	R	G	G	G	S	T	A	A	A	G	G	M	G	S	T	T	V	V	V	S	T	I	P	Y	K	Y	2.7881	0	57
sample	GGTFGNYAISRGGGSTAAAGGMGSTTVVVSTIPYKY	G	G	T	F	G	N	Y	A	I	S	R	G	G	G	S	T	A	A	A	G	G	M	G	S	T	T	V	V	V	S	T	I	P	Y	K	Y	2.7881	0	57
sample	GGTFGNYAISRGGGSTAAAGGMGSTTVVVSTIPYKY	G	G	T	F	G	N	Y	A	I	S	R	G	G	G	S	T	A	A	A	G	G	M	G	S	T	T	V	V	V	S	T	I	P	Y	K	Y	2.7881	0	57
sample	GGTFGNYAISRGGGSTAAAGGMGSTTVVVSTIPYKY	G	G	T	F	G	N	Y	A	I	S	R	G	G	G	S	T	A	A	A	G	G	M	G	S	T	T	V	V	V	S	T	I	P	Y	K	Y	2.7881	0	57
sample	GGTFGNYAISRGGGSTAAAGGMGSTTVVVSTIPYKY	G	G	T	F	G	N	Y	A	I	S	R	G	G	G	S	T	A	A	A	G	G	M	G	S	T	T	V	V	V	S	T	I	P	Y	K	Y	2.7881	0	57
sample	GGTFGNYAISRGGGSTAAAGGMGSTTVVVSTIPYKY	G	G	T	F	G	N	Y	A	I	S	R	G	G	G	S	T	A	A	A	G	G	M	G	S	T	T	V	V	V	S	T	I	P	Y	K	Y	2.7881	0	57
sample	GGTFGNYAISRGGGSTAAAGGMGSTTVVVSTIPYKY	G	G	T	F	G	N	Y	A	I	S	R	G	G	G	S	T	A	A	A	G	G	M	G	S	T	T	V	V	V	S	T	I	P	Y	K	Y	2.7881	0	57
sample	GGTFGNYAISRGGGSTAAAGGMGSTTVVVSTIPYKY	G	G	T	F	G	N	Y	A	I	S	R	G	G	G	S	T	A	A	A	G	G	M	G	S	T	T	V	V	V	S	T	I	P	Y	K	Y	2.7881	0	57
sample	GGTFGNYAISRGGGSTAAAGGMGSTTVVVSTIPYKY	G	G	T	F	G	N	Y	A	I	S	R	G	G	G	S	T	A	A	A	G	G	M	G	S	T	T	V	V	V	S	T	I	P	Y	K	Y	2.7881	0	57
sample	GGTFGNYAISRGGGSTAAAGGMGSTTVVVSTIPYKY	G	G	T	F	G	N	Y	A	I	S	R	G	G	G	S	T	A	A	A	G	G	M	G	S	T	T	V	V	V	S	T	I	P	Y	K	Y	2.7881	0	57
sample	GGTFGNYAISRGGGSTAAAGGMGSTTVVVSTIPYKY	G	G	T	F	G	N	Y	A	I	S	R	G	G	G	S	T	A	A	A	G	G	M	G	S	T	T	V	V	V	S	T	I	P	Y	K	Y	2.7881	0	57
sample	GGTFGNYAISRGGGSTAAAGGMGSTTVVVSTIPYKY	G	G	T	F	G	N	Y	A	I	S	R	G	G	G	S	T	A	A	A	G	G	M	G	S	T	T	V	V	V	S	T	I	P	Y	K	Y	2.7881	0	57
sample	GGTFGNYAISRGGGSTAAAGGMGSTTVVVSTIPYKY	G	G	T	F	G	N	Y	A	I	S	R	G	G	G	S	T	A	A	A	G	G	M	G	S	T	T	V	V	V	S	T	I	P	Y	K	Y	2.7881	0	57
sample	GGTFGNYAISRGGGSTAAAGGMGSTTVVVSTIPYKY	G	G	T	F	G	N	Y	A	I	S	R	G	G	G	S	T	A	A	A	G	G	M	G	S	T	T	V	V	V	S	T	I	P	Y	K	Y	2.7881	0	57
sample	GGTFGNYAISRGGGSTAAAGGMGSTTVVVSTIPYKY	G	G	T	F	G	N	Y	A	I	S	R	G	G	G	S	T	A	A	A	G	G	M	G	S	T	T	V	V	V	S	T	I	P	Y	K	Y	2.7881	0	57
sample	GGTFGNYAISRGGGSTAAAGGMGSTTVVVSTIPYKY	G	G	T	F	G	N	Y	A	I	S	R	G	G	G	S	T	A	A	A	G	G	M	G	S	T	T	V	V	V	S	T	I	P	Y	K	Y	2.7881	0	57
sample	GGTFGNYAISRGGGSTAAAGGMGSTTVVVSTIPYKY	G	G	T	F	G	N	Y	A	I	S	R	G	G	G	S	T	A	A	A	G	G	M	G	S	T	T	V	V	V	S	T	I	P	Y	K	Y	2.7881	0	57
sample	GGTFGNYAISRGGGSTAAAGGMGSTTVVVSTIPYKY	G	G	T	F	G	N	Y	A	I	S	R	G	G	G	S	T	A	A	A	G	G	M	G	S	T	T	V	V	V	S	T	I	P	Y	K	Y	2.7881	0	57
sample	GGTFGNYAISRGGGSTAAAGGMGSTTVVVSTIPYKY	G	G	T	F	G	N	Y	A	I	S	R	G	G	G	S	T	A	A	A	G	G	M	G	S	T	T	V	V	V	S	T	I	P	Y	K	Y	2.7881	0	57
sample	GGTFGNYAISRGGGSTAAAGGMGSTTVVVSTIPYKY	G	G	T	F	G	N	Y	A	I	S	R	G	G	G	S	T	A	A	A	G	G	M	G	S	T	T	V	V	V	S	T	I	P	Y	K	Y	2.7881	0	57
sample	GGTFGNYAISRGGGSTAAAGGMGSTTVVVSTIPYKY	G	G	T	F	G	N	Y	A	I	S	R	G	G	G	S	T	A	A	A	G	G	M	G	S	T	T	V	V	V	S	T	I	P	Y	K	Y	2.7881	0	57
sample	GGTFGNYAISRGGGSTAAAGGMGSTTVVVSTIPYKY	G	G	T	F	G	N	Y	A	I	S	R	G	G	G	S	T	A	A	A	G	G	M	G	S	T	T	V	V	V	S	T	I	P	Y	K	Y	2.7881	0	57
sample	GGTFGNYAISRGGGSTAAAGGMGSTTVVVSTIPYKY	G	G	T	F	G	N	Y	A	I	S	R	G	G	G	S	T	A	A	A	G	G	M	G	S	T	T	V	V	V	S	T	I	P	Y	K	Y	2.7881	0	57
sample	GGTFGNYAISRGGGSTAAAGGMGSTTVVVSTIPYKY	G	G	T	F	G	N	Y	A	I	S	R	G	G	G	S	T	A	A	A	G	G	M	G	S	T	T	V	V	V	S	T	I	P	Y	K	Y	2.7881	0	57
sample	GGTFGNYAISRGGGSTAAAGGMGSTTVVVSTIPYKY	G	G	T	F	G	N	Y	A	I	S	R	G	G	G	S	T	A	A	A	G	G	M	G	S	T	T	V	V	V	S	T	I	P	Y	K	Y	2.7881	0	57
sample	GGTFGNYAISRGGGSTAAAGGMGSTTVVVSTIPYKY	G	G	T	F	G	N	Y	A	I	S	R	G	G	G	S	T	A	A	A	G	G	M	G	S	T	T	V	V	V	S	T	I	P	Y	K	Y	2.7881	0	57
sample	GGTFGNYAISRGGGSTAAAGGMGSTTVVVSTIPYKY	G	G	T	F	G	N	Y	A	I	S	R	G	G	G	S	T	A	A	A	G	G	M	G	S	T	T	V	V	V	S	T	I	P	Y	K	Y	2.7881	0	57
sample	GGTFGNYAISRGGGSTAAAGGMGSTTVVVSTIPYKY	G	G	T	F	G	N	Y	A	I	S	R	G	G	G	S	T	A	A	A	G	G	M	G	S	T	T	V	V	V	S	T	I	P	Y	K	Y	2.7881	0	57
sample	GGTFGNYAISRGGGSTAAAGGMGSTTVVVSTIPYKY	G	G	T	F	G	N	Y	A	I	S	R	G	G	G	S	T	A	A	A	G	G	M	G	S	T	T	V	V	V	S	T	I	P	Y	K	Y	2.7881	0	57
sample	GGTFGNYAISRGGGSTAAAGGMGSTTVVVSTIPYKY	G	G	T	F	G	N	Y	A	I	S	R	G	G	G	S	T	A	A	A	G	G	M	G	S	T	T	V	V	V	S	T	I	P	Y	K	Y	2.7881	0	57
sample	GGTFGNYAISRGGGSTAAAGGMGSTTVVVSTIPYKY	G	G	T	F	G	N	Y	A	I	S	R	G	G	G	S	T	A	A	A	G	G	M	G	S	T	T	V	V	V	S	T	I	P	Y	K	Y	2.7881	0	57
sample	GGTFGNYAISRGGGSTAAAGGMGSTTVVVSTIPYKY	G	G	T	F	G	N	Y	A	I	S	R	G	G	G	S	T	A	A	A	G	G	M	G	S	T	T	V	V	V	S	T	I	P	Y	K	Y	2.7881	0	57
sample	GGTFGNYAISRGGGSTAAAGGMGSTTVVVSTIPYKY	G	G	T	F	G	N	Y	A	I	S	R	G	G	G	S	T	A	A	A	G	G	M	G	S	T	T	V	V	V	S	T	I	P	Y	K	Y	2.7881	0	57
sample	GGTFGNYAISRGGGSTAAAGGMGSTTVVVSTIPYKY	G	G	T	F	G	N	Y	A	I	S	R	G	G	G	S	T	A	A	A	G	G	M	G	S	T	T	V	V	V	S	T	I	P	Y	K	Y	2.7881	0	57
sample	GGTFGNYAISRGGGSTAAAGGMGSTTVVVSTIPYKY	G	G	T	F	G	N	Y	A	I	S	R	G	G	G	S	T	A	A	A	G	G	M	G	S	T	T	V	V	V	S	T	I	P	Y	K	Y	2.7881	0	57
sample	GGTFGNYAISRGGGSTAAAGGMGSTTVVVSTIPYKY	G	G	T	F	G	N	Y	A	I	S	R	G	G	G	S	T	A	A	A	G	G	M	G	S	T	T	V	V	V	S	T	I	P	Y	K	Y	2.7881	0	57
sample	GGTFGNYAISRGGGSTAAAGGMGSTTVVVSTIPYKY	G	G	T	F	G	N	Y	A	I	S	R	G	G	G	S	T	A	A	A	G	G	M	G	S	T	T	V	V	V	S	T	I	P	Y	K	Y	2.7881	0	57
sample	GGTFGNYAISRGGGSTAAAGGMGSTTVVVSTIPYKY	G	G	T	F	G	N	Y	A	I	S	R	G	G	G	S	T	A	A	A	G	G	M	G	S	T	T	V	V	V	S	T	I	P	Y	K	Y	2.7881	0	57
sample	GGTFGNYAISRGGGSTAAAGGMGSTTVVVSTIPYKY	G	G	T	F	G	N	Y	A	I	S	R	G	G	G	S	T	A	A	A	G	G	M	G	S	T	T	V	V	V	S	T	I	P	Y	K	Y	2.7881	0	57
sample	GGTFGNYAISRGGGSTAAAGGMGSTTVVVSTIPYKY	G	G	T	F	G	N	Y	A	I	S	R	G	G	G	S	T	A	A	A	G	G	M	G	S	T	T	V	V	V	S	T	I	P	Y	K	Y	2.7881	0	57
sample	GGTFGNYAISRGGGSTAAAGGMGSTTVVVSTIPYKY	G	G	T	F	G	N	Y	A	I	S	R	G	G	G	S	T	A	A	A	G	G	M	G	S	T	T	V	V	V	S	T	I	P	Y	K	Y	2.7881	0	57
sample	GGTFGNYAISRGGGSTAAAGGMGSTTVVVSTIPYKY	G	G	T	F	G	N	Y	A	I	S	R	G	G	G	S	T	A	A	A	G	G	M	G	S	T	T	V	V	V	S	T	I	P	Y	K	Y	2.7881	0	57
sample	GGTFGNYAISRGGGSTAAAGGMGSTTVVVSTIPYKY	G	G	T	F	G	N	Y	A	I	S	R	G	G	G	S	T	A	A	A	G	G	M	G	S	T	T	V	V	V	S	T	I	P	Y	K	Y	2.7881	0	57
sample	GGTFGNYAISRGGGSTAAAGGMGSTTVVVSTIPYKY	G	G	T	F	G	N	Y	A	I	S	R	G	G	G	S	T	A	A	A	G	G	M	G	S	T	T	V	V	V	S	T	I	P	Y	K	Y	2.7881	0	57
sample	GGTFGNYAISRGGGSTAAAGGMGSTTVVVSTIPYKY	G	G	T	F	G	N	Y	A	I	S	R	G	G	G	S	T	A	A	A	G	G	M	G	S	T	T	V	V	V	S	T	I	P	Y	K	Y	2.7881	0	57
sample	GGTFGNYAISRGGGSTAAAGGMGSTTVVVSTIPYKY	G	G	T	F	G	N	Y	A	I	S	R	G	G	G	S	T	A	A	A	G	G	M	G	S	T	T	V	V	V	S	T	I	P	Y	K	Y	2.7881	0	57
sample	GGTFGNYAISRGGGSTAAAGGMGSTTVVVSTIPYKY	G	G	T	F	G	N	Y	A	I	S	R	G	G	G	S	T	A	A	A	G	G	M	G	S	T	T	V	V	V	S	T	I	P	Y	K	Y	2.7881	0	57
sample	GGTFGNYAISRGGGSTAAAGGMGSTTVVVSTIPYKY	G	G	T	F	G	N	Y	A	I	S	R	G	G	G	S	T	A	A	A	G	G	M	G	S	T	T	V	V	V	S	T	I	P	Y	K	Y	2.7881	0	57
sample	GGTFGNYAISRGGGSTAAAGGMGSTTVVVSTIPYKY	G	G	T	F	G	N	Y	A	I	S	R	G	G	G	S	T	A	A	A	G	G	M	G	S	T	T	V	V	V	S	T	I	P	Y	K	Y	2.7881	0	57
sample	GGTFGNYAISRGGGSTAAAGGMGSTTVVVSTIPYKY	G	G	T	F	G	N	Y	A	I	S	R	G	G	G	S	T	A	A	A	G	G	M	G	S	T	T	V	V	V	S	T	I	P	Y	K	Y	2.7881	0	57
sample	GGTFGNYAISRGGGSTAAAGGMGSTTVVVSTIPYKY	G	G	T	F	G	N	Y	A	I	S	R	G	G	G	S	T	A	A	A	G	G	M	G	S	T	T	V	V	V	S	T	I	P	Y	K	Y	2.7881	0	57
sample	GGTFGNYAISRGGGSTAAAGGMGSTTVVVSTIPYKY	G	G	T	F	G	N	Y	A	I	S	R	G	G	G	S	T	A	A	A	G	G	M	G	S	T	T	V	V	V	S	T	I	P	Y	K	Y	2.7881	0	57
sample	GGTFGNYAISRGGGSTAAAGGMGSTTVVVSTIPYKY	G	G	T	F	G	N	Y	A	I	S	R	G	G	G	S	T	A	A	A	G	G	M	G	S	T	T	V	V	V	S	T	I	P	Y	K	Y	2.7881	0	57
sample	GGTFGNYAISRGGGSTAAAGGMGSTTVVVSTIPYKY	G	G	T	F	G	N	Y	A	I	S	R	G	G	G	S	T	A	A	A	G	G	M	G	S	T	T	V	V	V	S	T	I	P	Y	K	Y	2.7881	0	57
sample	GGTFGNYAISRGGGSTAAAGGMGSTTVVVSTIPYKY	G	G	T	F	G	N	Y	A	I	S	R	G	G	G	S	T	A	A	A	G	G	M	G	S	T	T	V	V	V	S	T	I	P	Y	K	Y	2.7881	0	57
sample	GGTFGNYAISRGGGSTAAAGGMGSTTVVVSTIPYKY	G	G	T	F	G	N	Y	A	I	S	R	G	G	G	S	T	A	A	A	G	G	M	G	S	T	T	V	V	V	S	T	I	P	Y	K	Y	2.7881	0	57
sample	GGTFGNYAISRGGGSTAAAGGMGSTTVVVSTIPYKY	G	G	T	F	G	N	Y	A	I	S	R	G	G	G	S	T	A	A	A	G	G	M	G	S	T	T	V	V	V	S	T	I	P	Y	K	Y	2.7881	0	57
sample	GGTFGNYAISRGGGSTAAAGGMGSTTVVVSTIPYKY	G	G	T	F	G	N	Y	A	I	S	R	G	G	G	S	T	A	A	A	G	G	M	G	S	T	T	V	V	V	S	T	I	P	Y	K	Y	2.7881	0	57
sample	GGTFGNYAISRGGGSTAAAGGMGSTTVVVSTIPYKY	G	G	T	F	G	N	Y	A	I	S	R	G	G	G	S	T	A	A	A	G	G	M	G	S	T	T	V	V	V	S	T	I	P	Y	K	Y	2.7881	0	57
sample	GGTFGNYAISRGGGSTAAAGGMGSTTVVVSTIPYKY	G	G	T	F	G	N	Y	A	I	S	R	G	G	G	S	T	A	A	A	G	G	M	G	S	T	T	V	V	V	S	T	I	P	Y	K	Y	2.7881	0	57
sample	GGTFGNYAISRGGGSTAAAGGMGSTTVVVSTIPYKY	G	G	T	F	G	N	Y	A	I	S	R	G	G	G	S	T	A	A	A	G	G	M	G	S	T	T	V	V	V	S	T	I	P	Y	K	Y	2.7881	0	57
sample	GGTFGNYAISRGGGSTAAAGGMGSTTVVVSTIPYKY	G	G	T	F	G	N	Y	A	I	S	R	G	G	G	S	T	A	A	A	G	G	M	G	S	T	T	V	V	V	S	T	I	P	Y	K	Y	2.7881	0	57
sample	GGTFGNYAISRGGGSTAAAGGMGSTTVVVSTIPYKY	G	G	T	F	G	N	Y	A	I	S	R	G	G	G	S	T	A	A	A	G	G	M	G	S	T	T	V	V	V	S	T	I	P	Y	K	Y	2.7881	0	57
sample	GGTFGNYAISRGGGSTAAAGGMGSTTVVVSTIPYKY	G	G	T	F	G	N	Y	A	I	S	R	G	G	G	S	T	A	A	A	G	G	M	G	S	T	T	V	V	V	S	T	I	P	Y	K	Y	2.7881	0	57
sample	GGTFGNYAISRGGGSTAAAGGMGSTTVVVSTIPYKY	G	G	T	F	G	N	Y	A	I	S	R	G	G	G	S	T	A	A	A	G	G	M	G	S	T	T	V	V	V	S	T	I	P	Y	K	Y	2.7881	0	57
sample	GGTFGNYAISRGGGSTAAAGGMGSTTVVVSTIPYKY	G	G	T	F	G	N	Y	A	I	S	R	G	G	G	S	T	A	A	A	G	G	M	G	S	T	T	V	V	V	S	T	I	P	Y	K	Y	2.7881	0	57
sample	GGTFGNYAISRGGGSTAAAGGMGSTTVVVSTIPYKY	G	G	T	F	G	N	Y	A	I	S	R	G	G	G	S	T	A	A	A	G	G	M	G	S	T	T	V	V	V	S	T	I	P	Y	K	Y	2.7881	0	57
sample	GGTFGNYAISRGGGSTAAAGGMGSTTVVVSTIPYKY	G	G	T	F	G	N	Y	A	I	S	R	G	G	G	S	T	A	A	A	G	G	M	G	S	T	T	V	V	V	S	T	I	P	Y	K	Y	2.7881	0	57
sample	GGTFGNYAISRGGGSTAAAGGMGSTTVVVSTIPYKY	G	G	T	F	G	N	Y	A	I	S	R	G	G	G	S	T	A	A	A	G	G	M	G	S	T	T	V	V	V	S	T	I	P	Y	K	Y	2.7881	0	57
sample	GGTFGNYAISRGGGSTAAAGGMGSTTVVVSTIPYKY	G	G	T	F	G	N	Y	A	I	S	R	G	G	G	S	T	A	A	A	G	G	M	G	S	T	T	V	V	V	S	T	I	P	Y	K	Y	2.7881	0	57
sample	GGTFGNYAISRGGGSTAAAGGMGSTTVVVSTIPYKY	G	G	T	F	G	N	Y	A	I	S	R	G	G	G	S	T	A	A	A	G	G	M	G	S	T	T	V	V	V	S	T	I	P	Y	K	Y	2.7881	0	57
sample	GGTFGNYAISRGGGSTAAAGGMGSTTVVVSTIPYKY	G	G	T	F	G	N	Y	A	I	S	R	G	G	G	S	T	A	A	A	G	G	M	G	S	T	T	V	V	V	S	T	I	P	Y	K	Y	2.7881	0	57
sample	GGTFGNYAISRGGGSTAAAGGMGSTTVVVSTIPYKY	G	G	T	F	G	N	Y	A	I	S	R	G	G	G	S	T	A	A	A	G	G	M	G	S	T	T	V	V	V	S	T	I	P	Y	K	Y	2.7881	0	57
sample	GGTFGNYAISRGGGSTAAAGGMGSTTVVVSTIPYKY	G	G	T	F	G	N	Y	A	I	S	R	G	G	G	S	T	A	A	A	G	G	M	G	S	T	T	V	V	V	S	T	I	P	Y	K	Y	2.7881	0	57
sample	GGTFGNYAISRGGGSTAAAGGMGSTTVVVSTIPYKY	G	G	T	F	G	N	Y	A	I	S	R	G	G	G	S	T	A	A	A	G	G	M	G	S	T	T	V	V	V	S	T	I	P	Y	K	Y	2.7881	0	57
sample	GGTFGNYAISRGGGSTAAAGGMGSTTVVVSTIPYKY	G	G	T	F	G	N	Y	A	I	S	R	G	G	G	S	T	A	A	A	G	G	M	G	S	T	T	V	V	V	S	T	I	P	Y	K	Y	2.7881	0	57
sample	GGTFGNYAISRGGGSTAAAGGMGSTTVVVSTIPYKY	G	G	T	F	G	N	Y	A	I	S	R	G	G	G	S	T	A	A	A	G	G	M	G	S	T	T	V	V	V	S	T	I	P	Y	K	Y	2.7881	0	57
sample	GGTFGNYAISRGGGSTAAAGGMGSTTVVVSTIPYKY	G	G	T	F	G	N	Y	A	I	S	R	G	G	G	S	T	A	A	A	G	G	M	G	S	T	T	V	V	V	S	T	I	P	Y	K	Y	2.7881	0	57
sample	GGTFGNYAISRGGGSTAAAGGMGSTTVVVSTIPYKY	G	G	T	F	G	N	Y	A	I	S	R	G	G	G	S	T	A	A	A	G	G	M	G	S	T	T	V	V	V	S	T	I	P	Y	K	Y	2.7881	0	57
sample	GGTFGNYAISRGGGSTAAAGGMGSTTVVVSTIPYKY	G	G	T	F	G	N	Y	A	I	S	R	G	G	G	S	T	A	A	A	G	G	M	G	S	T	T	V	V	V	S	T	I	P	Y	K	Y	2.7881	0	57
sample	GGTFGNYAISRGGGSTAAAGGMGSTTVVVSTIPYKY	G	G	T	F	G	N	Y	A	I	S	R	G	G	G	S	T	A	A	A	G	G	M	G	S	T	T	V	V	V	S	T	I	P	Y	K	Y	2.7881	0	57
sample	GGTFGNYAISRGGGSTAAAGGMGSTTVVVSTIPYKY	G	G	T	F	G	N	Y	A	I	S	R	G	G	G	S	T	A	A	A	G	G	M	G	S	T	T	V	V	V	S	T	I	P	Y	K	Y	2.7881	0	57
sample	GGTFGNYAISRGGGSTAAAGGMGSTTVVVSTIPYKY	G	G	T	F	G	N	Y	A	I	S	R	G	G	G	S	T	A	A	A	G	G	M	G	S	T	T	V	V	V	S	T	I	P	Y	K	Y	2.7881	0	57
sample	GGTFGNYAISRGGGSTAAAGGMGSTTVVVSTIPYKY	G	G	T	F	G	N	Y	A	I	S	R	G	G	G	S	T	A	A	A	G	G	M	G	S	T	T	V	V	V	S	T	I	P	Y	K	Y	2.7881	0	57
sample	GGTFGNYAISRGGGSTAAAGGMGSTTVVVSTIPYKY	G	G	T	F	G	N	Y	A	I	S	R	G	G	G	S	T	A	A	A	G	G	M	G	S	T	T	V	V	V	S	T	I	P	Y	K	Y	2.7881	0	57
sample	GGTFGNYAISRGGGSTAAAGGMGSTTVVVSTIPYKY	G	G	T	F	G	N	Y	A	I	S	R	G	G	G	S	T	A	A	A	G	G	M	G	S	T	T	V	V	V	S	T	I	P	Y	K	Y	2.7881	0	57
sample	GGTFGNYAISRGGGSTAAAGGMGSTTVVVSTIPYKY	G	G	T	F	G	N	Y	A	I	S	R	G	G	G	S	T	A	A	A	G	G	M	G	S	T	T	V	V	V	S	T	I	P	Y	K	Y	2.7881	0	57
sample	GGTFGNYAISRGGGSTAAAGGMGSTTVVVSTIPYKY	G	G	T	F	G	N	Y	A	I	S	R	G	G	G	S	T	A	A	A	G	G	M	G	S	T	T	V	V	V	S	T	I	P	Y	K	Y	2.7881	0	57
sample	GGTFGNYAISRGGGSTAAAGGMGSTTVVVSTIPYKY	G	G	T	F	G	N	Y	A	I	S	R	G	G	G	S	T	A	A	A	G	G	M	G	S	T	T	V	V	V	S	T	I	P	Y	K	Y	2.7881	0	57
sample	GGTFGNYAISRGGGSTAAAGGMGSTTVVVSTIPYKY	G	G	T	F	G	N	Y	A	I	S	R	G	G	G	S	T	A	A	A	G	G	M	G	S	T	T	V	V	V	S	T	I	P	Y	K	Y	2.7881	0	57
sample	GGTFGNYAISRGGGSTAAAGGMGSTTVVVSTIPYKY	G	G	T	F	G	N	Y	A	I	S	R	G	G	G	S	T	A	A	A	G	G	M	G	S	T	T	V	V	V	S	T	I	P	Y	K	Y	2.7881	0	57
sample	GGTFGNYAISRGGGSTAAAGGMGSTTVVVSTIPYKY	G	G	T	F	G	N	Y	A	I	S	R	G	G	G	S	T	A	A	A	G	G	M	G	S	T	T	V	V	V	S	T	I	P	Y	K	Y	2.7881	0	57
sample	GGTFGNYAISRGGGSTAAAGGMGSTTVVVSTIPYKY	G	G	T	F	G	N	Y	A	I	S	R	G	G	G	S	T	A	A	A	G	G	M	G	S	T	T	V	V	V	S	T	I	P	Y	K	Y	2.7881	0	57
sample	GGTFGNYAISRGGGSTAAAGGMGSTTVVVSTIPYKY	G	G	T	F	G	N	Y	A	I	S	R	G	G	G	S	T	A	A	A	G	G	M	G	S	T	T	V	V	V	S	T	I	P	Y	K	Y	2.7881	0	57
sample	GGTFGNYAISRGGGSTAAAGGMGSTTVVVSTIPYKY	G	G	T	F	G	N	Y	A	I	S	R	G	G	G	S	T	A	A	A	G	G	M	G	S	T	T	V	V	V	S	T	I	P	Y	K	Y	2.7881	0	57
sample	GGTFGNYAISRGGGSTAAAGGMGSTTVVVSTIPYKY	G	G	T	F	G	N	Y	A	I	S	R	G	G	G	S	T	A	A	A	G	G	M	G	S	T	T	V	V	V	S	T	I	P	Y	K	Y	2.7881	0	57
sample	GGTFGNYAISRGGGSTAAAGGMGSTTVVVSTIPYKY	G	G	T	F	G	N	Y	A	I	S	R	G	G	G	S	T	A	A	A	G	G	M	G	S	T	T	V	V	V	S	T	I	P	Y	K	Y	2.7881	0	57
sample	GGTFGNYAISRGGGSTAAAGGMGSTTVVVSTIPYKY	G	G	T	F	G	N	Y	A	I	S	R	G	G	G	S	T	A	A	A	G	G	M	G	S	T	T	V	V	V	S	T	I	P	Y	K	Y	2.7881	0	57
sample	GGTFGNYAISRGGGSTAAAGGMGSTTVVVSTIPYKY	G	G	T	F	G	N	Y	A	I	S	R	G	G	G	S	T	A	A	A	G	G	M	G	S	T	T	V	V	V	S	T	I	P	Y	K	Y	2.7881	0	57
sample	GGTFGNYAISRGGGSTAAAGGMGSTTVVVSTIPYKY	G	G	T	F	G	N	Y	A	I	S	R	G	G	G	S	T	A	A	A	G	G	M	G	S	T	T	V	V	V	S	T	I	P	Y	K	Y	2.7881	0	57
sample	GGTFGNYAISRGGGSTAAAGGMGSTTVVVSTIPYKY	G	G	T	F	G	N	Y	A	I	S	R	G	G	G	S	T	A	A	A	G	G	M	G	S	T	T	V	V	V	S	T	I	P	Y	K	Y	2.7881	0	57
sample	GGTFGNYAISRGGGSTAAAGGMGSTTVVVSTIPYKY	G	G	T	F	G	N	Y	A	I	S	R	G	G	G	S	T	A	A	A	G	G	M	G	S	T	T	V	V	V	S	T	I	P	Y	K	Y	2.7881	0	57
sample	GGTFGNYAISRGGGSTAAAGGMGSTTVVVSTIPYKY	G	G	T	F	G	N	Y	A	I	S	R	G	G	G	S	T	A	A	A	G	G	M	G	S	T	T	V	V	V	S	T	I	P	Y	K	Y	2.7881	0	57
sample	GGTFGNYAISRGGGSTAAAGGMGSTTVVVSTIPYKY	G	G	T	F	G	N	Y	A	I	S	R	G	G	G	S	T	A	A	A	G	G	M	G	S	T	T	V	V	V	S	T	I	P	Y	K	Y	2.7881	0	57
sample	GGTFGNYAISRGGGSTAAAGGMGSTTVVVSTIPYKY	G	G	T	F	G	N	Y	A	I	S	R	G	G	G	S	T	A	A	A	G	G	M	G	S	T	T	V	V	V	S	T	I	P	Y	K	Y	2.7881	0	57
sample	GGTFGNYAISRGGGSTAAAGGMGSTTVVVSTIPYKY	G	G	T	F	G	N	Y	A	I	S	R	G	G	G	S	T	A	A	A	G	G	M	G	S	T	T	V	V	V	S	T	I	P	Y	K	Y	2.7881	0	57
sample	GGTFGNYAISRGGGSTAAAGGMGSTTVVVSTIPYKY	G	G	T	F	G	N	Y	A	I	S	R	G	G	G	S	T	A	A	A	G	G	M	G	S	T	T	V	V	V	S	T	I	P	Y	K	Y	2.7881	0	57
sample	GGTFGNYAISRGGGSTAAAGGMGSTTVVVSTIPYKY	G	G	T	F	G	N	Y	A	I	S	R	G	G	G	S	T	A	A	A	G	G	M	G	S	T	T	V	V	V	S	T	I	P	Y	K	Y	2.7881	0	57
sample	GGTFGNYAISRGGGSTAAAGGMGSTTVVVSTIPYKY	G	G	T	F	G	N	Y	A	I	S	R	G	G	G	S	T	A	A	A	G	G	M	G	S	T	T	V	V	V	S	T	I	P	Y	K	Y	2.7881	0	57
sample	GGTFGNYAISRGGGSTAAAGGMGSTTVVVSTIPYKY	G	G	T	F	G	N	Y	A	I	S	R	G	G	G	S	T	A	A	A	G	G	M	G	S	T	T	V	V	V	S	T	I	P	Y	K	Y	2.7881	0	57
sample	GGTFGNYAISRGGGSTAAAGGMGSTTVVVSTIPYKY	G	G	T	F	G	N	Y	A	I	S	R	G	G	G	S	T	A	A	A	G	G	M	G	S	T	T	V	V	V	S	T	I	P	Y	K	Y	2.7881	0	57
sample	GGTFGNYAISRGGGSTAAAGGMGSTTVVVSTIPYKY	G	G	T	F	G	N	Y	A	I	S	R	G	G	G	S	T	A	A	A	G	G	M	G	S	T	T	V	V	V	S	T	I	P	Y	K	Y	2.7881	0	57
sample	GGTFGNYAISRGGGSTAAAGGMGSTTVVVSTIPYKY	G	G	T	F	G	N	Y	A	I	S	R	G	G	G	S	T	A	A	A	G	G	M	G	S	T	T	V	V	V	S	T	I	P	Y	K	Y	2.7881	0	57
sample	GGTFGNYAISRGGGSTAAAGGMGSTTVVVSTIPYKY	G	G	T	F	G	N	Y	A	I	S	R	G	G	G	S	T	A	A	A	G	G	M	G	S	T	T	V	V	V	S	T	I	P	Y	K	Y	2.7881	0	57
sample	GGTFGNYAISRGGGSTAAAGGMGSTTVVVSTIPYKY	G	G	T	F	G	N	Y	A	I	S	R	G	G	G	S	T	A	A	A	G	G	M	G	S	T	T	V	V	V	S	T	I	P	Y	K	Y	2.7881	0	57
sample	GGTFGNYAISRGGGSTAAAGGMGSTTVVVSTIPYKY	G	G	T	F	G	N	Y	A	I	S	R	G	G	G	S	T	A	A	A	G	G	M	G	S	T	T	V	V	V	S	T	I	P	Y	K	Y	2.7881	0	57
sample	GGTFGNYAISRGGGSTAAAGGMGSTTVVVSTIPYKY	G	G	T	F	G	N	Y	A	I	S	R	G	G	G	S	T	A	A	A	G	G	M	G	S	T	T	V	V	V	S	T	I	P	Y	K	Y	2.7881	0	57
sample	GGTFGNYAISRGGGSTAAAGGMGSTTVVVSTIPYKY	G	G	T	F	G	N	Y	A	I	S	R	G	G	G	S	T	A	A	A	G	G	M	G	S	T	T	V	V	V	S	T	I	P	Y	K	Y	2.7881	0	57
sample	GGTFGNYAISRGGGSTAAAGGMGSTTVVVSTIPYKY	G	G	T	F	G	N	Y	A	I	S	R	G	G	G	S	T	A	A	A	G	G	M	G	S	T	T	V	V	V	S	T	I	P	Y	K	Y	2.7881	0	57
sample	GGTFGNYAISRGGGSTAAAGGMGSTTVVVSTIPYKY	G	G	T	F	G	N	Y	A	I	S	R	G	G	G	S	T	A	A	A	G	G	M	G	S	T	T	V	V	V	S	T	I	P	Y	K	Y	2.7881	0	57
sample	GGTFGNYAISRGGGSTAAAGGMGSTTVVVSTIPYKY	G	G	T	F	G	N	Y	A	I	S	R	G	G	G	S	T	A	A	A	G	G	M	G	S	T	T	V	V	V	S	T	I	P	Y	K	Y	2.7881	0	57
sample	GGTFGNYAISRGGGSTAAAGGMGSTTVVVSTIPYKY	G	G	T	F	G	N	Y	A	I	S	R	G	G	G	S	T	A	A	A	G	G	M	G	S	T	T	V	V	V	S	T	I	P	Y	K	Y	2.7881	0	57
sample	GGTFGNYAISRGGGSTAAAGGMGSTTVVVSTIPYKY	G	G	T	F	G	N	Y	A	I	S	R	G	G	G	S	T	A	A	A	G	G	M	G	S	T	T	V	V	V	S	T	I	P	Y	K	Y	2.7881	0	57
sample	GGTFGNYAISRGGGSTAAAGGMGSTTVVVSTIPYKY	G	G	T	F	G	N	Y	A	I	S	R	G	G	G	S	T	A	A	A	G	G	M	G	S	T	T	V	V	V	S	T	I	P	Y	K	Y	2.7881	0	57
sample	GGTFGNYAISRGGGSTAAAGGMGSTTVVVSTIPYKY	G	G	T	F	G	N	Y	A	I	S	R	G	G	G	S	T	A	A	A	G	G	M	G	S	T	T	V	V	V	S	T	I	P	Y	K	Y	2.7881	0	57
sample	GGTFGNYAISRGGGSTAAAGGMGSTTVVVSTIPYKY	G	G	T	F	G	N	Y	A	I	S	R	G	G	G	S	T	A	A	A	G	G	M	G	S	T	T	V	V	V	S	T	I	P	Y	K	Y	2.7881	0	57
sample	GGTFGNYAISRGGGSTAAAGGMGSTTVVVSTIPYKY	G	G	T	F	G	N	Y	A	I	S	R	G	G	G	S	T	A	A	A	G	G	M	G	S	T	T	V	V	V	S	T	I	P	Y	K	Y	2.7881	0	57
sample	GGTFGNYAISRGGGSTAAAGGMGSTTVVVSTIPYKY	G	G	T	F	G	N	Y	A	I	S	R	G	G	G	S	T	A	A	A	G	G	M	G	S	T	T	V	V	V	S	T	I	P	Y	K	Y	2.7881	0	57
sample	GGTFGNYAISRGGGSTAAAGGMGSTTVVVSTIPYKY	G	G	T	F	G	N	Y	A	I	S	R	G	G	G	S	T	A	A	A	G	G	M	G	S	T	T	V	V	V	S	T	I	P	Y	K	Y	2.7881	0	57
sample	GGTFGNYAISRGGGSTAAAGGMGSTTVVVSTIPYKY	G	G	T	F	G	N	Y	A	I	S	R	G	G	G	S	T	A	A	A	G	G	M	G	S	T	T	V	V	V	S	T	I	P	Y	K	Y	2.7881	0	57
sample	GGTFGNYAISRGGGSTAAAGGMGSTTVVVSTIPYKY	G	G	T	F	G	N	Y	A	I	S	R	G	G	G	S	T	A	A	A	G	G	M	G	S	T	T	V	V	V	S	T	I	P	Y	K	Y	2.7881	0	57
sample	GGTFGNYAISRGGGSTAAAGGMGSTTVVVSTIPYKY	G	G	T	F	G	N	Y	A	I	S	R	G	G	G	S	T	A	A	A	G	G	M	G	S	T	T	V	V	V	S	T	I	P	Y	K	Y	2.7881	0	57
sample	GGTFGNYAISRGGGSTAAAGGMGSTTVVVSTIPYKY	G	G	T	F	G	N	Y	A	I	S	R	G	G	G	S	T	A	A	A	G	G	M	G	S	T	T	V	V	V	S	T	I	P	Y	K	Y	2.7881	0	57
sample	GGTFGNYAISRGGGSTAAAGGMGSTTVVVSTIPYKY	G	G	T	F	G	N	Y	A	I	S	R	G	G	G	S	T	A	A	A	G	G	M	G	S	T	T	V	V	V	S	T	I	P	Y	K	Y	2.7881	0	57
sample	GGTFGNYAISRGGGSTAAAGGMGSTTVVVSTIPYKY	G	G	T	F	G	N	Y	A	I	S	R	G	G	G	S	T	A	A	A	G	G	M	G	S	T	T	V	V	V	S	T	I	P	Y	K	Y	2.7881	0	57
sample	GGTFGNYAISRGGGSTAAAGGMGSTTVVVSTIPYKY	G	G	T	F	G	N	Y	A	I	S	R	G	G	G	S	T	A	A	A	G	G	M	G	S	T	T	V	V	V	S	T	I	P	Y	K	Y	2.7881	0	57
sample	GGTFGNYAISRGGGSTAAAGGMGSTTVVVSTIPYKY	G	G	T	F	G	N	Y	A	I	S	R	G	G	G	S	T	A	A	A	G	G	M	G	S	T	T	V	V	V	S	T	I	P	Y	K	Y	2.7881	0	57
sample	GGTFGNYAISRGGGSTAAAGGMGSTTVVVSTIPYKY	G	G	T	F	G	N	Y	A	I	S	R	G	G	G	S	T	A	A	A	G	G	M	G	S	T	T	V	V	V	S	T	I	P	Y	K	Y	2.7881	0	57
sample	GGTFGNYAISRGGGSTAAAGGMGSTTVVVSTIPYKY	G	G	T	F	G	N	Y	A	I	S	R	G	G	G	S	T	A	A	A	G	G	M	G	S	T	T	V	V	V	S	T	I	P	Y	K	Y	2.7881	0	57
sample	GGTFGNYAISRGGGSTAAAGGMGSTTVVVSTIPYKY	G	G	T	F	G	N	Y	A	I	S	R	G	G	G	S	T	A	A	A	G	G	M	G	S	T	T	V	V	V	S	T	I	P	Y	K	Y	2.7881	0	57
sample	GGTFGNYAISRGGGSTAAAGGMGSTTVVVSTIPYKY	G	G	T	F	G	N	Y	A	I	S	R	G	G	G	S	T	A	A	A	G	G	M	G	S	T	T	V	V	V	S	T	I	P	Y	K	Y	2.7881	0	57
sample	GGTFGNYAISRGGGSTAAAGGMGSTTVVVSTIPYKY	G	G	T	F	G	N	Y	A	I	S	R	G	G	G	S	T	A	A	A	G	G	M	G	S	T	T	V	V	V	S	T	I	P	Y	K	Y	2.7881	0	57
sample	GGTFGNYAISRGGGSTAAAGGMGSTTVVVSTIPYKY	G	G	T	F	G	N	Y	A	I	S	R	G	G	G	S	T	A	A	A	G	G	M	G	S	T	T	V	V	V	S	T	I	P	Y	K	Y	2.7881	0	57
sample	GGTFGNYAISRGGGSTAAAGGMGSTTVVVSTIPYKY	G	G	T	F	G	N	Y	A	I	S	R	G	G	G	S	T	A	A	A	G	G	M	G	S	T	T	V	V	V	S	T	I	P	Y	K	Y	2.7881	0	57
sample	GGTFGNYAISRGGGSTAAAGGMGSTTVVVSTIPYKY	G	G	T	F	G	N	Y	A	I	S	R	G	G	G	S	T	A	A	A	G	G	M	G	S	T	T	V	V	V	S	T	I	P	Y	K	Y	2.7881	0	57
sample	GGTFGNYAISRGGGSTAAAGGMGSTTVVVSTIPYKY	G	G	T	F	G	N	Y	A	I	S	R	G	G	G	S	T	A	A	A	G	G	M	G	S	T	T	V	V	V	S	T	I	P	Y	K	Y	2.7881	0	57
sample	GGTFGNYAISRGGGSTAAAGGMGSTTVVVSTIPYKY	G	G	T	F	G	N	Y	A	I	S	R	G	G	G	S	T	A	A	A	G	G	M	G	S	T	T	V	V	V	S	T	I	P	Y	K	Y	2.7881	0	57
sample	GGTFGNYAISRGGGSTAAAGGMGSTTVVVSTIPYKY	G	G	T	F	G	N	Y	A	I	S	R	G	G	G	S	T	A	A	A	G	G	M	G	S	T	T	V	V	V	S	T	I	P	Y	K	Y	2.7881	0	57
sample	GGTFGNYAISRGGGSTAAAGGMGSTTVVVSTIPYKY	G	G	T	F	G	N	Y	A	I	S	R	G	G	G	S	T	A	A	A	G	G	M	G	S	T	T	V	V	V	S	T	I	P	Y	K	Y	2.7881	0	57
sample	GGTFGNYAISRGGGSTAAAGGMGSTTVVVSTIPYKY	G	G	T	F	G	N	Y	A	I	S	R	G	G	G	S	T	A	A	A	G	G	M	G	S	T	T	V	V	V	S	T	I	P	Y	K	Y	2.7881	0	57
sample	GGTFGNYAISRGGGSTAAAGGMGSTTVVVSTIPYKY	G	G	T	F	G	N	Y	A	I	S	R	G	G	G	S	T	A	A	A	G	G	M	G	S	T	T	V	V	V	S	T	I	P	Y	K	Y	2.7881	0	57
sample	GGTFGNYAISRGGGSTAAAGGMGSTTVVVSTIPYKY	G	G	T	F	G	N	Y	A	I	S	R	G	G	G	S	T	A	A	A	G	G	M	G	S	T	T	V	V	V	S	T	I	P	Y	K	Y	2.7881	0	57
sample	GGTFGNYAISRGGGSTAAAGGMGSTTVVVSTIPYKY	G	G	T	F	G	N	Y	A	I	S	R	G	G	G	S	T	A	A	A	G	G	M	G	S	T	T	V	V	V	S	T	I	P	Y	K	Y	2.7881	0	57
sample	GGTFGNYAISRGGGSTAAAGGMGSTTVVVSTIPYKY	G	G	T	F	G	N	Y	A	I	S	R	G	G	G	S	T	A	A	A	G	G	M	G	S	T	T	V	V	V	S	T	I	P	Y	K	Y	2.7881	0	57
sample	GGTFGNYAISRGGGSTAAAGGMGSTTVVVSTIPYKY	G	G	T	F	G	N	Y	A	I	S	R	G	G	G	S	T	A	A	A	G	G	M	G	S	T	T	V	V	V	S	T	I	P	Y	K	Y	2.7881	0	57
sample	GGTFGNYAISRGGGSTAAAGGMGSTTVVVSTIPYKY	G	G	T	F	G	N	Y	A	I	S	R	G	G	G	S	T	A	A	A	G	G	M	G	S	T	T	V	V	V	S	T	I	P	Y	K	Y	2.7881	0	57
sample	GGTFGNYAISRGGGSTAAAGGMGSTTVVVSTIPYKY	G	G	T	F	G	N	Y	A	I	S	R	G	G	G	S	T	A	A	A	G	G	M	G	S	T	T	V	V	V	S	T	I	P	Y	K	Y	2.7881	0	57
sample	GGTFGNYAISRGGGSTAAAGGMGSTTVVVSTIPYKY	G	G	T	F	G	N	Y	A	I	S	R	G	G	G	S	T	A	A	A	G	G	M	G	S	T	T	V	V	V	S	T	I	P	Y	K	Y	2.7881	0	57
sample	GGTFGNYAISRGGGSTAAAGGMGSTTVVVSTIPYKY	G	G	T	F	G	N	Y	A	I	S	R	G	G	G	S	T	A	A	A	G	G	M	G	S	T	T	V	V	V	S	T	I	P	Y	K	Y	2.7881	0	57
sample	GGTFGNYAISRGGGSTAAAGGMGSTTVVVSTIPYKY	G	G	T	F	G	N	Y	A	I	S	R	G	G	G	S	T	A	A	A	G	G	M	G	S	T	T	V	V	V	S	T	I	P	Y	K	Y	2.7881	0	57
sample	GGTFGNYAISRGGGSTAAAGGMGSTTVVVSTIPYKY	G	G	T	F	G	N	Y	A	I	S	R	G	G	G	S	T	A	A	A	G	G	M	G	S	T	T	V	V	V	S	T	I	P	Y	K	Y	2.7881	0	57
sample	GGTFGNYAISRGGGSTAAAGGMGSTTVVVSTIPYKY	G	G	T	F	G	N	Y	A	I	S	R	G	G	G	S	T	A	A	A	G	G	M	G	S	T	T	V	V	V	S	T	I	P	Y	K	Y	2.7881	0	57
sample	GGTFGNYAISRGGGSTAAAGGMGSTTVVVSTIPYKY	G	G	T	F	G	N	Y	A	I	S	R	G	G	G	S	T	A	A	A	G	G	M	G	S	T	T	V	V	V	S	T	I	P	Y	K	Y	2.7881	0	57
sample	GGTFGNYAISRGGGSTAAAGGMGSTTVVVSTIPYKY	G	G	T	F	G	N	Y	A	I	S	R	G	G	G	S	T	A	A	A	G	G	M	G	S	T	T	V	V	V	S	T	I	P	Y	K	Y	2.7881	0	57
sample	GGTFGNYAISRGGGSTAAAGGMGSTTVVVSTIPYKY	G	G	T	F	G	N	Y	A	I	S	R	G	G	G	S	T	A	A	A	G	G	M	G	S	T	T	V	V	V	S	T	I	P	Y	K	Y	2.7881	0	57
sample	GGTFGNYAISRGGGSTAAAGGMGSTTVVVSTIPYKY	G	G	T	F	G	N	Y	A	I	S	R	G	G	G	S	T	A	A	A	G	G	M	G	S	T	T	V	V	V	S	T	I	P	Y	K	Y	2.7881	0	57
sample	GGTFGNYAISRGGGSTAAAGGMGSTTVVVSTIPYKY	G	G	T	F	G	N	Y	A	I	S	R	G	G	G	S	T	A	A	A	G	G	M	G	S	T	T	V	V	V	S	T	I	P	Y	K	Y	2.7881	0	57
sample	GGTFGNYAISRGGGSTAAAGGMGSTTVVVSTIPYKY	G	G	T	F	G	N	Y	A	I	S	R	G	G	G	S	T	A	A	A	G	G	M	G	S	T	T	V	V	V	S	T	I	P	Y	K	Y	2.7881	0	57
sample	GGTFGNYAISRGGGSTAAAGGMGSTTVVVSTIPYKY	G	G	T	F	G	N	Y	A	I	S	R	G	G	G	S	T	A	A	A	G	G	M	G	S	T	T	V	V	V	S	T	I	P	Y	K	Y	2.7881	0	57
sample	GGTFGNYAISRGGGSTAAAGGMGSTTVVVSTIPYKY	G	G	T	F	G	N	Y	A	I	S	R	G	G	G	S	T	A	A	A	G	G	M	G	S	T	T	V	V	V	S	T	I	P	Y	K	Y	2.7881	0	57
sample	GGTFGNYAISRGGGSTAAAGGMGSTTVVVSTIPYKY	G	G	T	F	G	N	Y	A	I	S	R	G	G	G	S	T	A	A	A	G	G	M	G	S	T	T	V	V	V	S	T	I	P	Y	K	Y	2.7881	0	57
sample	GGTFGNYAISRGGGSTAAAGGMGSTTVVVSTIPYKY	G	G	T	F	G	N	Y	A	I	S	R	G	G	G	S	T	A	A	A	G	G	M	G	S	T	T	V	V	V	S	T	I	P	Y	K	Y	2.7881	0	57
sample	GGTFGNYAISRGGGSTAAAGGMGSTTVVVSTIPYKY	G	G	T	F	G	N	Y	A	I	S	R	G	G	G	S	T	A	A	A	G	G	M	G	S	T	T	V	V	V	S	T	I	P	Y	K	Y	2.7881	0	57
sample	GGTFGNYAISRGGGSTAAAGGMGSTTVVVSTIPYKY	G	G	T	F	G	N	Y	A	I	S	R	G	G	G	S	T	A	A	A	G	G	M	G	S	T	T	V	V	V	S	T	I	P	Y	K	Y	2.7881	0	57
sample	GGTFGNYAISRGGGSTAAAGGMGSTTVVVSTIPYKY	G	G	T	F	G	N	Y	A	I	S	R	G	G	G	S	T	A	A	A	G	G	M	G	S	T	T	V	V	V	S	T	I	P	Y	K	Y	2.7881	0	57
sample	GGTFGNYAISRGGGSTAAAGGMGSTTVVVSTIPYKY	G	G	T	F	G	N	Y	A	I	S	R	G	G	G	S	T	A	A	A	G	G	M	G	S	T	T	V	V	V	S	T	I	P	Y	K	Y	2.7881	0	57
sample	GGTFGNYAISRGGGSTAAAGGMGSTTVVVSTIPYKY	G	G	T	F	G	N	Y	A	I	S	R	G	G	G	S	T	A	A	A	G	G	M	G	S	T	T	V	V	V	S	T	I	P	Y	K	Y	2.7881	0	57
sample	GGTFGNYAISRGGGSTAAAGGMGSTTVVVSTIPYKY	G	G	T	F	G	N	Y	A	I	S	R	G	G	G	S	T	A	A	A	G	G	M	G	S	T	T	V	V	V	S	T	I	P	Y	K	Y	2.7881	0	57
sample	GGTFGNYAISRGGGSTAAAGGMGSTTVVVSTIPYKY	G	G	T	F	G	N	Y	A	I	S	R	G	G	G	S	T	A	A	A	G	G	M	G	S	T	T	V	V	V	S	T	I	P	Y	K	Y	2.7881	0	57
sample	GGTFGNYAISRGGGSTAAAGGMGSTTVVVSTIPYKY	G	G	T	F	G	N	Y	A	I	S	R	G	G	G	S	T	A	A	A	G	G	M	G	S	T	T	V	V	V	S	T	I	P	Y	K	Y	2.7881	0	57
sample	GGTFGNYAISRGGGSTAAAGGMGSTTVVVSTIPYKY	G	G	T	F	G	N	Y	A	I	S	R	G	G	G	S	T	A	A	A	G	G	M	G	S	T	T	V	V	V	S	T	I	P	Y	K	Y	2.7881	0	57
sample	GGTFGNYAISRGGGSTAAAGGMGSTTVVVSTIPYKY	G	G	T	F	G	N	Y	A	I	S	R	G	G	G	S	T	A	A	A	G	G	M	G	S	T	T	V	V	V	S	T	I	P	Y	K	Y	2.7881	0	57
sample	GGTFGNYAISRGGGSTAAAGGMGSTTVVVSTIPYKY	G	G	T	F	G	N	Y	A	I	S	R	G	G	G	S	T	A	A	A	G	G	M	G	S	T	T	V	V	V	S	T	I	P	Y	K	Y	2.7881	0	57
sample	GGTFGNYAISRGGGSTAAAGGMGSTTVVVSTIPYKY	G	G	T	F	G	N	Y	A	I	S	R	G	G	G	S	T	A	A	A	G	G	M	G	S	T	T	V	V	V	S	T	I	P	Y	K	Y	2.7881	0	57
sample	GGTFGNYAISRGGGSTAAAGGMGSTTVVVSTIPYKY	G	G	T	F	G	N	Y	A	I	S	R	G	G	G	S	T	A	A	A	G	G	M	G	S	T	T	V	V	V	S	T	I	P	Y	K	Y	2.7881	0	57
sample	GGTFGNYAISRGGGSTAAAGGMGSTTVVVSTIPYKY	G	G	T	F	G	N	Y	A	I	S	R	G	G	G	S	T	A	A	A	G	G	M	G	S	T	T	V	V	V	S	T	I	P	Y	K	Y	2.7881	0	57
sample	GGTFGNYAISRGGGSTAAAGGMGSTTVVVSTIPYKY	G	G	T	F	G	N	Y	A	I	S	R	G	G	G	S	T	A	A	A	G	G	M	G	S	T	T	V	V	V	S	T	I	P	Y	K	Y	2.7881	0	57
sample	GGTFGNYAISRGGGSTAAAGGMGSTTVVVSTIPYKY	G	G	T	F	G	N	Y	A	I	S	R	G	G	G	S	T	A	A	A	G	G	M	G	S	T	T	V	V	V	S	T	I	P	Y	K	Y	2.7881	0	57
sample	GGTFGNYAISRGGGSTAAAGGMGSTTVVVSTIPYKY	G	G	T	F	G	N	Y	A	I	S	R	G	G	G	S	T	A	A	A	G	G	M	G	S	T	T	V	V	V	S	T	I	P	Y	K	Y	2.7881	0	57
sample	GGTFGNYAISRGGGSTAAAGGMGSTTVVVSTIPYKY	G	G	T	F	G	N	Y	A	I	S	R	G	G	G	S	T	A	A	A	G	G	M	G	S	T	T	V	V	V	S	T	I	P	Y	K	Y	2.7881	0	57
sample	GGTFGNYAISRGGGSTAAAGGMGSTTVVVSTIPYKY	G	G	T	F	G	N	Y	A	I	S	R	G	G	G	S	T	A	A	A	G	G	M	G	S	T	T	V	V	V	S	T	I	P	Y	K	Y	2.7881	0	57
sample	GGTFGNYAISRGGGSTAAAGGMGSTTVVVSTIPYKY	G	G	T	F	G	N	Y	A	I	S	R	G	G	G	S	T	A	A	A	G	G	M	G	S	T	T	V	V	V	S	T	I	P	Y	K	Y	2.7881	0	57
sample	GGTFGNYAISRGGGSTAAAGGMGSTTVVVSTIPYKY	G	G	T	F	G	N	Y	A	I	S	R	G	G	G	S	T	A	A	A	G	G	M	G	S	T	T	V	V	V	S	T	I	P	Y	K	Y	2.7881	0	57
sample	GGTFGNYAISRGGGSTAAAGGMGSTTVVVSTIPYKY	G	G	T	F	G	N	Y	A	I	S	R	G	G	G	S	T	A	A	A	G	G	M	G	S	T	T	V	V	V	S	T	I	P	Y	K	Y	2.7881	0	57
sample	GGTFGNYAISRGGGSTAAAGGMGSTTVVVSTIPYKY	G	G	T	F	G	N	Y	A	I	S	R	G	G	G	S	T	A	A	A	G	G	M	G	S	T	T	V	V	V	S	T	I	P	Y	K	Y	2.7881	0	57
sample	GGTFGNYAISRGGGSTAAAGGMGSTTVVVSTIPYKY	G	G	T	F	G	N	Y	A	I	S	R	G	G	G	S	T	A	A	A	G	G	M	G	S	T	T	V	V	V	S	T	I	P	Y	K	Y	2.7881	0	57
[truncated: 12,182 more rows]

## Sheet: top100 SUMO
												name	VARIABLE HEAVY			CDR LIABILITIES 3D (in silico)				CDR PTMs (in silico)	IN SILICO PHYSCHEM
name	source	SEQUENCES	FR1	CDR1	FR2	CDR2	FR3	CDR3	FR4	CDR123	VHH		MOST SIMILAR GERMLINE	SEQ-ID	SEQ-ID FW	NON-CANONICAL CYS	MET OXIDATION	DEAMIDATION	ISOMERIZATION	N-GLYCOSYDATION	plFv 3D	Hydrophobicity (schr)	CDR Hydrophobicity (schr)	CDR Positive Patches (schr)
cluster2_top001	S2	GGTFSSYAISRSGGSTAAAGGMGSTTVVVSTIPYKY	EVQLLESGGGVVQPGGSLRLSCAAS	GGTFSSYA	MGWFRQAPGKEREFVSA	ISRSGGST	YYADSVKGRFTISRDNAKNTVYLQMNSLRAEDTAVYYC	AAAGGMGSTTVVVSTIPYKY	WGQGTLVTVSS	GGTFSSYAISRSGGSTAAAGGMGSTTVVVSTIPYKY	EVQLLESGGGVVQPGGSLRLSCAASGGTFSSYAMGWFRQAPGKEREFVSAISRSGGSTYYADSVKGRFTISRDNAKNTVYLQMNSLRAEDTAVYYCAAAGGMGSTTVVVSTIPYKYWGQGTLVTVSS	cluster2_top001	IGHV3-23*01-V-REGION	87.611	91.25	0	1	0	1	0	8.86572	69.369	47.7933	529.244
cluster2_top002	S2	GGTFSSYAISSSGGSTAAAGGMGSTTVVVSTIPYKY	EVQLLESGGGVVQPGGSLRLSCAAS	GGTFSSYA	MGWFRQAPGKEREFVSA	ISSSGGST	YYADSVKGRFTISRDNAKNTVYLQMNSLRAEDTAVYYC	AAAGGMGSTTVVVSTIPYKY	WGQGTLVTVSS	GGTFSSYAISSSGGSTAAAGGMGSTTVVVSTIPYKY	EVQLLESGGGVVQPGGSLRLSCAASGGTFSSYAMGWFRQAPGKEREFVSAISSSGGSTYYADSVKGRFTISRDNAKNTVYLQMNSLRAEDTAVYYCAAAGGMGSTTVVVSTIPYKYWGQGTLVTVSS	cluster2_top002	IGHV3-23*01-V-REGION	87.611	91.25	0	1	0	1	0	8.47021	104.631	75.7757	434.812
cluster2_top003	sample	GGTFGSYAISRSGGSTAAAGGMGSTTVVVSTIPYKY	EVQLLESGGGVVQPGGSLRLSCAAS	GGTFGSYA	MGWFRQAPGKEREFVSA	ISRSGGST	YYADSVKGRFTISRDNAKNTVYLQMNSLRAEDTAVYYC	AAAGGMGSTTVVVSTIPYKY	WGQGTLVTVSS	GGTFGSYAISRSGGSTAAAGGMGSTTVVVSTIPYKY	EVQLLESGGGVVQPGGSLRLSCAASGGTFGSYAMGWFRQAPGKEREFVSAISRSGGSTYYADSVKGRFTISRDNAKNTVYLQMNSLRAEDTAVYYCAAAGGMGSTTVVVSTIPYKYWGQGTLVTVSS	cluster2_top003	IGHV3-23*01-V-REGION	86.726	91.25	0	1	0	1	0	8.95361	99.5589	63.4005	529.886
cluster2_top004	S2	GRTFSSYAISRSGGSTAAAGGMGSTTVVVSTIPYKY	EVQLLESGGGVVQPGGSLRLSCAAS	GRTFSSYA	MGWFRQAPGKEREFVSA	ISRSGGST	YYADSVKGRFTISRDNAKNTVYLQMNSLRAEDTAVYYC	AAAGGMGSTTVVVSTIPYKY	WGQGTLVTVSS	GRTFSSYAISRSGGSTAAAGGMGSTTVVVSTIPYKY	EVQLLESGGGVVQPGGSLRLSCAASGRTFSSYAMGWFRQAPGKEREFVSAISRSGGSTYYADSVKGRFTISRDNAKNTVYLQMNSLRAEDTAVYYCAAAGGMGSTTVVVSTIPYKYWGQGTLVTVSS	cluster2_top004	IGHV3-23*01-V-REGION	87.611	91.25	0	1	0	1	0	9.26123	105.601	63.2096	581.041
cluster2_top005	S2	GGTFGSYAISSSGGSTAAAGGMGSTTVVVSTIPYKY	EVQLLESGGGVVQPGGSLRLSCAAS	GGTFGSYA	MGWFRQAPGKEREFVSA	ISSSGGST	YYADSVKGRFTISRDNAKNTVYLQMNSLRAEDTAVYYC	AAAGGMGSTTVVVSTIPYKY	WGQGTLVTVSS	GGTFGSYAISSSGGSTAAAGGMGSTTVVVSTIPYKY	EVQLLESGGGVVQPGGSLRLSCAASGGTFGSYAMGWFRQAPGKEREFVSAISSSGGSTYYADSVKGRFTISRDNAKNTVYLQMNSLRAEDTAVYYCAAAGGMGSTTVVVSTIPYKYWGQGTLVTVSS	cluster2_top005	IGHV3-23*01-V-REGION	86.726	91.25	0	1	0	1	0	8.42627	98.7946	70.83	433.033
cluster2_top006	S2	GRTFSSYAISSSGGSTAAAGGMGSTTVVVSTIPYKY	EVQLLESGGGVVQPGGSLRLSCAAS	GRTFSSYA	MGWFRQAPGKEREFVSA	ISSSGGST	YYADSVKGRFTISRDNAKNTVYLQMNSLRAEDTAVYYC	AAAGGMGSTTVVVSTIPYKY	WGQGTLVTVSS	GRTFSSYAISSSGGSTAAAGGMGSTTVVVSTIPYKY	EVQLLESGGGVVQPGGSLRLSCAASGRTFSSYAMGWFRQAPGKEREFVSAISSSGGSTYYADSVKGRFTISRDNAKNTVYLQMNSLRAEDTAVYYCAAAGGMGSTTVVVSTIPYKYWGQGTLVTVSS	cluster2_top006	IGHV3-23*01-V-REGION	87.611	91.25	0	1	0	1	0	8.90967	85.5331	50.7948	452.799
cluster2_top007	S2	GRTFGSYAISRSGGSTAAAGGMGSTTVVVSTIPYKY	EVQLLESGGGVVQPGGSLRLSCAAS	GRTFGSYA	MGWFRQAPGKEREFVSA	ISRSGGST	YYADSVKGRFTISRDNAKNTVYLQMNSLRAEDTAVYYC	AAAGGMGSTTVVVSTIPYKY	WGQGTLVTVSS	GRTFGSYAISRSGGSTAAAGGMGSTTVVVSTIPYKY	EVQLLESGGGVVQPGGSLRLSCAASGRTFGSYAMGWFRQAPGKEREFVSAISRSGGSTYYADSVKGRFTISRDNAKNTVYLQMNSLRAEDTAVYYCAAAGGMGSTTVVVSTIPYKYWGQGTLVTVSS	cluster2_top007	IGHV3-23*01-V-REGION	86.726	91.25	0	1	0	1	0	9.17334	82.2782	48.4119	673.611
cluster2_top008	S2	GFTFSSYAISRSGGSTAAAGGMGSTTVVVSTIPYKY	EVQLLESGGGVVQPGGSLRLSCAAS	GFTFSSYA	MGWFRQAPGKEREFVSA	ISRSGGST	YYADSVKGRFTISRDNAKNTVYLQMNSLRAEDTAVYYC	AAAGGMGSTTVVVSTIPYKY	WGQGTLVTVSS	GFTFSSYAISRSGGSTAAAGGMGSTTVVVSTIPYKY	EVQLLESGGGVVQPGGSLRLSCAASGFTFSSYAMGWFRQAPGKEREFVSAISRSGGSTYYADSVKGRFTISRDNAKNTVYLQMNSLRAEDTAVYYCAAAGGMGSTTVVVSTIPYKYWGQGTLVTVSS	cluster2_top008	IGHV3-23*01-V-REGION	88.496	91.25	0	1	0	1	0	9.01221	80.2781	58.2774	597.16
cluster2_top009	S2	GGTFSSYAISWSGGSTAAAGGMGSTTVVVSTIPYKY	EVQLLESGGGVVQPGGSLRLSCAAS	GGTFSSYA	MGWFRQAPGKEREFVSA	ISWSGGST	YYADSVKGRFTISRDNAKNTVYLQMNSLRAEDTAVYYC	AAAGGMGSTTVVVSTIPYKY	WGQGTLVTVSS	GGTFSSYAISWSGGSTAAAGGMGSTTVVVSTIPYKY	EVQLLESGGGVVQPGGSLRLSCAASGGTFSSYAMGWFRQAPGKEREFVSAISWSGGSTYYADSVKGRFTISRDNAKNTVYLQMNSLRAEDTAVYYCAAAGGMGSTTVVVSTIPYKYWGQGTLVTVSS	cluster2_top009	IGHV3-23*01-V-REGION	87.611	91.25	0	1	0	1	0	8.19189	81.3372	61.2616	461.47
cluster2_top010	S2	GRTFGSYAISSSGGSTAAAGGMGSTTVVVSTIPYKY	EVQLLESGGGVVQPGGSLRLSCAAS	GRTFGSYA	MGWFRQAPGKEREFVSA	ISSSGGST	YYADSVKGRFTISRDNAKNTVYLQMNSLRAEDTAVYYC	AAAGGMGSTTVVVSTIPYKY	WGQGTLVTVSS	GRTFGSYAISSSGGSTAAAGGMGSTTVVVSTIPYKY	EVQLLESGGGVVQPGGSLRLSCAASGRTFGSYAMGWFRQAPGKEREFVSAISSSGGSTYYADSVKGRFTISRDNAKNTVYLQMNSLRAEDTAVYYCAAAGGMGSTTVVVSTIPYKYWGQGTLVTVSS	cluster2_top010	IGHV3-23*01-V-REGION	86.726	91.25	0	1	0	1	0	8.89502	81.846	62.4234	454.788
cluster2_top011	S2	GFTFSSYAISSSGGSTAAAGGMGSTTVVVSTIPYKY	EVQLLESGGGVVQPGGSLRLSCAAS	GFTFSSYA	MGWFRQAPGKEREFVSA	ISSSGGST	YYADSVKGRFTISRDNAKNTVYLQMNSLRAEDTAVYYC	AAAGGMGSTTVVVSTIPYKY	WGQGTLVTVSS	GFTFSSYAISSSGGSTAAAGGMGSTTVVVSTIPYKY	EVQLLESGGGVVQPGGSLRLSCAASGFTFSSYAMGWFRQAPGKEREFVSAISSSGGSTYYADSVKGRFTISRDNAKNTVYLQMNSLRAEDTAVYYCAAAGGMGSTTVVVSTIPYKYWGQGTLVTVSS	cluster2_top011	IGHV3-23*01-V-REGION	88.496	91.25	0	1	0	1	0	8.52881	100.011	54.2814	436.645
cluster2_top012	S2	GFTFGSYAISRSGGSTAAAGGMGSTTVVVSTIPYKY	EVQLLESGGGVVQPGGSLRLSCAAS	GFTFGSYA	MGWFRQAPGKEREFVSA	ISRSGGST	YYADSVKGRFTISRDNAKNTVYLQMNSLRAEDTAVYYC	AAAGGMGSTTVVVSTIPYKY	WGQGTLVTVSS	GFTFGSYAISRSGGSTAAAGGMGSTTVVVSTIPYKY	EVQLLESGGGVVQPGGSLRLSCAASGFTFGSYAMGWFRQAPGKEREFVSAISRSGGSTYYADSVKGRFTISRDNAKNTVYLQMNSLRAEDTAVYYCAAAGGMGSTTVVVSTIPYKYWGQGTLVTVSS	cluster2_top012	IGHV3-23*01-V-REGION	87.611	91.25	0	1	0	1	0	9.01221	85.35	60.791	542.997
cluster2_top013	S2	GGTFSSYAISRGGGSTAAAGGMGSTTVVVSTIPYKY	EVQLLESGGGVVQPGGSLRLSCAAS	GGTFSSYA	MGWFRQAPGKEREFVSA	ISRGGGST	YYADSVKGRFTISRDNAKNTVYLQMNSLRAEDTAVYYC	AAAGGMGSTTVVVSTIPYKY	WGQGTLVTVSS	GGTFSSYAISRGGGSTAAAGGMGSTTVVVSTIPYKY	EVQLLESGGGVVQPGGSLRLSCAASGGTFSSYAMGWFRQAPGKEREFVSAISRGGGSTYYADSVKGRFTISRDNAKNTVYLQMNSLRAEDTAVYYCAAAGGMGSTTVVVSTIPYKYWGQGTLVTVSS	cluster2_top013	IGHV3-23*01-V-REGION	86.726	91.25	0	1	0	1	0	8.67529	87.5679	67.7793	509
cluster2_top014	sample	GGTFSNYAISRSGGSTAAAGGMGSTTVVVSTIPYKY	EVQLLESGGGVVQPGGSLRLSCAAS	GGTFSNYA	MGWFRQAPGKEREFVSA	ISRSGGST	YYADSVKGRFTISRDNAKNTVYLQMNSLRAEDTAVYYC	AAAGGMGSTTVVVSTIPYKY	WGQGTLVTVSS	GGTFSNYAISRSGGSTAAAGGMGSTTVVVSTIPYKY	EVQLLESGGGVVQPGGSLRLSCAASGGTFSNYAMGWFRQAPGKEREFVSAISRSGGSTYYADSVKGRFTISRDNAKNTVYLQMNSLRAEDTAVYYCAAAGGMGSTTVVVSTIPYKYWGQGTLVTVSS	cluster2_top014	IGHV3-23*01-V-REGION	86.726	91.25	0	1	0	1	0	8.79248	112.246	56.7914	537.091
cluster2_top015	S2	GGTFGSYAISWSGGSTAAAGGMGSTTVVVSTIPYKY	EVQLLESGGGVVQPGGSLRLSCAAS	GGTFGSYA	MGWFRQAPGKEREFVSA	ISWSGGST	YYADSVKGRFTISRDNAKNTVYLQMNSLRAEDTAVYYC	AAAGGMGSTTVVVSTIPYKY	WGQGTLVTVSS	GGTFGSYAISWSGGSTAAAGGMGSTTVVVSTIPYKY	EVQLLESGGGVVQPGGSLRLSCAASGGTFGSYAMGWFRQAPGKEREFVSAISWSGGSTYYADSVKGRFTISRDNAKNTVYLQMNSLRAEDTAVYYCAAAGGMGSTTVVVSTIPYKYWGQGTLVTVSS	cluster2_top015	IGHV3-23*01-V-REGION	86.726	91.25	0	1	0	1	0	8.19189	86.8779	65.5689	461.634
cluster2_top016	S2	GRTFSSYAISWSGGSTAAAGGMGSTTVVVSTIPYKY	EVQLLESGGGVVQPGGSLRLSCAAS	GRTFSSYA	MGWFRQAPGKEREFVSA	ISWSGGST	YYADSVKGRFTISRDNAKNTVYLQMNSLRAEDTAVYYC	AAAGGMGSTTVVVSTIPYKY	WGQGTLVTVSS	GRTFSSYAISWSGGSTAAAGGMGSTTVVVSTIPYKY	EVQLLESGGGVVQPGGSLRLSCAASGRTFSSYAMGWFRQAPGKEREFVSAISWSGGSTYYADSVKGRFTISRDNAKNTVYLQMNSLRAEDTAVYYCAAAGGMGSTTVVVSTIPYKYWGQGTLVTVSS	cluster2_top016	IGHV3-23*01-V-REGION	87.611	91.25	0	1	0	1	0	8.55811	82.6011	48.4489	456.439
cluster2_top017	S2	GFTFGSYAISSSGGSTAAAGGMGSTTVVVSTIPYKY	EVQLLESGGGVVQPGGSLRLSCAAS	GFTFGSYA	MGWFRQAPGKEREFVSA	ISSSGGST	YYADSVKGRFTISRDNAKNTVYLQMNSLRAEDTAVYYC	AAAGGMGSTTVVVSTIPYKY	WGQGTLVTVSS	GFTFGSYAISSSGGSTAAAGGMGSTTVVVSTIPYKY	EVQLLESGGGVVQPGGSLRLSCAASGFTFGSYAMGWFRQAPGKEREFVSAISSSGGSTYYADSVKGRFTISRDNAKNTVYLQMNSLRAEDTAVYYCAAAGGMGSTTVVVSTIPYKYWGQGTLVTVSS	cluster2_top017	IGHV3-23*01-V-REGION	87.611	91.25	0	1	0	1	0	8.54346	105.971	57.8403	443.238
cluster2_top018	S2	GGTFSSYAISSGGGSTAAAGGMGSTTVVVSTIPYKY	EVQLLESGGGVVQPGGSLRLSCAAS	GGTFSSYA	MGWFRQAPGKEREFVSA	ISSGGGST	YYADSVKGRFTISRDNAKNTVYLQMNSLRAEDTAVYYC	AAAGGMGSTTVVVSTIPYKY	WGQGTLVTVSS	GGTFSSYAISSGGGSTAAAGGMGSTTVVVSTIPYKY	EVQLLESGGGVVQPGGSLRLSCAASGGTFSSYAMGWFRQAPGKEREFVSAISSGGGSTYYADSVKGRFTISRDNAKNTVYLQMNSLRAEDTAVYYCAAAGGMGSTTVVVSTIPYKYWGQGTLVTVSS	cluster2_top018	IGHV3-23*01-V-REGION	86.726	91.25	0	1	0	1	0	8.26514	77.355	57.4572	437.933
cluster2_top019	S2	GGTFSNYAISSSGGSTAAAGGMGSTTVVVSTIPYKY	EVQLLESGGGVVQPGGSLRLSCAAS	GGTFSNYA	MGWFRQAPGKEREFVSA	ISSSGGST	YYADSVKGRFTISRDNAKNTVYLQMNSLRAEDTAVYYC	AAAGGMGSTTVVVSTIPYKY	WGQGTLVTVSS	GGTFSNYAISSSGGSTAAAGGMGSTTVVVSTIPYKY	EVQLLESGGGVVQPGGSLRLSCAASGGTFSNYAMGWFRQAPGKEREFVSAISSSGGSTYYADSVKGRFTISRDNAKNTVYLQMNSLRAEDTAVYYCAAAGGMGSTTVVVSTIPYKYWGQGTLVTVSS	cluster2_top019	IGHV3-23*01-V-REGION	86.726	91.25	0	1	0	1	0	8.41162	73.6322	55.1097	435.179
cluster2_top020	S2	GGTFGSYAISRGGGSTAAAGGMGSTTVVVSTIPYKY	EVQLLESGGGVVQPGGSLRLSCAAS	GGTFGSYA	MGWFRQAPGKEREFVSA	ISRGGGST	YYADSVKGRFTISRDNAKNTVYLQMNSLRAEDTAVYYC	AAAGGMGSTTVVVSTIPYKY	WGQGTLVTVSS	GGTFGSYAISRGGGSTAAAGGMGSTTVVVSTIPYKY	EVQLLESGGGVVQPGGSLRLSCAASGGTFGSYAMGWFRQAPGKEREFVSAISRGGGSTYYADSVKGRFTISRDNAKNTVYLQMNSLRAEDTAVYYCAAAGGMGSTTVVVSTIPYKYWGQGTLVTVSS	cluster2_top020	IGHV3-23*01-V-REGION	85.841	91.25	0	1	0	1	0	8.68994	87.4639	67.154	547.254
cluster2_top021	S2	GRTFSSYAISRGGGSTAAAGGMGSTTVVVSTIPYKY	EVQLLESGGGVVQPGGSLRLSCAAS	GRTFSSYA	MGWFRQAPGKEREFVSA	ISRGGGST	YYADSVKGRFTISRDNAKNTVYLQMNSLRAEDTAVYYC	AAAGGMGSTTVVVSTIPYKY	WGQGTLVTVSS	GRTFSSYAISRGGGSTAAAGGMGSTTVVVSTIPYKY	EVQLLESGGGVVQPGGSLRLSCAASGRTFSSYAMGWFRQAPGKEREFVSAISRGGGSTYYADSVKGRFTISRDNAKNTVYLQMNSLRAEDTAVYYCAAAGGMGSTTVVVSTIPYKYWGQGTLVTVSS	cluster2_top021	IGHV3-23*01-V-REGION	86.726	91.25	0	1	0	1	0	9.18799	100.25	62.8202	556.947
cluster2_top022	S2	GGTFGNYAISRSGGSTAAAGGMGSTTVVVSTIPYKY	EVQLLESGGGVVQPGGSLRLSCAAS	GGTFGNYA	MGWFRQAPGKEREFVSA	ISRSGGST	YYADSVKGRFTISRDNAKNTVYLQMNSLRAEDTAVYYC	AAAGGMGSTTVVVSTIPYKY	WGQGTLVTVSS	GGTFGNYAISRSGGSTAAAGGMGSTTVVVSTIPYKY	EVQLLESGGGVVQPGGSLRLSCAASGGTFGNYAMGWFRQAPGKEREFVSAISRSGGSTYYADSVKGRFTISRDNAKNTVYLQMNSLRAEDTAVYYCAAAGGMGSTTVVVSTIPYKYWGQGTLVTVSS	cluster2_top022	IGHV3-23*01-V-REGION	85.841	91.25	0	1	0	1	0	8.80713	93.4385	55.7349	523.522
cluster2_top023	S2	GRTFSNYAISRSGGSTAAAGGMGSTTVVVSTIPYKY	EVQLLESGGGVVQPGGSLRLSCAAS	GRTFSNYA	MGWFRQAPGKEREFVSA	ISRSGGST	YYADSVKGRFTISRDNAKNTVYLQMNSLRAEDTAVYYC	AAAGGMGSTTVVVSTIPYKY	WGQGTLVTVSS	GRTFSNYAISRSGGSTAAAGGMGSTTVVVSTIPYKY	EVQLLESGGGVVQPGGSLRLSCAASGRTFSNYAMGWFRQAPGKEREFVSAISRSGGSTYYADSVKGRFTISRDNAKNTVYLQMNSLRAEDTAVYYCAAAGGMGSTTVVVSTIPYKYWGQGTLVTVSS	cluster2_top023	IGHV3-23*01-V-REGION	86.726	91.25	0	1	0	1	0	9.14404	97.2762	60.2379	669.966
cluster2_top024	sample	GRTFGSYAISWSGGSTAAAGGMGSTTVVVSTIPYKY	EVQLLESGGGVVQPGGSLRLSCAAS	GRTFGSYA	MGWFRQAPGKEREFVSA	ISWSGGST	YYADSVKGRFTISRDNAKNTVYLQMNSLRAEDTAVYYC	AAAGGMGSTTVVVSTIPYKY	WGQGTLVTVSS	GRTFGSYAISWSGGSTAAAGGMGSTTVVVSTIPYKY	EVQLLESGGGVVQPGGSLRLSCAASGRTFGSYAMGWFRQAPGKEREFVSAISWSGGSTYYADSVKGRFTISRDNAKNTVYLQMNSLRAEDTAVYYCAAAGGMGSTTVVVSTIPYKYWGQGTLVTVSS	cluster2_top024	IGHV3-23*01-V-REGION	86.726	91.25	0	1	0	1	0	8.77783	97.6815	65.2052	480.434
cluster2_top025	S2	GFTFSSYAISWSGGSTAAAGGMGSTTVVVSTIPYKY	EVQLLESGGGVVQPGGSLRLSCAAS	GFTFSSYA	MGWFRQAPGKEREFVSA	ISWSGGST	YYADSVKGRFTISRDNAKNTVYLQMNSLRAEDTAVYYC	AAAGGMGSTTVVVSTIPYKY	WGQGTLVTVSS	GFTFSSYAISWSGGSTAAAGGMGSTTVVVSTIPYKY	EVQLLESGGGVVQPGGSLRLSCAASGFTFSSYAMGWFRQAPGKEREFVSAISWSGGSTYYADSVKGRFTISRDNAKNTVYLQMNSLRAEDTAVYYCAAAGGMGSTTVVVSTIPYKYWGQGTLVTVSS	cluster2_top025	IGHV3-23*01-V-REGION	88.496	91.25	0	1	0	1	0	8.32373	126.347	76.1592	452.073
cluster2_top026	S2	GGTFGSYAISSGGGSTAAAGGMGSTTVVVSTIPYKY	EVQLLESGGGVVQPGGSLRLSCAAS	GGTFGSYA	MGWFRQAPGKEREFVSA	ISSGGGST	YYADSVKGRFTISRDNAKNTVYLQMNSLRAEDTAVYYC	AAAGGMGSTTVVVSTIPYKY	WGQGTLVTVSS	GGTFGSYAISSGGGSTAAAGGMGSTTVVVSTIPYKY	EVQLLESGGGVVQPGGSLRLSCAASGGTFGSYAMGWFRQAPGKEREFVSAISSGGGSTYYADSVKGRFTISRDNAKNTVYLQMNSLRAEDTAVYYCAAAGGMGSTTVVVSTIPYKYWGQGTLVTVSS	cluster2_top026	IGHV3-23*01-V-REGION	85.841	91.25	0	1	0	1	0	8.23584	78.0046	58.3213	459.976
cluster2_top027	sample	GGTFSSYAISRSGDSTAAAGGMGSTTVVVSTIPYKY	EVQLLESGGGVVQPGGSLRLSCAAS	GGTFSSYA	MGWFRQAPGKEREFVSA	ISRSGDST	YYADSVKGRFTISRDNAKNTVYLQMNSLRAEDTAVYYC	AAAGGMGSTTVVVSTIPYKY	WGQGTLVTVSS	GGTFSSYAISRSGDSTAAAGGMGSTTVVVSTIPYKY	EVQLLESGGGVVQPGGSLRLSCAASGGTFSSYAMGWFRQAPGKEREFVSAISRSGDSTYYADSVKGRFTISRDNAKNTVYLQMNSLRAEDTAVYYCAAAGGMGSTTVVVSTIPYKYWGQGTLVTVSS	cluster2_top027	IGHV3-23*01-V-REGION	86.726	91.25	0	1	0	2	0	8.26514	90.2119	54.5836	396.222
cluster2_top028	S2	GRTFSSYAISSGGGSTAAAGGMGSTTVVVSTIPYKY	EVQLLESGGGVVQPGGSLRLSCAAS	GRTFSSYA	MGWFRQAPGKEREFVSA	ISSGGGST	YYADSVKGRFTISRDNAKNTVYLQMNSLRAEDTAVYYC	AAAGGMGSTTVVVSTIPYKY	WGQGTLVTVSS	GRTFSSYAISSGGGSTAAAGGMGSTTVVVSTIPYKY	EVQLLESGGGVVQPGGSLRLSCAASGRTFSSYAMGWFRQAPGKEREFVSAISSGGGSTYYADSVKGRFTISRDNAKNTVYLQMNSLRAEDTAVYYCAAAGGMGSTTVVVSTIPYKYWGQGTLVTVSS	cluster2_top028	IGHV3-23*01-V-REGION	86.726	91.25	0	1	0	1	0	8.70459	79.7229	47.1202	444.26
cluster2_top029	sample	GGTFGNYAISSSGGSTAAAGGMGSTTVVVSTIPYKY	EVQLLESGGGVVQPGGSLRLSCAAS	GGTFGNYA	MGWFRQAPGKEREFVSA	ISSSGGST	YYADSVKGRFTISRDNAKNTVYLQMNSLRAEDTAVYYC	AAAGGMGSTTVVVSTIPYKY	WGQGTLVTVSS	GGTFGNYAISSSGGSTAAAGGMGSTTVVVSTIPYKY	EVQLLESGGGVVQPGGSLRLSCAASGGTFGNYAMGWFRQAPGKEREFVSAISSSGGSTYYADSVKGRFTISRDNAKNTVYLQMNSLRAEDTAVYYCAAAGGMGSTTVVVSTIPYKYWGQGTLVTVSS	cluster2_top029	IGHV3-23*01-V-REGION	85.841	91.25	0	1	0	1	0	8.49951	113.258	69.5499	443.15
cluster2_top030	S2	GRTFSNYAISSSGGSTAAAGGMGSTTVVVSTIPYKY	EVQLLESGGGVVQPGGSLRLSCAAS	GRTFSNYA	MGWFRQAPGKEREFVSA	ISSSGGST	YYADSVKGRFTISRDNAKNTVYLQMNSLRAEDTAVYYC	AAAGGMGSTTVVVSTIPYKY	WGQGTLVTVSS	GRTFSNYAISSSGGSTAAAGGMGSTTVVVSTIPYKY	EVQLLESGGGVVQPGGSLRLSCAASGRTFSNYAMGWFRQAPGKEREFVSAISSSGGSTYYADSVKGRFTISRDNAKNTVYLQMNSLRAEDTAVYYCAAAGGMGSTTVVVSTIPYKYWGQGTLVTVSS	cluster2_top030	IGHV3-23*01-V-REGION	86.726	91.25	0	1	0	1	0	8.98291	112.611	65.7681	577.964
cluster2_top031	S2	GRTFGSYAISRGGGSTAAAGGMGSTTVVVSTIPYKY	EVQLLESGGGVVQPGGSLRLSCAAS	GRTFGSYA	MGWFRQAPGKEREFVSA	ISRGGGST	YYADSVKGRFTISRDNAKNTVYLQMNSLRAEDTAVYYC	AAAGGMGSTTVVVSTIPYKY	WGQGTLVTVSS	GRTFGSYAISRGGGSTAAAGGMGSTTVVVSTIPYKY	EVQLLESGGGVVQPGGSLRLSCAASGRTFGSYAMGWFRQAPGKEREFVSAISRGGGSTYYADSVKGRFTISRDNAKNTVYLQMNSLRAEDTAVYYCAAAGGMGSTTVVVSTIPYKYWGQGTLVTVSS	cluster2_top031	IGHV3-23*01-V-REGION	85.841	91.25	0	1	0	1	0	9.0708	72.6188	55.1183	586.975
cluster2_top032	S2	GFTFSSYAISRGGGSTAAAGGMGSTTVVVSTIPYKY	EVQLLESGGGVVQPGGSLRLSCAAS	GFTFSSYA	MGWFRQAPGKEREFVSA	ISRGGGST	YYADSVKGRFTISRDNAKNTVYLQMNSLRAEDTAVYYC	AAAGGMGSTTVVVSTIPYKY	WGQGTLVTVSS	GFTFSSYAISRGGGSTAAAGGMGSTTVVVSTIPYKY	EVQLLESGGGVVQPGGSLRLSCAASGFTFSSYAMGWFRQAPGKEREFVSAISRGGGSTYYADSVKGRFTISRDNAKNTVYLQMNSLRAEDTAVYYCAAAGGMGSTTVVVSTIPYKYWGQGTLVTVSS	cluster2_top032	IGHV3-23*01-V-REGION	87.611	91.25	0	1	0	1	0	8.71924	106.703	50.8083	558.788
cluster2_top033	S2	GGTFSSYAISSSGDSTAAAGGMGSTTVVVSTIPYKY	EVQLLESGGGVVQPGGSLRLSCAAS	GGTFSSYA	MGWFRQAPGKEREFVSA	ISSSGDST	YYADSVKGRFTISRDNAKNTVYLQMNSLRAEDTAVYYC	AAAGGMGSTTVVVSTIPYKY	WGQGTLVTVSS	GGTFSSYAISSSGDSTAAAGGMGSTTVVVSTIPYKY	EVQLLESGGGVVQPGGSLRLSCAASGGTFSSYAMGWFRQAPGKEREFVSAISSSGDSTYYADSVKGRFTISRDNAKNTVYLQMNSLRAEDTAVYYCAAAGGMGSTTVVVSTIPYKYWGQGTLVTVSS	cluster2_top033	IGHV3-23*01-V-REGION	86.726	91.25	0	1	0	2	0	7.76709	101.673	66.4883	416.124
cluster2_top034	sample	GRTFGNYAISRSGGSTAAAGGMGSTTVVVSTIPYKY	EVQLLESGGGVVQPGGSLRLSCAAS	GRTFGNYA	MGWFRQAPGKEREFVSA	ISRSGGST	YYADSVKGRFTISRDNAKNTVYLQMNSLRAEDTAVYYC	AAAGGMGSTTVVVSTIPYKY	WGQGTLVTVSS	GRTFGNYAISRSGGSTAAAGGMGSTTVVVSTIPYKY	EVQLLESGGGVVQPGGSLRLSCAASGRTFGNYAMGWFRQAPGKEREFVSAISRSGGSTYYADSVKGRFTISRDNAKNTVYLQMNSLRAEDTAVYYCAAAGGMGSTTVVVSTIPYKYWGQGTLVTVSS	cluster2_top034	IGHV3-23*01-V-REGION	85.841	91.25	0	1	0	1	0	9.18799	100.469	48.0349	667.304
cluster2_top035	S2	GFTFSNYAISRSGGSTAAAGGMGSTTVVVSTIPYKY	EVQLLESGGGVVQPGGSLRLSCAAS	GFTFSNYA	MGWFRQAPGKEREFVSA	ISRSGGST	YYADSVKGRFTISRDNAKNTVYLQMNSLRAEDTAVYYC	AAAGGMGSTTVVVSTIPYKY	WGQGTLVTVSS	GFTFSNYAISRSGGSTAAAGGMGSTTVVVSTIPYKY	EVQLLESGGGVVQPGGSLRLSCAASGFTFSNYAMGWFRQAPGKEREFVSAISRSGGSTYYADSVKGRFTISRDNAKNTVYLQMNSLRAEDTAVYYCAAAGGMGSTTVVVSTIPYKYWGQGTLVTVSS	cluster2_top035	IGHV3-23*01-V-REGION	87.611	91.25	0	1	0	1	0	8.99756	78.6193	59.0631	522.797
cluster2_top036	S2	GFTFGSYAISWSGGSTAAAGGMGSTTVVVSTIPYKY	EVQLLESGGGVVQPGGSLRLSCAAS	GFTFGSYA	MGWFRQAPGKEREFVSA	ISWSGGST	YYADSVKGRFTISRDNAKNTVYLQMNSLRAEDTAVYYC	AAAGGMGSTTVVVSTIPYKY	WGQGTLVTVSS	GFTFGSYAISWSGGSTAAAGGMGSTTVVVSTIPYKY	EVQLLESGGGVVQPGGSLRLSCAASGFTFGSYAMGWFRQAPGKEREFVSAISWSGGSTYYADSVKGRFTISRDNAKNTVYLQMNSLRAEDTAVYYCAAAGGMGSTTVVVSTIPYKYWGQGTLVTVSS	cluster2_top036	IGHV3-23*01-V-REGION	87.611	91.25	0	1	0	1	0	8.26514	87.6553	62.3594	434.604
cluster2_top037	S2	GRTFGSYAISSGGGSTAAAGGMGSTTVVVSTIPYKY	EVQLLESGGGVVQPGGSLRLSCAAS	GRTFGSYA	MGWFRQAPGKEREFVSA	ISSGGGST	YYADSVKGRFTISRDNAKNTVYLQMNSLRAEDTAVYYC	AAAGGMGSTTVVVSTIPYKY	WGQGTLVTVSS	GRTFGSYAISSGGGSTAAAGGMGSTTVVVSTIPYKY	EVQLLESGGGVVQPGGSLRLSCAASGRTFGSYAMGWFRQAPGKEREFVSAISSGGGSTYYADSVKGRFTISRDNAKNTVYLQMNSLRAEDTAVYYCAAAGGMGSTTVVVSTIPYKYWGQGTLVTVSS	cluster2_top037	IGHV3-23*01-V-REGION	85.841	91.25	0	1	0	1	0	8.70459	62.084	46.5042	526.381
cluster2_top038	S2	GRTFSSYAISRSGDSTAAAGGMGSTTVVVSTIPYKY	EVQLLESGGGVVQPGGSLRLSCAAS	GRTFSSYA	MGWFRQAPGKEREFVSA	ISRSGDST	YYADSVKGRFTISRDNAKNTVYLQMNSLRAEDTAVYYC	AAAGGMGSTTVVVSTIPYKY	WGQGTLVTVSS	GRTFSSYAISRSGDSTAAAGGMGSTTVVVSTIPYKY	EVQLLESGGGVVQPGGSLRLSCAASGRTFSSYAMGWFRQAPGKEREFVSAISRSGDSTYYADSVKGRFTISRDNAKNTVYLQMNSLRAEDTAVYYCAAAGGMGSTTVVVSTIPYKYWGQGTLVTVSS	cluster2_top038	IGHV3-23*01-V-REGION	86.726	91.25	0	1	0	2	0	8.68994	95.4833	61.0457	536.562
cluster2_top039	S2	GGTFSNYAISWSGGSTAAAGGMGSTTVVVSTIPYKY	EVQLLESGGGVVQPGGSLRLSCAAS	GGTFSNYA	MGWFRQAPGKEREFVSA	ISWSGGST	YYADSVKGRFTISRDNAKNTVYLQMNSLRAEDTAVYYC	AAAGGMGSTTVVVSTIPYKY	WGQGTLVTVSS	GGTFSNYAISWSGGSTAAAGGMGSTTVVVSTIPYKY	EVQLLESGGGVVQPGGSLRLSCAASGGTFSNYAMGWFRQAPGKEREFVSAISWSGGSTYYADSVKGRFTISRDNAKNTVYLQMNSLRAEDTAVYYCAAAGGMGSTTVVVSTIPYKYWGQGTLVTVSS	cluster2_top039	IGHV3-23*01-V-REGION	86.726	91.25	0	1	0	1	0	8.17725	86.7624	67.2304	453.35
cluster2_top040	S2	GRTFGNYAISSSGGSTAAAGGMGSTTVVVSTIPYKY	EVQLLESGGGVVQPGGSLRLSCAAS	GRTFGNYA	MGWFRQAPGKEREFVSA	ISSSGGST	YYADSVKGRFTISRDNAKNTVYLQMNSLRAEDTAVYYC	AAAGGMGSTTVVVSTIPYKY	WGQGTLVTVSS	GRTFGNYAISSSGGSTAAAGGMGSTTVVVSTIPYKY	EVQLLESGGGVVQPGGSLRLSCAASGRTFGNYAMGWFRQAPGKEREFVSAISSSGGSTYYADSVKGRFTISRDNAKNTVYLQMNSLRAEDTAVYYCAAAGGMGSTTVVVSTIPYKYWGQGTLVTVSS	cluster2_top040	IGHV3-23*01-V-REGION	85.841	91.25	0	1	0	1	0	8.96826	97.654	61.9976	582.6
cluster2_top041	S2	GFTFSNYAISSSGGSTAAAGGMGSTTVVVSTIPYKY	EVQLLESGGGVVQPGGSLRLSCAAS	GFTFSNYA	MGWFRQAPGKEREFVSA	ISSSGGST	YYADSVKGRFTISRDNAKNTVYLQMNSLRAEDTAVYYC	AAAGGMGSTTVVVSTIPYKY	WGQGTLVTVSS	GFTFSNYAISSSGGSTAAAGGMGSTTVVVSTIPYKY	EVQLLESGGGVVQPGGSLRLSCAASGFTFSNYAMGWFRQAPGKEREFVSAISSSGGSTYYADSVKGRFTISRDNAKNTVYLQMNSLRAEDTAVYYCAAAGGMGSTTVVVSTIPYKYWGQGTLVTVSS	cluster2_top041	IGHV3-23*01-V-REGION	87.611	91.25	0	1	0	1	0	8.54346	81.938	62.6409	444.319
cluster2_top042	S2	GFTFGSYAISRGGGSTAAAGGMGSTTVVVSTIPYKY	EVQLLESGGGVVQPGGSLRLSCAAS	GFTFGSYA	MGWFRQAPGKEREFVSA	ISRGGGST	YYADSVKGRFTISRDNAKNTVYLQMNSLRAEDTAVYYC	AAAGGMGSTTVVVSTIPYKY	WGQGTLVTVSS	GFTFGSYAISRGGGSTAAAGGMGSTTVVVSTIPYKY	EVQLLESGGGVVQPGGSLRLSCAASGFTFGSYAMGWFRQAPGKEREFVSAISRGGGSTYYADSVKGRFTISRDNAKNTVYLQMNSLRAEDTAVYYCAAAGGMGSTTVVVSTIPYKYWGQGTLVTVSS	cluster2_top042	IGHV3-23*01-V-REGION	86.726	91.25	0	1	0	1	0	8.79248	99.6818	57.9543	565.801
cluster2_top043	S2	GGTFGSYAISSSGDSTAAAGGMGSTTVVVSTIPYKY	EVQLLESGGGVVQPGGSLRLSCAAS	GGTFGSYA	MGWFRQAPGKEREFVSA	ISSSGDST	YYADSVKGRFTISRDNAKNTVYLQMNSLRAEDTAVYYC	AAAGGMGSTTVVVSTIPYKY	WGQGTLVTVSS	GGTFGSYAISSSGDSTAAAGGMGSTTVVVSTIPYKY	EVQLLESGGGVVQPGGSLRLSCAASGGTFGSYAMGWFRQAPGKEREFVSAISSSGDSTYYADSVKGRFTISRDNAKNTVYLQMNSLRAEDTAVYYCAAAGGMGSTTVVVSTIPYKYWGQGTLVTVSS	cluster2_top043	IGHV3-23*01-V-REGION	85.841	91.25	0	1	0	2	0	7.86963	107.389	57.9446	430.923
cluster2_top044	S2	GRTFSSYAISSSGDSTAAAGGMGSTTVVVSTIPYKY	EVQLLESGGGVVQPGGSLRLSCAAS	GRTFSSYA	MGWFRQAPGKEREFVSA	ISSSGDST	YYADSVKGRFTISRDNAKNTVYLQMNSLRAEDTAVYYC	AAAGGMGSTTVVVSTIPYKY	WGQGTLVTVSS	GRTFSSYAISSSGDSTAAAGGMGSTTVVVSTIPYKY	EVQLLESGGGVVQPGGSLRLSCAASGRTFSSYAMGWFRQAPGKEREFVSAISSSGDSTYYADSVKGRFTISRDNAKNTVYLQMNSLRAEDTAVYYCAAAGGMGSTTVVVSTIPYKYWGQGTLVTVSS	cluster2_top044	IGHV3-23*01-V-REGION	86.726	91.25	0	1	0	2	0	8.48486	101.811	59.4954	431.777
cluster2_top045	S2	GFTFGNYAISRSGGSTAAAGGMGSTTVVVSTIPYKY	EVQLLESGGGVVQPGGSLRLSCAAS	GFTFGNYA	MGWFRQAPGKEREFVSA	ISRSGGST	YYADSVKGRFTISRDNAKNTVYLQMNSLRAEDTAVYYC	AAAGGMGSTTVVVSTIPYKY	WGQGTLVTVSS	GFTFGNYAISRSGGSTAAAGGMGSTTVVVSTIPYKY	EVQLLESGGGVVQPGGSLRLSCAASGFTFGNYAMGWFRQAPGKEREFVSAISRSGGSTYYADSVKGRFTISRDNAKNTVYLQMNSLRAEDTAVYYCAAAGGMGSTTVVVSTIPYKYWGQGTLVTVSS	cluster2_top045	IGHV3-23*01-V-REGION	86.726	91.25	0	1	0	1	0	8.98291	75.374	53.6916	533.899
cluster2_top046	S2	GGTFSNYAISRGGGSTAAAGGMGSTTVVVSTIPYKY	EVQLLESGGGVVQPGGSLRLSCAAS	GGTFSNYA	MGWFRQAPGKEREFVSA	ISRGGGST	YYADSVKGRFTISRDNAKNTVYLQMNSLRAEDTAVYYC	AAAGGMGSTTVVVSTIPYKY	WGQGTLVTVSS	GGTFSNYAISRGGGSTAAAGGMGSTTVVVSTIPYKY	EVQLLESGGGVVQPGGSLRLSCAASGGTFSNYAMGWFRQAPGKEREFVSAISRGGGSTYYADSVKGRFTISRDNAKNTVYLQMNSLRAEDTAVYYCAAAGGMGSTTVVVSTIPYKYWGQGTLVTVSS	cluster2_top046	IGHV3-23*01-V-REGION	85.841	91.25	0	1	0	1	0	8.68994	89.8332	68.7418	506.766
cluster2_top047	S2	GGTFGSYAISWGGGSTAAAGGMGSTTVVVSTIPYKY	EVQLLESGGGVVQPGGSLRLSCAAS	GGTFGSYA	MGWFRQAPGKEREFVSA	ISWGGGST	YYADSVKGRFTISRDNAKNTVYLQMNSLRAEDTAVYYC	AAAGGMGSTTVVVSTIPYKY	WGQGTLVTVSS	GGTFGSYAISWGGGSTAAAGGMGSTTVVVSTIPYKY	EVQLLESGGGVVQPGGSLRLSCAASGGTFGSYAMGWFRQAPGKEREFVSAISWGGGSTYYADSVKGRFTISRDNAKNTVYLQMNSLRAEDTAVYYCAAAGGMGSTTVVVSTIPYKYWGQGTLVTVSS	cluster2_top047	IGHV3-23*01-V-REGION	85.841	91.25	0	1	0	1	0	8.44092	104.156	69.6698	414.78
cluster2_top048	sample	GRTFGSYAISRSGDSTAAAGGMGSTTVVVSTIPYKY	EVQLLESGGGVVQPGGSLRLSCAAS	GRTFGSYA	MGWFRQAPGKEREFVSA	ISRSGDST	YYADSVKGRFTISRDNAKNTVYLQMNSLRAEDTAVYYC	AAAGGMGSTTVVVSTIPYKY	WGQGTLVTVSS	GRTFGSYAISRSGDSTAAAGGMGSTTVVVSTIPYKY	EVQLLESGGGVVQPGGSLRLSCAASGRTFGSYAMGWFRQAPGKEREFVSAISRSGDSTYYADSVKGRFTISRDNAKNTVYLQMNSLRAEDTAVYYCAAAGGMGSTTVVVSTIPYKYWGQGTLVTVSS	cluster2_top048	IGHV3-23*01-V-REGION	85.841	91.25	0	1	0	2	0	8.67529	75.1638	57.2452	522.73
cluster2_top049	S2	GFTFGSYAISSGGGSTAAAGGMGSTTVVVSTIPYKY	EVQLLESGGGVVQPGGSLRLSCAAS	GFTFGSYA	MGWFRQAPGKEREFVSA	ISSGGGST	YYADSVKGRFTISRDNAKNTVYLQMNSLRAEDTAVYYC	AAAGGMGSTTVVVSTIPYKY	WGQGTLVTVSS	GFTFGSYAISSGGGSTAAAGGMGSTTVVVSTIPYKY	EVQLLESGGGVVQPGGSLRLSCAASGFTFGSYAMGWFRQAPGKEREFVSAISSGGGSTYYADSVKGRFTISRDNAKNTVYLQMNSLRAEDTAVYYCAAAGGMGSTTVVVSTIPYKYWGQGTLVTVSS	cluster2_top049	IGHV3-23*01-V-REGION	86.726	91.25	0	1	0	1	0	8.29443	99.0902	58.405	449.047
cluster2_top050	sample	GFTFSSYAISRSGDSTAAAGGMGSTTVVVSTIPYKY	EVQLLESGGGVVQPGGSLRLSCAAS	GFTFSSYA	MGWFRQAPGKEREFVSA	ISRSGDST	YYADSVKGRFTISRDNAKNTVYLQMNSLRAEDTAVYYC	AAAGGMGSTTVVVSTIPYKY	WGQGTLVTVSS	GFTFSSYAISRSGDSTAAAGGMGSTTVVVSTIPYKY	EVQLLESGGGVVQPGGSLRLSCAASGFTFSSYAMGWFRQAPGKEREFVSAISRSGDSTYYADSVKGRFTISRDNAKNTVYLQMNSLRAEDTAVYYCAAAGGMGSTTVVVSTIPYKYWGQGTLVTVSS	cluster2_top050	IGHV3-23*01-V-REGION	87.611	91.25	0	1	0	2	0	8.29443	99.0629	56.6081	519.109
cluster2_top051	S2	GRTFSNYAISWSGGSTAAAGGMGSTTVVVSTIPYKY	EVQLLESGGGVVQPGGSLRLSCAAS	GRTFSNYA	MGWFRQAPGKEREFVSA	ISWSGGST	YYADSVKGRFTISRDNAKNTVYLQMNSLRAEDTAVYYC	AAAGGMGSTTVVVSTIPYKY	WGQGTLVTVSS	GRTFSNYAISWSGGSTAAAGGMGSTTVVVSTIPYKY	EVQLLESGGGVVQPGGSLRLSCAASGRTFSNYAMGWFRQAPGKEREFVSAISWSGGSTYYADSVKGRFTISRDNAKNTVYLQMNSLRAEDTAVYYCAAAGGMGSTTVVVSTIPYKYWGQGTLVTVSS	cluster2_top051	IGHV3-23*01-V-REGION	86.726	91.25	0	1	0	1	0	8.74854	100.579	56.9197	527.733
cluster2_top052	S2	GFTFGNYAISSSGGSTAAAGGMGSTTVVVSTIPYKY	EVQLLESGGGVVQPGGSLRLSCAAS	GFTFGNYA	MGWFRQAPGKEREFVSA	ISSSGGST	YYADSVKGRFTISRDNAKNTVYLQMNSLRAEDTAVYYC	AAAGGMGSTTVVVSTIPYKY	WGQGTLVTVSS	GFTFGNYAISSSGGSTAAAGGMGSTTVVVSTIPYKY	EVQLLESGGGVVQPGGSLRLSCAASGFTFGNYAMGWFRQAPGKEREFVSAISSSGGSTYYADSVKGRFTISRDNAKNTVYLQMNSLRAEDTAVYYCAAAGGMGSTTVVVSTIPYKYWGQGTLVTVSS	cluster2_top052	IGHV3-23*01-V-REGION	86.726	91.25	0	1	0	1	0	8.51416	105.598	56.5412	464.449
cluster2_top053	S2	GGTFSNYAISSGGGSTAAAGGMGSTTVVVSTIPYKY	EVQLLESGGGVVQPGGSLRLSCAAS	GGTFSNYA	MGWFRQAPGKEREFVSA	ISSGGGST	YYADSVKGRFTISRDNAKNTVYLQMNSLRAEDTAVYYC	AAAGGMGSTTVVVSTIPYKY	WGQGTLVTVSS	GGTFSNYAISSGGGSTAAAGGMGSTTVVVSTIPYKY	EVQLLESGGGVVQPGGSLRLSCAASGGTFSNYAMGWFRQAPGKEREFVSAISSGGGSTYYADSVKGRFTISRDNAKNTVYLQMNSLRAEDTAVYYCAAAGGMGSTTVVVSTIPYKYWGQGTLVTVSS	cluster2_top053	IGHV3-23*01-V-REGION	85.841	91.25	0	1	0	1	0	8.23584	94.6348	60.5812	450.827
cluster2_top054	S2	GGTFSSYAISWSGDSTAAAGGMGSTTVVVSTIPYKY	EVQLLESGGGVVQPGGSLRLSCAAS	GGTFSSYA	MGWFRQAPGKEREFVSA	ISWSGDST	YYADSVKGRFTISRDNAKNTVYLQMNSLRAEDTAVYYC	AAAGGMGSTTVVVSTIPYKY	WGQGTLVTVSS	GGTFSSYAISWSGDSTAAAGGMGSTTVVVSTIPYKY	EVQLLESGGGVVQPGGSLRLSCAASGGTFSSYAMGWFRQAPGKEREFVSAISWSGDSTYYADSVKGRFTISRDNAKNTVYLQMNSLRAEDTAVYYCAAAGGMGSTTVVVSTIPYKYWGQGTLVTVSS	cluster2_top054	IGHV3-23*01-V-REGION	86.726	91.25	0	1	0	2	0	7.94287	99.41	69.4126	418.861
cluster2_top055	S2	GRTFGSYAISSSGDSTAAAGGMGSTTVVVSTIPYKY	EVQLLESGGGVVQPGGSLRLSCAAS	GRTFGSYA	MGWFRQAPGKEREFVSA	ISSSGDST	YYADSVKGRFTISRDNAKNTVYLQMNSLRAEDTAVYYC	AAAGGMGSTTVVVSTIPYKY	WGQGTLVTVSS	GRTFGSYAISSSGDSTAAAGGMGSTTVVVSTIPYKY	EVQLLESGGGVVQPGGSLRLSCAASGRTFGSYAMGWFRQAPGKEREFVSAISSSGDSTYYADSVKGRFTISRDNAKNTVYLQMNSLRAEDTAVYYCAAAGGMGSTTVVVSTIPYKYWGQGTLVTVSS	cluster2_top055	IGHV3-23*01-V-REGION	85.841	91.25	0	1	0	2	0	8.41162	106.237	59.667	547.298
cluster2_top056	S2	GFTFSSYAISSSGDSTAAAGGMGSTTVVVSTIPYKY	EVQLLESGGGVVQPGGSLRLSCAAS	GFTFSSYA	MGWFRQAPGKEREFVSA	ISSSGDST	YYADSVKGRFTISRDNAKNTVYLQMNSLRAEDTAVYYC	AAAGGMGSTTVVVSTIPYKY	WGQGTLVTVSS	GFTFSSYAISSSGDSTAAAGGMGSTTVVVSTIPYKY	EVQLLESGGGVVQPGGSLRLSCAASGFTFSSYAMGWFRQAPGKEREFVSAISSSGDSTYYADSVKGRFTISRDNAKNTVYLQMNSLRAEDTAVYYCAAAGGMGSTTVVVSTIPYKYWGQGTLVTVSS	cluster2_top056	IGHV3-23*01-V-REGION	87.611	91.25	0	1	0	2	0	7.94287	108.761	59.8561	425.244
cluster2_top057	S2	GGTFGNYAISRGGGSTAAAGGMGSTTVVVSTIPYKY	EVQLLESGGGVVQPGGSLRLSCAAS	GGTFGNYA	MGWFRQAPGKEREFVSA	ISRGGGST	YYADSVKGRFTISRDNAKNTVYLQMNSLRAEDTAVYYC	AAAGGMGSTTVVVSTIPYKY	WGQGTLVTVSS	GGTFGNYAISRGGGSTAAAGGMGSTTVVVSTIPYKY	EVQLLESGGGVVQPGGSLRLSCAASGGTFGNYAMGWFRQAPGKEREFVSAISRGGGSTYYADSVKGRFTISRDNAKNTVYLQMNSLRAEDTAVYYCAAAGGMGSTTVVVSTIPYKYWGQGTLVTVSS	cluster2_top057	IGHV3-23*01-V-REGION	84.956	91.25	0	1	0	1	0	8.73389	85.1041	63.4318	537.724
cluster2_top058	S2	GRTFSNYAISRGGGSTAAAGGMGSTTVVVSTIPYKY	EVQLLESGGGVVQPGGSLRLSCAAS	GRTFSNYA	MGWFRQAPGKEREFVSA	ISRGGGST	YYADSVKGRFTISRDNAKNTVYLQMNSLRAEDTAVYYC	AAAGGMGSTTVVVSTIPYKY	WGQGTLVTVSS	GRTFSNYAISRGGGSTAAAGGMGSTTVVVSTIPYKY	EVQLLESGGGVVQPGGSLRLSCAASGRTFSNYAMGWFRQAPGKEREFVSAISRGGGSTYYADSVKGRFTISRDNAKNTVYLQMNSLRAEDTAVYYCAAAGGMGSTTVVVSTIPYKYWGQGTLVTVSS	cluster2_top058	IGHV3-23*01-V-REGION	85.841	91.25	0	1	0	1	0	9.11475	105.903	66.0693	698.61
cluster2_top059	S2	GRTFGSYAISWGGGSTAAAGGMGSTTVVVSTIPYKY	EVQLLESGGGVVQPGGSLRLSCAAS	GRTFGSYA	MGWFRQAPGKEREFVSA	ISWGGGST	YYADSVKGRFTISRDNAKNTVYLQMNSLRAEDTAVYYC	AAAGGMGSTTVVVSTIPYKY	WGQGTLVTVSS	GRTFGSYAISWGGGSTAAAGGMGSTTVVVSTIPYKY	EVQLLESGGGVVQPGGSLRLSCAASGRTFGSYAMGWFRQAPGKEREFVSAISWGGGSTYYADSVKGRFTISRDNAKNTVYLQMNSLRAEDTAVYYCAAAGGMGSTTVVVSTIPYKYWGQGTLVTVSS	cluster2_top059	IGHV3-23*01-V-REGION	85.841	91.25	0	1	0	1	0	8.93896	95.5892	64.5732	539.876
cluster2_top060	sample	GFTFGSYAISRSGDSTAAAGGMGSTTVVVSTIPYKY	EVQLLESGGGVVQPGGSLRLSCAAS	GFTFGSYA	MGWFRQAPGKEREFVSA	ISRSGDST	YYADSVKGRFTISRDNAKNTVYLQMNSLRAEDTAVYYC	AAAGGMGSTTVVVSTIPYKY	WGQGTLVTVSS	GFTFGSYAISRSGDSTAAAGGMGSTTVVVSTIPYKY	EVQLLESGGGVVQPGGSLRLSCAASGFTFGSYAMGWFRQAPGKEREFVSAISRSGDSTYYADSVKGRFTISRDNAKNTVYLQMNSLRAEDTAVYYCAAAGGMGSTTVVVSTIPYKYWGQGTLVTVSS	cluster2_top060	IGHV3-23*01-V-REGION	86.726	91.25	0	1	0	2	0	8.29443	99.894	57.322	501.239
cluster2_top061	S2	GGTFSSYAISRGGDSTAAAGGMGSTTVVVSTIPYKY	EVQLLESGGGVVQPGGSLRLSCAAS	GGTFSSYA	MGWFRQAPGKEREFVSA	ISRGGDST	YYADSVKGRFTISRDNAKNTVYLQMNSLRAEDTAVYYC	AAAGGMGSTTVVVSTIPYKY	WGQGTLVTVSS	GGTFSSYAISRGGDSTAAAGGMGSTTVVVSTIPYKY	EVQLLESGGGVVQPGGSLRLSCAASGGTFSSYAMGWFRQAPGKEREFVSAISRGGDSTYYADSVKGRFTISRDNAKNTVYLQMNSLRAEDTAVYYCAAAGGMGSTTVVVSTIPYKYWGQGTLVTVSS	cluster2_top061	IGHV3-23*01-V-REGION	85.841	91.25	0	1	0	2	0	8.17725	86.8689	53.0644	464.46
cluster2_top062	S2	GFTFSNYAISWSGGSTAAAGGMGSTTVVVSTIPYKY	EVQLLESGGGVVQPGGSLRLSCAAS	GFTFSNYA	MGWFRQAPGKEREFVSA	ISWSGGST	YYADSVKGRFTISRDNAKNTVYLQMNSLRAEDTAVYYC	AAAGGMGSTTVVVSTIPYKY	WGQGTLVTVSS	GFTFSNYAISWSGGSTAAAGGMGSTTVVVSTIPYKY	EVQLLESGGGVVQPGGSLRLSCAASGFTFSNYAMGWFRQAPGKEREFVSAISWSGGSTYYADSVKGRFTISRDNAKNTVYLQMNSLRAEDTAVYYCAAAGGMGSTTVVVSTIPYKYWGQGTLVTVSS	cluster2_top062	IGHV3-23*01-V-REGION	87.611	91.25	0	1	0	1	0	8.30908	117.889	68.1029	463.433
cluster2_top063	sample	GGTFGNYAISSGGGSTAAAGGMGSTTVVVSTIPYKY	EVQLLESGGGVVQPGGSLRLSCAAS	GGTFGNYA	MGWFRQAPGKEREFVSA	ISSGGGST	YYADSVKGRFTISRDNAKNTVYLQMNSLRAEDTAVYYC	AAAGGMGSTTVVVSTIPYKY	WGQGTLVTVSS	GGTFGNYAISSGGGSTAAAGGMGSTTVVVSTIPYKY	EVQLLESGGGVVQPGGSLRLSCAASGGTFGNYAMGWFRQAPGKEREFVSAISSGGGSTYYADSVKGRFTISRDNAKNTVYLQMNSLRAEDTAVYYCAAAGGMGSTTVVVSTIPYKYWGQGTLVTVSS	cluster2_top063	IGHV3-23*01-V-REGION	84.956	91.25	0	1	0	1	0	8.38232	98.038	62.7691	448.76
cluster2_top064	sample	GGTFSNYAISRSGDSTAAAGGMGSTTVVVSTIPYKY	EVQLLESGGGVVQPGGSLRLSCAAS	GGTFSNYA	MGWFRQAPGKEREFVSA	ISRSGDST	YYADSVKGRFTISRDNAKNTVYLQMNSLRAEDTAVYYC	AAAGGMGSTTVVVSTIPYKY	WGQGTLVTVSS	GGTFSNYAISRSGDSTAAAGGMGSTTVVVSTIPYKY	EVQLLESGGGVVQPGGSLRLSCAASGGTFSNYAMGWFRQAPGKEREFVSAISRSGDSTYYADSVKGRFTISRDNAKNTVYLQMNSLRAEDTAVYYCAAAGGMGSTTVVVSTIPYKYWGQGTLVTVSS	cluster2_top064	IGHV3-23*01-V-REGION	85.841	91.25	0	1	0	2	0	8.11865	81.6411	62.5778	422.028
cluster2_top065	S2	GGTFGSYAISWSGDSTAAAGGMGSTTVVVSTIPYKY	EVQLLESGGGVVQPGGSLRLSCAAS	GGTFGSYA	MGWFRQAPGKEREFVSA	ISWSGDST	YYADSVKGRFTISRDNAKNTVYLQMNSLRAEDTAVYYC	AAAGGMGSTTVVVSTIPYKY	WGQGTLVTVSS	GGTFGSYAISWSGDSTAAAGGMGSTTVVVSTIPYKY	EVQLLESGGGVVQPGGSLRLSCAASGGTFGSYAMGWFRQAPGKEREFVSAISWSGDSTYYADSVKGRFTISRDNAKNTVYLQMNSLRAEDTAVYYCAAAGGMGSTTVVVSTIPYKYWGQGTLVTVSS	cluster2_top065	IGHV3-23*01-V-REGION	85.841	91.25	0	1	0	2	0	7.91357	96.129	64.7024	398.974
cluster2_top066	S2	GRTFSNYAISSGGGSTAAAGGMGSTTVVVSTIPYKY	EVQLLESGGGVVQPGGSLRLSCAAS	GRTFSNYA	MGWFRQAPGKEREFVSA	ISSGGGST	YYADSVKGRFTISRDNAKNTVYLQMNSLRAEDTAVYYC	AAAGGMGSTTVVVSTIPYKY	WGQGTLVTVSS	GRTFSNYAISSGGGSTAAAGGMGSTTVVVSTIPYKY	EVQLLESGGGVVQPGGSLRLSCAASGRTFSNYAMGWFRQAPGKEREFVSAISSGGGSTYYADSVKGRFTISRDNAKNTVYLQMNSLRAEDTAVYYCAAAGGMGSTTVVVSTIPYKYWGQGTLVTVSS	cluster2_top066	IGHV3-23*01-V-REGION	85.841	91.25	0	1	0	1	0	8.71924	107.277	64.6949	569.585
cluster2_top067	S2	GRTFSSYAISWSGDSTAAAGGMGSTTVVVSTIPYKY	EVQLLESGGGVVQPGGSLRLSCAAS	GRTFSSYA	MGWFRQAPGKEREFVSA	ISWSGDST	YYADSVKGRFTISRDNAKNTVYLQMNSLRAEDTAVYYC	AAAGGMGSTTVVVSTIPYKY	WGQGTLVTVSS	GRTFSSYAISWSGDSTAAAGGMGSTTVVVSTIPYKY	EVQLLESGGGVVQPGGSLRLSCAASGRTFSSYAMGWFRQAPGKEREFVSAISWSGDSTYYADSVKGRFTISRDNAKNTVYLQMNSLRAEDTAVYYCAAAGGMGSTTVVVSTIPYKYWGQGTLVTVSS	cluster2_top067	IGHV3-23*01-V-REGION	86.726	91.25	0	1	0	2	0	8.48486	101.376	69.9237	521.375
cluster2_top068	S2	GFTFGSYAISSSGDSTAAAGGMGSTTVVVSTIPYKY	EVQLLESGGGVVQPGGSLRLSCAAS	GFTFGSYA	MGWFRQAPGKEREFVSA	ISSSGDST	YYADSVKGRFTISRDNAKNTVYLQMNSLRAEDTAVYYC	AAAGGMGSTTVVVSTIPYKY	WGQGTLVTVSS	GFTFGSYAISSSGDSTAAAGGMGSTTVVVSTIPYKY	EVQLLESGGGVVQPGGSLRLSCAASGFTFGSYAMGWFRQAPGKEREFVSAISSSGDSTYYADSVKGRFTISRDNAKNTVYLQMNSLRAEDTAVYYCAAAGGMGSTTVVVSTIPYKYWGQGTLVTVSS	cluster2_top068	IGHV3-23*01-V-REGION	86.726	91.25	0	1	0	2	0	7.94287	85.9662	58.4542	405.513
cluster2_top069	S2	GGTFSDYAISRSGGSTAAAGGMGSTTVVVSTIPYKY	EVQLLESGGGVVQPGGSLRLSCAAS	GGTFSDYA	MGWFRQAPGKEREFVSA	ISRSGGST	YYADSVKGRFTISRDNAKNTVYLQMNSLRAEDTAVYYC	AAAGGMGSTTVVVSTIPYKY	WGQGTLVTVSS	GGTFSDYAISRSGGSTAAAGGMGSTTVVVSTIPYKY	EVQLLESGGGVVQPGGSLRLSCAASGGTFSDYAMGWFRQAPGKEREFVSAISRSGGSTYYADSVKGRFTISRDNAKNTVYLQMNSLRAEDTAVYYCAAAGGMGSTTVVVSTIPYKYWGQGTLVTVSS	cluster2_top069	IGHV3-23*01-V-REGION	86.726	91.25	0	1	0	1	0	8.23584	90.7757	49.9798	483.523
cluster2_top070	S2	GRTFGNYAISRGGGSTAAAGGMGSTTVVVSTIPYKY	EVQLLESGGGVVQPGGSLRLSCAAS	GRTFGNYA	MGWFRQAPGKEREFVSA	ISRGGGST	YYADSVKGRFTISRDNAKNTVYLQMNSLRAEDTAVYYC	AAAGGMGSTTVVVSTIPYKY	WGQGTLVTVSS	GRTFGNYAISRGGGSTAAAGGMGSTTVVVSTIPYKY	EVQLLESGGGVVQPGGSLRLSCAASGRTFGNYAMGWFRQAPGKEREFVSAISRGGGSTYYADSVKGRFTISRDNAKNTVYLQMNSLRAEDTAVYYCAAAGGMGSTTVVVSTIPYKYWGQGTLVTVSS	cluster2_top070	IGHV3-23*01-V-REGION	84.956	91.25	0	1	0	1	0	9.1001	96.5614	62.0915	660.054
cluster2_top071	S2	GFTFSNYAISRGGGSTAAAGGMGSTTVVVSTIPYKY	EVQLLESGGGVVQPGGSLRLSCAAS	GFTFSNYA	MGWFRQAPGKEREFVSA	ISRGGGST	YYADSVKGRFTISRDNAKNTVYLQMNSLRAEDTAVYYC	AAAGGMGSTTVVVSTIPYKY	WGQGTLVTVSS	GFTFSNYAISRGGGSTAAAGGMGSTTVVVSTIPYKY	EVQLLESGGGVVQPGGSLRLSCAASGFTFSNYAMGWFRQAPGKEREFVSAISRGGGSTYYADSVKGRFTISRDNAKNTVYLQMNSLRAEDTAVYYCAAAGGMGSTTVVVSTIPYKYWGQGTLVTVSS	cluster2_top071	IGHV3-23*01-V-REGION	86.726	91.25	0	1	0	1	0	8.74854	91.0298	51.5119	545.15
cluster2_top072	sample	GFTFGSYAISWGGGSTAAAGGMGSTTVVVSTIPYKY	EVQLLESGGGVVQPGGSLRLSCAAS	GFTFGSYA	MGWFRQAPGKEREFVSA	ISWGGGST	YYADSVKGRFTISRDNAKNTVYLQMNSLRAEDTAVYYC	AAAGGMGSTTVVVSTIPYKY	WGQGTLVTVSS	GFTFGSYAISWGGGSTAAAGGMGSTTVVVSTIPYKY	EVQLLESGGGVVQPGGSLRLSCAASGFTFGSYAMGWFRQAPGKEREFVSAISWGGGSTYYADSVKGRFTISRDNAKNTVYLQMNSLRAEDTAVYYCAAAGGMGSTTVVVSTIPYKYWGQGTLVTVSS	cluster2_top072	IGHV3-23*01-V-REGION	86.726	91.25	0	1	0	1	0	8.39697	127.198	72.1154	447.454
cluster2_top073	S2	GGTFSNYAISSSGDSTAAAGGMGSTTVVVSTIPYKY	EVQLLESGGGVVQPGGSLRLSCAAS	GGTFSNYA	MGWFRQAPGKEREFVSA	ISSSGDST	YYADSVKGRFTISRDNAKNTVYLQMNSLRAEDTAVYYC	AAAGGMGSTTVVVSTIPYKY	WGQGTLVTVSS	GGTFSNYAISSSGDSTAAAGGMGSTTVVVSTIPYKY	EVQLLESGGGVVQPGGSLRLSCAASGGTFSNYAMGWFRQAPGKEREFVSAISSSGDSTYYADSVKGRFTISRDNAKNTVYLQMNSLRAEDTAVYYCAAAGGMGSTTVVVSTIPYKYWGQGTLVTVSS	cluster2_top073	IGHV3-23*01-V-REGION	85.841	91.25	0	1	0	2	0	7.79639	91.7555	57.0129	395.6
cluster2_top074	sample	GGTFGSYAISRGGDSTAAAGGMGSTTVVVSTIPYKY	EVQLLESGGGVVQPGGSLRLSCAAS	GGTFGSYA	MGWFRQAPGKEREFVSA	ISRGGDST	YYADSVKGRFTISRDNAKNTVYLQMNSLRAEDTAVYYC	AAAGGMGSTTVVVSTIPYKY	WGQGTLVTVSS	GGTFGSYAISRGGDSTAAAGGMGSTTVVVSTIPYKY	EVQLLESGGGVVQPGGSLRLSCAASGGTFGSYAMGWFRQAPGKEREFVSAISRGGDSTYYADSVKGRFTISRDNAKNTVYLQMNSLRAEDTAVYYCAAAGGMGSTTVVVSTIPYKYWGQGTLVTVSS	cluster2_top074	IGHV3-23*01-V-REGION	84.956	91.25	0	1	0	2	0	8.47021	66.5114	43.4708	389.185
cluster2_top075	sample	GRTFSSYAISRGGDSTAAAGGMGSTTVVVSTIPYKY	EVQLLESGGGVVQPGGSLRLSCAAS	GRTFSSYA	MGWFRQAPGKEREFVSA	ISRGGDST	YYADSVKGRFTISRDNAKNTVYLQMNSLRAEDTAVYYC	AAAGGMGSTTVVVSTIPYKY	WGQGTLVTVSS	GRTFSSYAISRGGDSTAAAGGMGSTTVVVSTIPYKY	EVQLLESGGGVVQPGGSLRLSCAASGRTFSSYAMGWFRQAPGKEREFVSAISRGGDSTYYADSVKGRFTISRDNAKNTVYLQMNSLRAEDTAVYYCAAAGGMGSTTVVVSTIPYKYWGQGTLVTVSS	cluster2_top075	IGHV3-23*01-V-REGION	85.841	91.25	0	1	0	2	0	8.74854	101.191	64.1915	528.254
cluster2_top076	S2	GFTFGNYAISWSGGSTAAAGGMGSTTVVVSTIPYKY	EVQLLESGGGVVQPGGSLRLSCAAS	GFTFGNYA	MGWFRQAPGKEREFVSA	ISWSGGST	YYADSVKGRFTISRDNAKNTVYLQMNSLRAEDTAVYYC	AAAGGMGSTTVVVSTIPYKY	WGQGTLVTVSS	GFTFGNYAISWSGGSTAAAGGMGSTTVVVSTIPYKY	EVQLLESGGGVVQPGGSLRLSCAASGFTFGNYAMGWFRQAPGKEREFVSAISWSGGSTYYADSVKGRFTISRDNAKNTVYLQMNSLRAEDTAVYYCAAAGGMGSTTVVVSTIPYKYWGQGTLVTVSS	cluster2_top076	IGHV3-23*01-V-REGION	86.726	91.25	0	1	0	1	0	8.29443	114.764	79.5342	462.613
cluster2_top077	sample	GGTLSSYAISRSGGSTAAAGGMGSTTVVVSTIPYKY	EVQLLESGGGVVQPGGSLRLSCAAS	GGTLSSYA	MGWFRQAPGKEREFVSA	ISRSGGST	YYADSVKGRFTISRDNAKNTVYLQMNSLRAEDTAVYYC	AAAGGMGSTTVVVSTIPYKY	WGQGTLVTVSS	GGTLSSYAISRSGGSTAAAGGMGSTTVVVSTIPYKY	EVQLLESGGGVVQPGGSLRLSCAASGGTLSSYAMGWFRQAPGKEREFVSAISRSGGSTYYADSVKGRFTISRDNAKNTVYLQMNSLRAEDTAVYYCAAAGGMGSTTVVVSTIPYKYWGQGTLVTVSS	cluster2_top077	IGHV3-23*01-V-REGION	86.726	91.25	0	1	0	1	0	8.74854	94.7939	59.5415	555.36
cluster2_top078	sample	GGTFSNYAISWGGGSTAAAGGMGSTTVVVSTIPYKY	EVQLLESGGGVVQPGGSLRLSCAAS	GGTFSNYA	MGWFRQAPGKEREFVSA	ISWGGGST	YYADSVKGRFTISRDNAKNTVYLQMNSLRAEDTAVYYC	AAAGGMGSTTVVVSTIPYKY	WGQGTLVTVSS	GGTFSNYAISWGGGSTAAAGGMGSTTVVVSTIPYKY	EVQLLESGGGVVQPGGSLRLSCAASGGTFSNYAMGWFRQAPGKEREFVSAISWGGGSTYYADSVKGRFTISRDNAKNTVYLQMNSLRAEDTAVYYCAAAGGMGSTTVVVSTIPYKYWGQGTLVTVSS	cluster2_top078	IGHV3-23*01-V-REGION	85.841	91.25	0	1	0	1	0	8.30908	117.534	59.3135	398.791
cluster2_top079	S2	GGTFSDYAISSSGGSTAAAGGMGSTTVVVSTIPYKY	EVQLLESGGGVVQPGGSLRLSCAAS	GGTFSDYA	MGWFRQAPGKEREFVSA	ISSSGGST	YYADSVKGRFTISRDNAKNTVYLQMNSLRAEDTAVYYC	AAAGGMGSTTVVVSTIPYKY	WGQGTLVTVSS	GGTFSDYAISSSGGSTAAAGGMGSTTVVVSTIPYKY	EVQLLESGGGVVQPGGSLRLSCAASGGTFSDYAMGWFRQAPGKEREFVSAISSSGGSTYYADSVKGRFTISRDNAKNTVYLQMNSLRAEDTAVYYCAAAGGMGSTTVVVSTIPYKYWGQGTLVTVSS	cluster2_top079	IGHV3-23*01-V-REGION	86.726	91.25	0	1	0	1	0	7.91357	121.85	61.5144	410.892
cluster2_top080	S2	GRTFSNYAISRSGDSTAAAGGMGSTTVVVSTIPYKY	EVQLLESGGGVVQPGGSLRLSCAAS	GRTFSNYA	MGWFRQAPGKEREFVSA	ISRSGDST	YYADSVKGRFTISRDNAKNTVYLQMNSLRAEDTAVYYC	AAAGGMGSTTVVVSTIPYKY	WGQGTLVTVSS	GRTFSNYAISRSGDSTAAAGGMGSTTVVVSTIPYKY	EVQLLESGGGVVQPGGSLRLSCAASGRTFSNYAMGWFRQAPGKEREFVSAISRSGDSTYYADSVKGRFTISRDNAKNTVYLQMNSLRAEDTAVYYCAAAGGMGSTTVVVSTIPYKYWGQGTLVTVSS	cluster2_top080	IGHV3-23*01-V-REGION	85.841	91.25	0	1	0	2	0	8.60205	75.7226	56.7564	553.353
cluster2_top081	S2	GRTFGSYAISWSGDSTAAAGGMGSTTVVVSTIPYKY	EVQLLESGGGVVQPGGSLRLSCAAS	GRTFGSYA	MGWFRQAPGKEREFVSA	ISWSGDST	YYADSVKGRFTISRDNAKNTVYLQMNSLRAEDTAVYYC	AAAGGMGSTTVVVSTIPYKY	WGQGTLVTVSS	GRTFGSYAISWSGDSTAAAGGMGSTTVVVSTIPYKY	EVQLLESGGGVVQPGGSLRLSCAASGRTFGSYAMGWFRQAPGKEREFVSAISWSGDSTYYADSVKGRFTISRDNAKNTVYLQMNSLRAEDTAVYYCAAAGGMGSTTVVVSTIPYKYWGQGTLVTVSS	cluster2_top081	IGHV3-23*01-V-REGION	85.841	91.25	0	1	0	2	0	8.47021	85.1475	67.1289	521.495
cluster2_top082	S2	GFTFSNYAISSGGGSTAAAGGMGSTTVVVSTIPYKY	EVQLLESGGGVVQPGGSLRLSCAAS	GFTFSNYA	MGWFRQAPGKEREFVSA	ISSGGGST	YYADSVKGRFTISRDNAKNTVYLQMNSLRAEDTAVYYC	AAAGGMGSTTVVVSTIPYKY	WGQGTLVTVSS	GFTFSNYAISSGGGSTAAAGGMGSTTVVVSTIPYKY	EVQLLESGGGVVQPGGSLRLSCAASGFTFSNYAMGWFRQAPGKEREFVSAISSGGGSTYYADSVKGRFTISRDNAKNTVYLQMNSLRAEDTAVYYCAAAGGMGSTTVVVSTIPYKYWGQGTLVTVSS	cluster2_top082	IGHV3-23*01-V-REGION	86.726	91.25	0	1	0	1	0	8.29443	72.6795	31.3095	463.565
cluster2_top083	S2	GFTFSSYAISWSGDSTAAAGGMGSTTVVVSTIPYKY	EVQLLESGGGVVQPGGSLRLSCAAS	GFTFSSYA	MGWFRQAPGKEREFVSA	ISWSGDST	YYADSVKGRFTISRDNAKNTVYLQMNSLRAEDTAVYYC	AAAGGMGSTTVVVSTIPYKY	WGQGTLVTVSS	GFTFSSYAISWSGDSTAAAGGMGSTTVVVSTIPYKY	EVQLLESGGGVVQPGGSLRLSCAASGFTFSSYAMGWFRQAPGKEREFVSAISWSGDSTYYADSVKGRFTISRDNAKNTVYLQMNSLRAEDTAVYYCAAAGGMGSTTVVVSTIPYKYWGQGTLVTVSS	cluster2_top083	IGHV3-23*01-V-REGION	87.611	91.25	0	1	0	2	0	7.79639	110.628	59.7638	385.067
cluster2_top084	sample	GGTFGDYAISRSGGSTAAAGGMGSTTVVVSTIPYKY	EVQLLESGGGVVQPGGSLRLSCAAS	GGTFGDYA	MGWFRQAPGKEREFVSA	ISRSGGST	YYADSVKGRFTISRDNAKNTVYLQMNSLRAEDTAVYYC	AAAGGMGSTTVVVSTIPYKY	WGQGTLVTVSS	GGTFGDYAISRSGGSTAAAGGMGSTTVVVSTIPYKY	EVQLLESGGGVVQPGGSLRLSCAASGGTFGDYAMGWFRQAPGKEREFVSAISRSGGSTYYADSVKGRFTISRDNAKNTVYLQMNSLRAEDTAVYYCAAAGGMGSTTVVVSTIPYKYWGQGTLVTVSS	cluster2_top084	IGHV3-23*01-V-REGION	85.841	91.25	0	1	0	1	0	8.22119	99.6451	54.585	495.156
cluster2_top085	sample	GRTFSSYAISSGGDSTAAAGGMGSTTVVVSTIPYKY	EVQLLESGGGVVQPGGSLRLSCAAS	GRTFSSYA	MGWFRQAPGKEREFVSA	ISSGGDST	YYADSVKGRFTISRDNAKNTVYLQMNSLRAEDTAVYYC	AAAGGMGSTTVVVSTIPYKY	WGQGTLVTVSS	GRTFSSYAISSGGDSTAAAGGMGSTTVVVSTIPYKY	EVQLLESGGGVVQPGGSLRLSCAASGRTFSSYAMGWFRQAPGKEREFVSAISSGGDSTYYADSVKGRFTISRDNAKNTVYLQMNSLRAEDTAVYYCAAAGGMGSTTVVVSTIPYKYWGQGTLVTVSS	cluster2_top085	IGHV3-23*03-V-REGION	85.841	91.25	0	1	0	2	0	8.1626	63.4391	28.7009	385.349
cluster2_top086	S2	GFTFGNYAISRGGGSTAAAGGMGSTTVVVSTIPYKY	EVQLLESGGGVVQPGGSLRLSCAAS	GFTFGNYA	MGWFRQAPGKEREFVSA	ISRGGGST	YYADSVKGRFTISRDNAKNTVYLQMNSLRAEDTAVYYC	AAAGGMGSTTVVVSTIPYKY	WGQGTLVTVSS	GFTFGNYAISRGGGSTAAAGGMGSTTVVVSTIPYKY	EVQLLESGGGVVQPGGSLRLSCAASGFTFGNYAMGWFRQAPGKEREFVSAISRGGGSTYYADSVKGRFTISRDNAKNTVYLQMNSLRAEDTAVYYCAAAGGMGSTTVVVSTIPYKYWGQGTLVTVSS	cluster2_top086	IGHV3-23*01-V-REGION	85.841	91.25	0	1	0	1	0	8.77783	106.465	62.03	562.353
cluster2_top087	S2	GRTFSDYAISRSGGSTAAAGGMGSTTVVVSTIPYKY	EVQLLESGGGVVQPGGSLRLSCAAS	GRTFSDYA	MGWFRQAPGKEREFVSA	ISRSGGST	YYADSVKGRFTISRDNAKNTVYLQMNSLRAEDTAVYYC	AAAGGMGSTTVVVSTIPYKY	WGQGTLVTVSS	GRTFSDYAISRSGGSTAAAGGMGSTTVVVSTIPYKY	EVQLLESGGGVVQPGGSLRLSCAASGRTFSDYAMGWFRQAPGKEREFVSAISRSGGSTYYADSVKGRFTISRDNAKNTVYLQMNSLRAEDTAVYYCAAAGGMGSTTVVVSTIPYKYWGQGTLVTVSS	cluster2_top087	IGHV3-23*01-V-REGION	86.726	91.25	0	1	0	1	0	8.5874	89.9635	46.4577	556.54
cluster2_top088	S2	GGTLSSYAISSSGGSTAAAGGMGSTTVVVSTIPYKY	EVQLLESGGGVVQPGGSLRLSCAAS	GGTLSSYA	MGWFRQAPGKEREFVSA	ISSSGGST	YYADSVKGRFTISRDNAKNTVYLQMNSLRAEDTAVYYC	AAAGGMGSTTVVVSTIPYKY	WGQGTLVTVSS	GGTLSSYAISSSGGSTAAAGGMGSTTVVVSTIPYKY	EVQLLESGGGVVQPGGSLRLSCAASGGTLSSYAMGWFRQAPGKEREFVSAISSSGGSTYYADSVKGRFTISRDNAKNTVYLQMNSLRAEDTAVYYCAAAGGMGSTTVVVSTIPYKYWGQGTLVTVSS	cluster2_top088	IGHV3-23*01-V-REGION	86.726	91.25	0	1	0	1	0	8.55811	110.106	67.3888	446.174
cluster2_top089	sample	GGTFGNYAISSSGDSTAAAGGMGSTTVVVSTIPYKY	EVQLLESGGGVVQPGGSLRLSCAAS	GGTFGNYA	MGWFRQAPGKEREFVSA	ISSSGDST	YYADSVKGRFTISRDNAKNTVYLQMNSLRAEDTAVYYC	AAAGGMGSTTVVVSTIPYKY	WGQGTLVTVSS	GGTFGNYAISSSGDSTAAAGGMGSTTVVVSTIPYKY	EVQLLESGGGVVQPGGSLRLSCAASGGTFGNYAMGWFRQAPGKEREFVSAISSSGDSTYYADSVKGRFTISRDNAKNTVYLQMNSLRAEDTAVYYCAAAGGMGSTTVVVSTIPYKYWGQGTLVTVSS	cluster2_top089	IGHV3-23*01-V-REGION	84.956	91.25	0	1	0	2	0	7.78174	97.8523	59.0852	376.257
cluster2_top090	S2	GRTFSNYAISSSGDSTAAAGGMGSTTVVVSTIPYKY	EVQLLESGGGVVQPGGSLRLSCAAS	GRTFSNYA	MGWFRQAPGKEREFVSA	ISSSGDST	YYADSVKGRFTISRDNAKNTVYLQMNSLRAEDTAVYYC	AAAGGMGSTTVVVSTIPYKY	WGQGTLVTVSS	GRTFSNYAISSSGDSTAAAGGMGSTTVVVSTIPYKY	EVQLLESGGGVVQPGGSLRLSCAASGRTFSNYAMGWFRQAPGKEREFVSAISSSGDSTYYADSVKGRFTISRDNAKNTVYLQMNSLRAEDTAVYYCAAAGGMGSTTVVVSTIPYKYWGQGTLVTVSS	cluster2_top090	IGHV3-23*01-V-REGION	85.841	91.25	0	1	0	2	0	8.25049	92.0406	58.8017	493.483
cluster2_top091	sample	GRTFGSYAISRGGDSTAAAGGMGSTTVVVSTIPYKY	EVQLLESGGGVVQPGGSLRLSCAAS	GRTFGSYA	MGWFRQAPGKEREFVSA	ISRGGDST	YYADSVKGRFTISRDNAKNTVYLQMNSLRAEDTAVYYC	AAAGGMGSTTVVVSTIPYKY	WGQGTLVTVSS	GRTFGSYAISRGGDSTAAAGGMGSTTVVVSTIPYKY	EVQLLESGGGVVQPGGSLRLSCAASGRTFGSYAMGWFRQAPGKEREFVSAISRGGDSTYYADSVKGRFTISRDNAKNTVYLQMNSLRAEDTAVYYCAAAGGMGSTTVVVSTIPYKYWGQGTLVTVSS	cluster2_top091	IGHV3-23*01-V-REGION	84.956	91.25	0	1	0	2	0	8.70459	70.9785	55.5589	624.601
cluster2_top092	S2	GFTFSSYAISRGGDSTAAAGGMGSTTVVVSTIPYKY	EVQLLESGGGVVQPGGSLRLSCAAS	GFTFSSYA	MGWFRQAPGKEREFVSA	ISRGGDST	YYADSVKGRFTISRDNAKNTVYLQMNSLRAEDTAVYYC	AAAGGMGSTTVVVSTIPYKY	WGQGTLVTVSS	GFTFSSYAISRGGDSTAAAGGMGSTTVVVSTIPYKY	EVQLLESGGGVVQPGGSLRLSCAASGFTFSSYAMGWFRQAPGKEREFVSAISRGGDSTYYADSVKGRFTISRDNAKNTVYLQMNSLRAEDTAVYYCAAAGGMGSTTVVVSTIPYKYWGQGTLVTVSS	cluster2_top092	IGHV3-23*01-V-REGION	86.726	91.25	0	1	0	2	0	8.51416	100.208	47.5857	458.336
cluster2_top093	sample	GGTLGSYAISRSGGSTAAAGGMGSTTVVVSTIPYKY	EVQLLESGGGVVQPGGSLRLSCAAS	GGTLGSYA	MGWFRQAPGKEREFVSA	ISRSGGST	YYADSVKGRFTISRDNAKNTVYLQMNSLRAEDTAVYYC	AAAGGMGSTTVVVSTIPYKY	WGQGTLVTVSS	GGTLGSYAISRSGGSTAAAGGMGSTTVVVSTIPYKY	EVQLLESGGGVVQPGGSLRLSCAASGGTLGSYAMGWFRQAPGKEREFVSAISRSGGSTYYADSVKGRFTISRDNAKNTVYLQMNSLRAEDTAVYYCAAAGGMGSTTVVVSTIPYKYWGQGTLVTVSS	cluster2_top093	IGHV3-23*01-V-REGION	85.841	91.25	0	1	0	1	0	8.79248	114.919	61.9541	531.708
cluster2_top094	sample	GGTFGNYAISWGGGSTAAAGGMGSTTVVVSTIPYKY	EVQLLESGGGVVQPGGSLRLSCAAS	GGTFGNYA	MGWFRQAPGKEREFVSA	ISWGGGST	YYADSVKGRFTISRDNAKNTVYLQMNSLRAEDTAVYYC	AAAGGMGSTTVVVSTIPYKY	WGQGTLVTVSS	GGTFGNYAISWGGGSTAAAGGMGSTTVVVSTIPYKY	EVQLLESGGGVVQPGGSLRLSCAASGGTFGNYAMGWFRQAPGKEREFVSAISWGGGSTYYADSVKGRFTISRDNAKNTVYLQMNSLRAEDTAVYYCAAAGGMGSTTVVVSTIPYKYWGQGTLVTVSS	cluster2_top094	IGHV3-23*01-V-REGION	84.956	91.25	0	1	0	1	0	8.27979	110.413	54.0878	388.584
cluster2_top095	S2	GRTLSSYAISRSGGSTAAAGGMGSTTVVVSTIPYKY	EVQLLESGGGVVQPGGSLRLSCAAS	GRTLSSYA	MGWFRQAPGKEREFVSA	ISRSGGST	YYADSVKGRFTISRDNAKNTVYLQMNSLRAEDTAVYYC	AAAGGMGSTTVVVSTIPYKY	WGQGTLVTVSS	GRTLSSYAISRSGGSTAAAGGMGSTTVVVSTIPYKY	EVQLLESGGGVVQPGGSLRLSCAASGRTLSSYAMGWFRQAPGKEREFVSAISRSGGSTYYADSVKGRFTISRDNAKNTVYLQMNSLRAEDTAVYYCAAAGGMGSTTVVVSTIPYKYWGQGTLVTVSS	cluster2_top095	IGHV3-23*01-V-REGION	86.726	91.25	0	1	0	1	0	9.40771	80.6281	60.9257	682.537
cluster2_top096	S2	GGTFGDYAISSSGGSTAAAGGMGSTTVVVSTIPYKY	EVQLLESGGGVVQPGGSLRLSCAAS	GGTFGDYA	MGWFRQAPGKEREFVSA	ISSSGGST	YYADSVKGRFTISRDNAKNTVYLQMNSLRAEDTAVYYC	AAAGGMGSTTVVVSTIPYKY	WGQGTLVTVSS	GGTFGDYAISSSGGSTAAAGGMGSTTVVVSTIPYKY	EVQLLESGGGVVQPGGSLRLSCAASGGTFGDYAMGWFRQAPGKEREFVSAISSSGGSTYYADSVKGRFTISRDNAKNTVYLQMNSLRAEDTAVYYCAAAGGMGSTTVVVSTIPYKYWGQGTLVTVSS	cluster2_top096	IGHV3-23*01-V-REGION	85.841	91.25	0	1	0	1	0	7.88428	95.4661	71.578	393.961
cluster2_top097	S2	GRTFSNYAISWGGGSTAAAGGMGSTTVVVSTIPYKY	EVQLLESGGGVVQPGGSLRLSCAAS	GRTFSNYA	MGWFRQAPGKEREFVSA	ISWGGGST	YYADSVKGRFTISRDNAKNTVYLQMNSLRAEDTAVYYC	AAAGGMGSTTVVVSTIPYKY	WGQGTLVTVSS	GRTFSNYAISWGGGSTAAAGGMGSTTVVVSTIPYKY	EVQLLESGGGVVQPGGSLRLSCAASGRTFSNYAMGWFRQAPGKEREFVSAISWGGGSTYYADSVKGRFTISRDNAKNTVYLQMNSLRAEDTAVYYCAAAGGMGSTTVVVSTIPYKYWGQGTLVTVSS	cluster2_top097	IGHV3-23*01-V-REGION	85.841	91.25	0	1	0	1	0	8.96826	97.8112	60.4061	472.84
cluster2_top098	S2	GFTFGNYAISSGGGSTAAAGGMGSTTVVVSTIPYKY	EVQLLESGGGVVQPGGSLRLSCAAS	GFTFGNYA	MGWFRQAPGKEREFVSA	ISSGGGST	YYADSVKGRFTISRDNAKNTVYLQMNSLRAEDTAVYYC	AAAGGMGSTTVVVSTIPYKY	WGQGTLVTVSS	GFTFGNYAISSGGGSTAAAGGMGSTTVVVSTIPYKY	EVQLLESGGGVVQPGGSLRLSCAASGFTFGNYAMGWFRQAPGKEREFVSAISSGGGSTYYADSVKGRFTISRDNAKNTVYLQMNSLRAEDTAVYYCAAAGGMGSTTVVVSTIPYKYWGQGTLVTVSS	cluster2_top098	IGHV3-23*01-V-REGION	85.841	91.25	0	1	0	1	0	8.27979	88.4963	50.0254	455.706
cluster2_top099	S2	GRTFSDYAISSSGGSTAAAGGMGSTTVVVSTIPYKY	EVQLLESGGGVVQPGGSLRLSCAAS	GRTFSDYA	MGWFRQAPGKEREFVSA	ISSSGGST	YYADSVKGRFTISRDNAKNTVYLQMNSLRAEDTAVYYC	AAAGGMGSTTVVVSTIPYKY	WGQGTLVTVSS	GRTFSDYAISSSGGSTAAAGGMGSTTVVVSTIPYKY	EVQLLESGGGVVQPGGSLRLSCAASGRTFSDYAMGWFRQAPGKEREFVSAISSSGGSTYYADSVKGRFTISRDNAKNTVYLQMNSLRAEDTAVYYCAAAGGMGSTTVVVSTIPYKYWGQGTLVTVSS	cluster2_top099	IGHV3-23*01-V-REGION	86.726	91.25	0	1	0	1	0	8.49951	110.103	62.0431	494.105
cluster2_top100	sample	GFTFSNYAISRSGDSTAAAGGMGSTTVVVSTIPYKY	EVQLLESGGGVVQPGGSLRLSCAAS	GFTFSNYA	MGWFRQAPGKEREFVSA	ISRSGDST	YYADSVKGRFTISRDNAKNTVYLQMNSLRAEDTAVYYC	AAAGGMGSTTVVVSTIPYKY	WGQGTLVTVSS	GFTFSNYAISRSGDSTAAAGGMGSTTVVVSTIPYKY	EVQLLESGGGVVQPGGSLRLSCAASGFTFSNYAMGWFRQAPGKEREFVSAISRSGDSTYYADSVKGRFTISRDNAKNTVYLQMNSLRAEDTAVYYCAAAGGMGSTTVVVSTIPYKYWGQGTLVTVSS	cluster2_top100	IGHV3-23*01-V-REGION	86.726	91.25	0	1	0	2	0	8.33838	101.719	61.6162	508.321
																				mean CST Fv	7.63591	120.1	67.5	421.3
																				STD CST Fv	1.30178	48.9	40.6	144.6

## Sheet: final selection and rationale
																																									human likeness			# CDR CHEMICAL LIABILITY motifs				# CDR PTMs	PHYS-CHEM
	CDR1								CDR2								CDR3																				ID	source	KD [nM]	NLL	MOST SIMILAR GERMLINE	SEQ-ID	SEQ-ID FW	NON-CANONICAL CYS	MET OXIDATION	N-DEAMIDATION	D-ISOMERIZATION	N-GLYCOSYDATION	pl
	G	G	T	F	G	S	Y	A	I	S	R	S	G	G	S	T	A	A	A	G	G	M	G	S	T	T	V	V	V	S	T	I	P	Y	K	Y	10	AI/ML	<0.1	2.35739	IGHV3-23*01-V	86.726	91.25	0	1	0	0	0	8.95361
	G	G	T	F	S	S	Y	A	I	S	S	S	G	G	S	T	A	A	A	G	G	M	G	S	T	T	V	V	V	S	T	I	P	Y	K	Y	11	NGS	0.8457	2.33799	IGHV3-23*01-V	87.611	91.25	0	1	0	0	0	8.47021
	G	G	T	F	G	N	Y	A	I	S	R	G	G	G	S	T	A	A	A	G	G	M	G	S	T	T	V	V	V	S	T	I	P	Y	K	Y	12	NGS	1.119	2.79	IGHV3-23*01-V	84.956	91.25	0	1	1	0	0	8.73389
	G	G	T	F	S	S	Y	A	I	S	R	S	G	G	S	T	A	A	A	G	G	M	G	S	T	T	V	V	V	S	T	I	P	Y	K	Y	13	NGS	1.315	2.29634	IGHV3-23*01-V	87.611	91.25	0	1	0	0	0	8.86572
	G	G	T	F	S	N	Y	A	I	S	S	S	G	G	S	T	A	A	A	G	G	M	G	S	T	T	V	V	V	S	T	I	P	Y	K	Y	14	AI/ML	1.462	2.56	IGHV3-23*01-V	86.726	91.25	0	1	1	0	0	8.41162
	G	R	T	F	G	S	Y	A	I	S	S	S	G	D	S	T	A	A	A	G	G	I	G	S	S	T	V	V	V	S	P	I	P	Y	A	Y	15	NGS	2.315	7.06987	IGHV3-23*01-V	85.841	91.25	0	0	0	1	0	7.84033
	G	R	T	L	S	S	Y	V	I	S	S	S	G	D	R	T	A	A	A	L	A	P	S	G	T	L	V	V	V	S	P	L	G	Y	T	Y	16	NGS	3.968	8.42	IGHV3-23*01-V	84.071	91.25	0	0	0	1	0	8.32373
	G	G	T	F	G	N	Y	A	I	S	R	G	G	G	S	T	A	A	A	G	G	I	G	S	T	T	V	V	V	S	T	I	P	Y	K	Y	17	AI/ML	4.355	2.7881	IGHV3-23*01-V	84.956	91.25	0	0	1	0	0	8.77783
	G	G	T	F	G	N	Y	A	I	S	R	G	G	G	S	T	A	A	A	G	G	M	G	S	T	T	V	V	V	S	T	I	P	P	K	Y	18	AI/ML	NB	17.7881	IGHV3-23*01-V	83.478	91.25	0	1	1	0	0	8.82178
	G	G	T	F	G	N	Y	A	I	S	R	G	G	G	S	T	A	A	A	G	G	M	G	S	T	T	E	V	V	S	T	I	P	Y	K	Y	19	AI/ML	NB	17.7876	IGHV3-23*01-V	84.956	91.25	0	1	1	0	0	8.29443
[truncated: 6 more columns]

## Sheet: top100 properties
name	source	SEQ-ID	SEQ-ID FW	plFv 3D	Hydrophobicity (schr)	CDR Hydrophobicity (schr)	CDR Positive Patches (schr)		pI bins	NGS	LSTM
cluster2_top001	S2	87.611	91.25	9.01221	100.316	64.9653	525.786		4	0	0
cluster2_top002	S2	87.611	91.25	8.49951	105.678	75.5749	443.271		4.5	0	0
cluster2_top003	sample	86.726	91.25	8.98291	92.0042	56.8712	550.74		5	0	0
cluster2_top004	S2	87.611	91.25	9.26123	105.601	63.2096	581.041		5.5	0	0
cluster2_top005	S2	86.726	91.25	8.42627	98.7946	70.83	433.033		6	0	0
cluster2_top006	S2	87.611	91.25	8.90967	85.5331	50.7948	452.799		6.5	0	0
cluster2_top007	S2	86.726	91.25	9.17334	82.2782	48.4119	673.611		7	0	0
cluster2_top008	S2	88.496	91.25	9.01221	80.2781	58.2774	597.16		7.5	10	1
cluster2_top009	S2	87.611	91.25	8.19189	81.3372	61.2616	461.47		8	25	13
cluster2_top010	S2	86.726	91.25	8.89502	81.846	62.4234	454.788		8.5	31	8
cluster2_top011	S2	88.496	91.25	8.52881	100.011	54.2814	436.645		9	11	1
cluster2_top012	S2	87.611	91.25	9.01221	85.35	60.791	542.997		9.5	0	0
cluster2_top013	S2	86.726	91.25	8.67529	87.5679	67.7793	509
cluster2_top014	sample	86.726	91.25	8.79248	112.246	56.7914	537.091		Hydrophobicity bins	NGS	LSTM
cluster2_top015	S2	86.726	91.25	8.19189	86.8779	65.5689	461.634		40	0	0
cluster2_top016	S2	87.611	91.25	8.55811	82.6011	48.4489	456.439		50	0	0
cluster2_top017	S2	87.611	91.25	8.54346	105.971	57.8403	443.238		60	1	2
cluster2_top018	S2	86.726	91.25	8.26514	77.355	57.4572	437.933		70	8	2
cluster2_top019	S2	86.726	91.25	8.42627	82.9225	55.9874	427.813		80	22	1
cluster2_top020	S2	85.841	91.25	8.68994	87.4639	67.154	547.254		90	18	9
cluster2_top021	S2	86.726	91.25	9.18799	100.25	62.8202	556.947		100	20	3
cluster2_top022	S2	85.841	91.25	8.80713	93.4385	55.7349	523.522		110	6	5
cluster2_top023	S2	86.726	91.25	9.14404	97.2762	60.2379	669.966		120	2	1
cluster2_top024	sample	86.726	91.25	8.77783	97.6815	65.2052	480.434		130	0	0
cluster2_top025	S2	88.496	91.25	8.32373	126.347	76.1592	452.073		140	0	0
cluster2_top026	S2	85.841	91.25	8.23584	78.0046	58.3213	459.976		150	0	0
cluster2_top027	sample	86.726	91.25	8.26514	90.2119	54.5836	396.222		160	0	0
cluster2_top028	S2	86.726	91.25	8.70459	79.7229	47.1202	444.26
cluster2_top029	sample	85.841	91.25	8.49951	113.258	69.5499	443.15
cluster2_top030	S2	86.726	91.25	8.98291	112.611	65.7681	577.964		CDR Positive Patches bins	NGS	LSTM
cluster2_top031	S2	85.841	91.25	9.0708	72.6188	55.1183	586.975		0	0	0
cluster2_top032	S2	87.611	91.25	8.71924	106.703	50.8083	558.788		100	0	0
cluster2_top033	S2	86.726	91.25	7.76709	101.673	66.4883	416.124		200	0	0
cluster2_top034	sample	85.841	91.25	9.18799	100.469	48.0349	667.304		300	4	6
cluster2_top035	S2	87.611	91.25	8.99756	78.6193	59.0631	522.797		400	39	6
cluster2_top036	S2	87.611	91.25	8.26514	87.6553	62.3594	434.604		500	29	9
cluster2_top037	S2	85.841	91.25	8.70459	62.084	46.5042	526.381		600	5	2
cluster2_top038	S2	86.726	91.25	8.68994	95.4833	61.0457	536.562		700	0	0
cluster2_top039	S2	86.726	91.25	8.17725	86.7624	67.2304	453.35
cluster2_top040	S2	85.841	91.25	8.96826	97.654	61.9976	582.6
cluster2_top041	S2	87.611	91.25	8.54346	81.938	62.6409	444.319
cluster2_top042	S2	86.726	91.25	8.79248	99.6818	57.9543	565.801
cluster2_top043	S2	85.841	91.25	7.86963	107.389	57.9446	430.923
cluster2_top044	S2	86.726	91.25	8.48486	101.811	59.4954	431.777
cluster2_top045	S2	86.726	91.25	8.98291	75.374	53.6916	533.899
cluster2_top046	S2	85.841	91.25	8.68994	89.8332	68.7418	506.766
cluster2_top047	S2	85.841	91.25	8.44092	104.156	69.6698	414.78
cluster2_top048	sample	85.841	91.25	8.67529	75.1638	57.2452	522.73
cluster2_top049	S2	86.726	91.25	8.29443	99.0902	58.405	449.047
cluster2_top050	sample	87.611	91.25	8.29443	99.0629	56.6081	519.109
cluster2_top051	S2	86.726	91.25	8.74854	100.579	56.9197	527.733
cluster2_top052	S2	86.726	91.25	8.51416	105.598	56.5412	464.449
cluster2_top053	S2	85.841	91.25	8.23584	94.6348	60.5812	450.827
cluster2_top054	S2	86.726	91.25	7.94287	99.41	69.4126	418.861
cluster2_top055	S2	85.841	91.25	8.41162	106.237	59.667	547.298
cluster2_top056	S2	87.611	91.25	7.94287	108.761	59.8561	425.244
cluster2_top057	S2	84.956	91.25	8.73389	89.562	67.5154	547.295
cluster2_top058	S2	85.841	91.25	9.11475	105.903	66.0693	698.61
cluster2_top059	S2	85.841	91.25	8.93896	95.5892	64.5732	539.876
cluster2_top060	sample	86.726	91.25	8.29443	99.894	57.322	501.239
cluster2_top061	S2	85.841	91.25	8.17725	86.8689	53.0644	464.46
cluster2_top062	S2	87.611	91.25	8.30908	117.889	68.1029	463.433
cluster2_top063	sample	84.956	91.25	8.38232	98.038	62.7691	448.76
cluster2_top064	sample	85.841	91.25	8.11865	81.6411	62.5778	422.028
cluster2_top065	S2	85.841	91.25	7.91357	96.129	64.7024	398.974
cluster2_top066	S2	85.841	91.25	8.71924	107.277	64.6949	569.585
cluster2_top067	S2	86.726	91.25	8.48486	101.376	69.9237	521.375
cluster2_top068	S2	86.726	91.25	7.94287	85.9662	58.4542	405.513
cluster2_top069	S2	86.726	91.25	8.23584	90.7757	49.9798	483.523
cluster2_top070	S2	84.956	91.25	9.1001	96.5614	62.0915	660.054
cluster2_top071	S2	86.726	91.25	8.74854	91.0298	51.5119	545.15
cluster2_top072	sample	86.726	91.25	8.39697	127.198	72.1154	447.454
cluster2_top073	S2	85.841	91.25	7.79639	91.7555	57.0129	395.6
cluster2_top074	sample	84.956	91.25	8.47021	66.5114	43.4708	389.185
cluster2_top075	sample	85.841	91.25	8.74854	101.191	64.1915	528.254
cluster2_top076	S2	86.726	91.25	8.29443	114.764	79.5342	462.613
cluster2_top077	sample	86.726	91.25	8.74854	94.7939	59.5415	555.36
cluster2_top078	sample	85.841	91.25	8.30908	117.534	59.3135	398.791
cluster2_top079	S2	86.726	91.25	7.91357	121.85	61.5144	410.892
cluster2_top080	S2	85.841	91.25	8.60205	75.7226	56.7564	553.353
cluster2_top081	S2	85.841	91.25	8.47021	85.1475	67.1289	521.495
cluster2_top082	S2	86.726	91.25	8.29443	72.6795	31.3095	463.565
cluster2_top083	S2	87.611	91.25	7.79639	110.628	59.7638	385.067
cluster2_top084	sample	85.841	91.25	8.22119	99.6451	54.585	495.156
cluster2_top085	sample	85.841	91.25	8.1626	63.4391	28.7009	385.349
cluster2_top086	S2	85.841	91.25	8.77783	106.465	62.03	562.353
cluster2_top087	S2	86.726	91.25	8.5874	89.9635	46.4577	556.54
cluster2_top088	S2	86.726	91.25	8.55811	110.106	67.3888	446.174
cluster2_top089	sample	84.956	91.25	7.78174	97.8523	59.0852	376.257
cluster2_top090	S2	85.841	91.25	8.25049	92.0406	58.8017	493.483
cluster2_top091	sample	84.956	91.25	8.70459	70.9785	55.5589	624.601
cluster2_top092	S2	86.726	91.25	8.51416	100.208	47.5857	458.336
cluster2_top093	sample	85.841	91.25	8.79248	114.919	61.9541	531.708
cluster2_top094	sample	84.956	91.25	8.27979	110.413	54.0878	388.584
cluster2_top095	S2	86.726	91.25	9.40771	80.6281	60.9257	682.537
cluster2_top096	S2	85.841	91.25	7.88428	95.4661	71.578	393.961
cluster2_top097	S2	85.841	91.25	8.96826	97.8112	60.4061	472.84
cluster2_top098	S2	85.841	91.25	8.27979	88.4963	50.0254	455.706
cluster2_top099	S2	86.726	91.25	8.49951	110.103	62.0431	494.105
cluster2_top100	sample	86.726	91.25	8.33838	101.719	61.6162	508.321
