# Supplementary material for: AI/ML combined with next-generation sequencing of VHH immune repertoires enables the rapid identification of de novo humanized and sequence-optimized single domain antibodies: a prospective case study
Source: Front Mol Biosci. 2023 Sep 28;10:1249247. doi: 10.3389/fmolb.2023.1249247 (PMC10575757; doi:10.3389/fmolb.2023.1249247)
Supplement: Supplementary file 2 [file Table3.xlsx]

## Sheet: ALL
	CDR123	G	F	T	F	S	D	Y	A	I	S	S	S	G	G	S	T	A	A	N	P	A	T	S	T	V	L	I	V	R	D	L	G	Y	A	Y	NLL	unique	NLL rank
S2	GFTFSDYAISSSGGSTAANPATSTVLIVRDLGYAY	G	F	T	F	S	D	Y	A	I	S	S	S	G	G	S	T	A	A	N	P	A	T	S	T	V	L	I	V	R	D	L	G	Y	A	Y	2.79958	1	1
sample	GFTFSDYAISSSGGSTAANPATSTVLIVRDLGYAY	G	F	T	F	S	D	Y	A	I	S	S	S	G	G	S	T	A	A	N	P	A	T	S	T	V	L	I	V	R	D	L	G	Y	A	Y	2.79958	0	1
sample	GFTFSDYAISSSGGSTAANPATSTVLIVRDLGYAY	G	F	T	F	S	D	Y	A	I	S	S	S	G	G	S	T	A	A	N	P	A	T	S	T	V	L	I	V	R	D	L	G	Y	A	Y	2.79958	0	1
S2	GFTFSSYAISSSGGSTAANPATSTVLIVRDLGYAY	G	F	T	F	S	S	Y	A	I	S	S	S	G	G	S	T	A	A	N	P	A	T	S	T	V	L	I	V	R	D	L	G	Y	A	Y	2.88754	1	2
sample	GFTFSSYAISSSGGSTAANPATSTVLIVRDLGYAY	G	F	T	F	S	S	Y	A	I	S	S	S	G	G	S	T	A	A	N	P	A	T	S	T	V	L	I	V	R	D	L	G	Y	A	Y	2.88754	0	2
sample	GFTFSSYAISSSGGSTAANPATSTVLIVRDLGYAY	G	F	T	F	S	S	Y	A	I	S	S	S	G	G	S	T	A	A	N	P	A	T	S	T	V	L	I	V	R	D	L	G	Y	A	Y	2.88754	0	2
S2	GRTFSDYAISSSGGSTAANPATSTVLIVRDLGYAY	G	R	T	F	S	D	Y	A	I	S	S	S	G	G	S	T	A	A	N	P	A	T	S	T	V	L	I	V	R	D	L	G	Y	A	Y	2.91126	1	3
sample	GRTFSDYAISSSGGSTAANPATSTVLIVRDLGYAY	G	R	T	F	S	D	Y	A	I	S	S	S	G	G	S	T	A	A	N	P	A	T	S	T	V	L	I	V	R	D	L	G	Y	A	Y	2.91126	0	3
sample	GRTFSDYAISSSGGSTAANPATSTVLIVRDLGYAY	G	R	T	F	S	D	Y	A	I	S	S	S	G	G	S	T	A	A	N	P	A	T	S	T	V	L	I	V	R	D	L	G	Y	A	Y	2.91126	0	3
S2	GFTFSDYAISSSGGSTAANPATSEVLIVRDLGYAY	G	F	T	F	S	D	Y	A	I	S	S	S	G	G	S	T	A	A	N	P	A	T	S	E	V	L	I	V	R	D	L	G	Y	A	Y	2.91975	1	4
S2	GFTFSDYAISSSGGSTAANPATSEVLIVRDLGYAY	G	F	T	F	S	D	Y	A	I	S	S	S	G	G	S	T	A	A	N	P	A	T	S	E	V	L	I	V	R	D	L	G	Y	A	Y	2.91975	0	4
S2	GFTFSDYAISSSGGSTAANPATSEVLIVRDLGYAY	G	F	T	F	S	D	Y	A	I	S	S	S	G	G	S	T	A	A	N	P	A	T	S	E	V	L	I	V	R	D	L	G	Y	A	Y	2.91975	0	4
S2	GFTFSDYAISSSGGSTAANPATSEVLIVRDLGYAY	G	F	T	F	S	D	Y	A	I	S	S	S	G	G	S	T	A	A	N	P	A	T	S	E	V	L	I	V	R	D	L	G	Y	A	Y	2.91975	0	4
sample	GFTFSDYAISSSGGSTAANPATSEVLIVRDLGYAY	G	F	T	F	S	D	Y	A	I	S	S	S	G	G	S	T	A	A	N	P	A	T	S	E	V	L	I	V	R	D	L	G	Y	A	Y	2.91975	0	4
sample	GFTFSDYAISSSGGSTAANPATSEVLIVRDLGYAY	G	F	T	F	S	D	Y	A	I	S	S	S	G	G	S	T	A	A	N	P	A	T	S	E	V	L	I	V	R	D	L	G	Y	A	Y	2.91975	0	4
sample	GFTFSDYAISSSGGSTAANPATSEVLIVRDLGYAY	G	F	T	F	S	D	Y	A	I	S	S	S	G	G	S	T	A	A	N	P	A	T	S	E	V	L	I	V	R	D	L	G	Y	A	Y	2.91975	0	4
sample	GFTFSDYAISSSGGSTAANPATSEVLIVRDLGYAY	G	F	T	F	S	D	Y	A	I	S	S	S	G	G	S	T	A	A	N	P	A	T	S	E	V	L	I	V	R	D	L	G	Y	A	Y	2.91975	0	4
sample	GFTFSDYAISSSGGSTAANPATSEVLIVRDLGYAY	G	F	T	F	S	D	Y	A	I	S	S	S	G	G	S	T	A	A	N	P	A	T	S	E	V	L	I	V	R	D	L	G	Y	A	Y	2.91975	0	4
sample	GFTFSDYAISSSGGSTAANPATSEVLIVRDLGYAY	G	F	T	F	S	D	Y	A	I	S	S	S	G	G	S	T	A	A	N	P	A	T	S	E	V	L	I	V	R	D	L	G	Y	A	Y	2.91975	0	4
sample	GFTFSDYAISSSGGSTAANPATSEVLIVRDLGYAY	G	F	T	F	S	D	Y	A	I	S	S	S	G	G	S	T	A	A	N	P	A	T	S	E	V	L	I	V	R	D	L	G	Y	A	Y	2.91975	0	4
sample	GFTFSDYAISSSGGSTAANPATSEVLIVRDLGYAY	G	F	T	F	S	D	Y	A	I	S	S	S	G	G	S	T	A	A	N	P	A	T	S	E	V	L	I	V	R	D	L	G	Y	A	Y	2.91975	0	4
S2	GFTLSSYAISSSGGSTAANPATSTVLIVRDLGYAY	G	F	T	L	S	S	Y	A	I	S	S	S	G	G	S	T	A	A	N	P	A	T	S	T	V	L	I	V	R	D	L	G	Y	A	Y	2.95718	1	5
S2	GFTLSSYAISSSGGSTAANPATSTVLIVRDLGYAY	G	F	T	L	S	S	Y	A	I	S	S	S	G	G	S	T	A	A	N	P	A	T	S	T	V	L	I	V	R	D	L	G	Y	A	Y	2.95718	0	5
S2	GFTLSSYAISSSGGSTAANPATSTVLIVRDLGYAY	G	F	T	L	S	S	Y	A	I	S	S	S	G	G	S	T	A	A	N	P	A	T	S	T	V	L	I	V	R	D	L	G	Y	A	Y	2.95718	0	5
S2	GFTLSSYAISSSGGSTAANPATSTVLIVRDLGYAY	G	F	T	L	S	S	Y	A	I	S	S	S	G	G	S	T	A	A	N	P	A	T	S	T	V	L	I	V	R	D	L	G	Y	A	Y	2.95718	0	5
S2	GFTFSDYAISSSGGNTAANPATSTVLIVRDLGYAY	G	F	T	F	S	D	Y	A	I	S	S	S	G	G	N	T	A	A	N	P	A	T	S	T	V	L	I	V	R	D	L	G	Y	A	Y	2.97732	1	6
S2	GFTFSDYAISSSGGNTAANPATSTVLIVRDLGYAY	G	F	T	F	S	D	Y	A	I	S	S	S	G	G	N	T	A	A	N	P	A	T	S	T	V	L	I	V	R	D	L	G	Y	A	Y	2.97732	0	6
S2	GFTFSDYAISSSGGNTAANPATSTVLIVRDLGYAY	G	F	T	F	S	D	Y	A	I	S	S	S	G	G	N	T	A	A	N	P	A	T	S	T	V	L	I	V	R	D	L	G	Y	A	Y	2.97732	0	6
sample	GFTFSDYAISSSGGNTAANPATSTVLIVRDLGYAY	G	F	T	F	S	D	Y	A	I	S	S	S	G	G	N	T	A	A	N	P	A	T	S	T	V	L	I	V	R	D	L	G	Y	A	Y	2.97732	0	6
sample	GFTFSDYAISSSGGNTAANPATSTVLIVRDLGYAY	G	F	T	F	S	D	Y	A	I	S	S	S	G	G	N	T	A	A	N	P	A	T	S	T	V	L	I	V	R	D	L	G	Y	A	Y	2.97732	0	6
S2	GFTLSDYAISSSGGSTAANPATSEVLIVRDLGYAY	G	F	T	L	S	D	Y	A	I	S	S	S	G	G	S	T	A	A	N	P	A	T	S	E	V	L	I	V	R	D	L	G	Y	A	Y	2.9894	1	7
S2	GFTLSDYAISSSGGSTAANPATSEVLIVRDLGYAY	G	F	T	L	S	D	Y	A	I	S	S	S	G	G	S	T	A	A	N	P	A	T	S	E	V	L	I	V	R	D	L	G	Y	A	Y	2.9894	0	7
S2	GFTLSDYAISSSGGSTAANPATSEVLIVRDLGYAY	G	F	T	L	S	D	Y	A	I	S	S	S	G	G	S	T	A	A	N	P	A	T	S	E	V	L	I	V	R	D	L	G	Y	A	Y	2.9894	0	7
S2	GFTLSDYAISSSGGSTAANPATSEVLIVRDLGYAY	G	F	T	L	S	D	Y	A	I	S	S	S	G	G	S	T	A	A	N	P	A	T	S	E	V	L	I	V	R	D	L	G	Y	A	Y	2.9894	0	7
S2	GFTLSDYAISSSGGSTAANPATSEVLIVRDLGYAY	G	F	T	L	S	D	Y	A	I	S	S	S	G	G	S	T	A	A	N	P	A	T	S	E	V	L	I	V	R	D	L	G	Y	A	Y	2.9894	0	7
S2	GFTLSDYAISSSGGSTAANPATSEVLIVRDLGYAY	G	F	T	L	S	D	Y	A	I	S	S	S	G	G	S	T	A	A	N	P	A	T	S	E	V	L	I	V	R	D	L	G	Y	A	Y	2.9894	0	7
S2	GFTLSDYAISSSGGSTAANPATSEVLIVRDLGYAY	G	F	T	L	S	D	Y	A	I	S	S	S	G	G	S	T	A	A	N	P	A	T	S	E	V	L	I	V	R	D	L	G	Y	A	Y	2.9894	0	7
S2	GFTLSDYAISSSGGSTAANPATSEVLIVRDLGYAY	G	F	T	L	S	D	Y	A	I	S	S	S	G	G	S	T	A	A	N	P	A	T	S	E	V	L	I	V	R	D	L	G	Y	A	Y	2.9894	0	7
sample	GFTLSDYAISSSGGSTAANPATSEVLIVRDLGYAY	G	F	T	L	S	D	Y	A	I	S	S	S	G	G	S	T	A	A	N	P	A	T	S	E	V	L	I	V	R	D	L	G	Y	A	Y	2.9894	0	7
S2	GRTFSSYAISSSGGSTAANPATSTVLIVRDLGYAY	G	R	T	F	S	S	Y	A	I	S	S	S	G	G	S	T	A	A	N	P	A	T	S	T	V	L	I	V	R	D	L	G	Y	A	Y	2.99921	1	8
sample	GRTFSSYAISSSGGSTAANPATSTVLIVRDLGYAY	G	R	T	F	S	S	Y	A	I	S	S	S	G	G	S	T	A	A	N	P	A	T	S	T	V	L	I	V	R	D	L	G	Y	A	Y	2.99921	0	8
S2	GRTFGNYAISRSGGSTAANPATSTVLIVRDLGYAY	G	R	T	F	G	N	Y	A	I	S	R	S	G	G	S	T	A	A	N	P	A	T	S	T	V	L	I	V	R	D	L	G	Y	A	Y	2.99921	1	9
sample	GFTFSSYAISSSGGSTAANPATSEVLIVRDLGYAY	G	F	T	F	S	S	Y	A	I	S	S	S	G	G	S	T	A	A	N	P	A	T	S	E	V	L	I	V	R	D	L	G	Y	A	Y	3.00771	1	10
sample	GFTFSSYAISSSGGSTAANPATSEVLIVRDLGYAY	G	F	T	F	S	S	Y	A	I	S	S	S	G	G	S	T	A	A	N	P	A	T	S	E	V	L	I	V	R	D	L	G	Y	A	Y	3.00771	0	10
sample	GFTFSSYAISSSGGSTAANPATSEVLIVRDLGYAY	G	F	T	F	S	S	Y	A	I	S	S	S	G	G	S	T	A	A	N	P	A	T	S	E	V	L	I	V	R	D	L	G	Y	A	Y	3.00771	0	10
sample	GFTFSSYAISSSGGSTAANPATSEVLIVRDLGYAY	G	F	T	F	S	S	Y	A	I	S	S	S	G	G	S	T	A	A	N	P	A	T	S	E	V	L	I	V	R	D	L	G	Y	A	Y	3.00771	0	10
sample	GFTFSSYAISSSGGSTAANPATSEVLIVRDLGYAY	G	F	T	F	S	S	Y	A	I	S	S	S	G	G	S	T	A	A	N	P	A	T	S	E	V	L	I	V	R	D	L	G	Y	A	Y	3.00771	0	10
sample	GFTFSSYAISSSGGSTAANPATSEVLIVRDLGYAY	G	F	T	F	S	S	Y	A	I	S	S	S	G	G	S	T	A	A	N	P	A	T	S	E	V	L	I	V	R	D	L	G	Y	A	Y	3.00771	0	10
sample	GFTFSSYAISSSGGSTAANPATSEVLIVRDLGYAY	G	F	T	F	S	S	Y	A	I	S	S	S	G	G	S	T	A	A	N	P	A	T	S	E	V	L	I	V	R	D	L	G	Y	A	Y	3.00771	0	10
S2	GRTFSDYAISSSGGSTAANPATSEVLIVRDLGYAY	G	R	T	F	S	D	Y	A	I	S	S	S	G	G	S	T	A	A	N	P	A	T	S	E	V	L	I	V	R	D	L	G	Y	A	Y	3.03143	1	11
S2	GRTFSDYAISSSGGSTAANPATSEVLIVRDLGYAY	G	R	T	F	S	D	Y	A	I	S	S	S	G	G	S	T	A	A	N	P	A	T	S	E	V	L	I	V	R	D	L	G	Y	A	Y	3.03143	0	11
sample	GRTFSDYAISSSGGSTAANPATSEVLIVRDLGYAY	G	R	T	F	S	D	Y	A	I	S	S	S	G	G	S	T	A	A	N	P	A	T	S	E	V	L	I	V	R	D	L	G	Y	A	Y	3.03143	0	11
sample	GRTFSDYAISSSGGSTAANPATSEVLIVRDLGYAY	G	R	T	F	S	D	Y	A	I	S	S	S	G	G	S	T	A	A	N	P	A	T	S	E	V	L	I	V	R	D	L	G	Y	A	Y	3.03143	0	11
sample	GRTFSDYAISSSGGSTAANPATSEVLIVRDLGYAY	G	R	T	F	S	D	Y	A	I	S	S	S	G	G	S	T	A	A	N	P	A	T	S	E	V	L	I	V	R	D	L	G	Y	A	Y	3.03143	0	11
sample	GRTFSDYAISSSGGSTAANPATSEVLIVRDLGYAY	G	R	T	F	S	D	Y	A	I	S	S	S	G	G	S	T	A	A	N	P	A	T	S	E	V	L	I	V	R	D	L	G	Y	A	Y	3.03143	0	11
sample	GRTFSDYAISSSGGSTAANPATSEVLIVRDLGYAY	G	R	T	F	S	D	Y	A	I	S	S	S	G	G	S	T	A	A	N	P	A	T	S	E	V	L	I	V	R	D	L	G	Y	A	Y	3.03143	0	11
sample	GRTFSDYAISSSGGSTAANPATSEVLIVRDLGYAY	G	R	T	F	S	D	Y	A	I	S	S	S	G	G	S	T	A	A	N	P	A	T	S	E	V	L	I	V	R	D	L	G	Y	A	Y	3.03143	0	11
sample	GRTFSDYAISSSGGSTAANPATSEVLIVRDLGYAY	G	R	T	F	S	D	Y	A	I	S	S	S	G	G	S	T	A	A	N	P	A	T	S	E	V	L	I	V	R	D	L	G	Y	A	Y	3.03143	0	11
sample	GRTFSDYAISSSGGSTAANPATSEVLIVRDLGYAY	G	R	T	F	S	D	Y	A	I	S	S	S	G	G	S	T	A	A	N	P	A	T	S	E	V	L	I	V	R	D	L	G	Y	A	Y	3.03143	0	11
sample	GRTFSDYAISSSGGSTAANPATSEVLIVRDLGYAY	G	R	T	F	S	D	Y	A	I	S	S	S	G	G	S	T	A	A	N	P	A	T	S	E	V	L	I	V	R	D	L	G	Y	A	Y	3.03143	0	11
sample	GRTFSDYAISSSGGSTAANPATSEVLIVRDLGYAY	G	R	T	F	S	D	Y	A	I	S	S	S	G	G	S	T	A	A	N	P	A	T	S	E	V	L	I	V	R	D	L	G	Y	A	Y	3.03143	0	11
S2	GRTFSDYAISSSGGSTAANPATSEVLIVRDLGYAY	G	R	T	F	S	D	Y	A	I	S	S	S	G	G	S	T	A	A	N	P	A	T	S	E	V	L	I	V	R	D	L	G	Y	A	Y	3.03143	0	11
sample	GFTLSDYAISSSGGNTAANPATSTVLIVRDLGYAY	G	F	T	L	S	D	Y	A	I	S	S	S	G	G	N	T	A	A	N	P	A	T	S	T	V	L	I	V	R	D	L	G	Y	A	Y	3.04697	1	12
S2	GFTFSSYAISSSGGNTAANPATSTVLIVRDLGYAY	G	F	T	F	S	S	Y	A	I	S	S	S	G	G	N	T	A	A	N	P	A	T	S	T	V	L	I	V	R	D	L	G	Y	A	Y	3.06528	1	13
sample	GRTLSSYAISSSGGSTAANPATSTVLIVRDLGYAY	G	R	T	L	S	S	Y	A	I	S	S	S	G	G	S	T	A	A	N	P	A	T	S	T	V	L	I	V	R	D	L	G	Y	A	Y	3.06886	1	14
sample	GRTLSSYAISSSGGSTAANPATSTVLIVRDLGYAY	G	R	T	L	S	S	Y	A	I	S	S	S	G	G	S	T	A	A	N	P	A	T	S	T	V	L	I	V	R	D	L	G	Y	A	Y	3.06886	0	14
sample	GRTLSSYAISSSGGSTAANPATSTVLIVRDLGYAY	G	R	T	L	S	S	Y	A	I	S	S	S	G	G	S	T	A	A	N	P	A	T	S	T	V	L	I	V	R	D	L	G	Y	A	Y	3.06886	0	14
S2	GFTLSSYAISSSGGSTAANPATSEVLIVRDLGYAY	G	F	T	L	S	S	Y	A	I	S	S	S	G	G	S	T	A	A	N	P	A	T	S	E	V	L	I	V	R	D	L	G	Y	A	Y	3.07736	1	15
sample	GFTLSSYAISSSGGSTAANPATSEVLIVRDLGYAY	G	F	T	L	S	S	Y	A	I	S	S	S	G	G	S	T	A	A	N	P	A	T	S	E	V	L	I	V	R	D	L	G	Y	A	Y	3.07736	0	15
sample	GFTLSSYAISSSGGSTAANPATSEVLIVRDLGYAY	G	F	T	L	S	S	Y	A	I	S	S	S	G	G	S	T	A	A	N	P	A	T	S	E	V	L	I	V	R	D	L	G	Y	A	Y	3.07736	0	15
sample	GFTLSSYAISSSGGSTAANPATSEVLIVRDLGYAY	G	F	T	L	S	S	Y	A	I	S	S	S	G	G	S	T	A	A	N	P	A	T	S	E	V	L	I	V	R	D	L	G	Y	A	Y	3.07736	0	15
sample	GFTLSSYAISSSGGSTAANPATSEVLIVRDLGYAY	G	F	T	L	S	S	Y	A	I	S	S	S	G	G	S	T	A	A	N	P	A	T	S	E	V	L	I	V	R	D	L	G	Y	A	Y	3.07736	0	15
S2	GFTLSSYAISSSGGSTAANPATSEVLIVRDLGYAY	G	F	T	L	S	S	Y	A	I	S	S	S	G	G	S	T	A	A	N	P	A	T	S	E	V	L	I	V	R	D	L	G	Y	A	Y	3.07736	0	15
sample	GRTFSDYAISSSGGNTAANPATSTVLIVRDLGYAY	G	R	T	F	S	D	Y	A	I	S	S	S	G	G	N	T	A	A	N	P	A	T	S	T	V	L	I	V	R	D	L	G	Y	A	Y	3.089	1	16
S2	GRTFSDYAISSSGGNTAANPATSTVLIVRDLGYAY	G	R	T	F	S	D	Y	A	I	S	S	S	G	G	N	T	A	A	N	P	A	T	S	T	V	L	I	V	R	D	L	G	Y	A	Y	3.089	0	16
S2	GFTFSDYAISSSGGNTAANPATSEVLIVRDLGYAY	G	F	T	F	S	D	Y	A	I	S	S	S	G	G	N	T	A	A	N	P	A	T	S	E	V	L	I	V	R	D	L	G	Y	A	Y	3.0975	1	17
S2	GFTFSDYAISSSGGNTAANPATSEVLIVRDLGYAY	G	F	T	F	S	D	Y	A	I	S	S	S	G	G	N	T	A	A	N	P	A	T	S	E	V	L	I	V	R	D	L	G	Y	A	Y	3.0975	0	17
sample	GFTFSDYAISSSGGNTAANPATSEVLIVRDLGYAY	G	F	T	F	S	D	Y	A	I	S	S	S	G	G	N	T	A	A	N	P	A	T	S	E	V	L	I	V	R	D	L	G	Y	A	Y	3.0975	0	17
sample	GFTFSDYAISSSGGNTAANPATSEVLIVRDLGYAY	G	F	T	F	S	D	Y	A	I	S	S	S	G	G	N	T	A	A	N	P	A	T	S	E	V	L	I	V	R	D	L	G	Y	A	Y	3.0975	0	17
S2	GFTFSDYAISSSGGNTAANPATSEVLIVRDLGYAY	G	F	T	F	S	D	Y	A	I	S	S	S	G	G	N	T	A	A	N	P	A	T	S	E	V	L	I	V	R	D	L	G	Y	A	Y	3.0975	0	17
S2	GRTLSDYAISSSGGSTAANPATSEVLIVRDLGYAY	G	R	T	L	S	D	Y	A	I	S	S	S	G	G	S	T	A	A	N	P	A	T	S	E	V	L	I	V	R	D	L	G	Y	A	Y	3.10108	1	18
S2	GRTFSSYAISSSGGSTAANPATSEVLIVRDLGYAY	G	R	T	F	S	S	Y	A	I	S	S	S	G	G	S	T	A	A	N	P	A	T	S	E	V	L	I	V	R	D	L	G	Y	A	Y	3.11939	1	19
S2	GRTFSSYAISSSGGSTAANPATSEVLIVRDLGYAY	G	R	T	F	S	S	Y	A	I	S	S	S	G	G	S	T	A	A	N	P	A	T	S	E	V	L	I	V	R	D	L	G	Y	A	Y	3.11939	0	19
sample	GRTFSSYAISSSGGSTAANPATSEVLIVRDLGYAY	G	R	T	F	S	S	Y	A	I	S	S	S	G	G	S	T	A	A	N	P	A	T	S	E	V	L	I	V	R	D	L	G	Y	A	Y	3.11939	0	19
sample	GRTFSSYAISSSGGSTAANPATSEVLIVRDLGYAY	G	R	T	F	S	S	Y	A	I	S	S	S	G	G	S	T	A	A	N	P	A	T	S	E	V	L	I	V	R	D	L	G	Y	A	Y	3.11939	0	19
sample	GRTFSSYAISSSGGSTAANPATSEVLIVRDLGYAY	G	R	T	F	S	S	Y	A	I	S	S	S	G	G	S	T	A	A	N	P	A	T	S	E	V	L	I	V	R	D	L	G	Y	A	Y	3.11939	0	19
sample	GRTFSSYAISSSGGSTAANPATSEVLIVRDLGYAY	G	R	T	F	S	S	Y	A	I	S	S	S	G	G	S	T	A	A	N	P	A	T	S	E	V	L	I	V	R	D	L	G	Y	A	Y	3.11939	0	19
sample	GRTFSSYAISSSGGSTAANPATSEVLIVRDLGYAY	G	R	T	F	S	S	Y	A	I	S	S	S	G	G	S	T	A	A	N	P	A	T	S	E	V	L	I	V	R	D	L	G	Y	A	Y	3.11939	0	19
sample	GRTFSSYAISSSGGSTAANPATSEVLIVRDLGYAY	G	R	T	F	S	S	Y	A	I	S	S	S	G	G	S	T	A	A	N	P	A	T	S	E	V	L	I	V	R	D	L	G	Y	A	Y	3.11939	0	19
S2	GRTFSSYAISSSGGSTAANPATSEVLIVRDLGYAY	G	R	T	F	S	S	Y	A	I	S	S	S	G	G	S	T	A	A	N	P	A	T	S	E	V	L	I	V	R	D	L	G	Y	A	Y	3.11939	0	19
sample	GFTFSDYAISWSGGSTAANPATSTVLIVRDLGYAY	G	F	T	F	S	D	Y	A	I	S	W	S	G	G	S	T	A	A	N	P	A	T	S	T	V	L	I	V	R	D	L	G	Y	A	Y	3.12714	1	20
sample	GFTFSDYAISWSGGSTAANPATSTVLIVRDLGYAY	G	F	T	F	S	D	Y	A	I	S	W	S	G	G	S	T	A	A	N	P	A	T	S	T	V	L	I	V	R	D	L	G	Y	A	Y	3.12714	0	20
S2	GFTLSSYAISSSGGNTAANPATSTVLIVRDLGYAY	G	F	T	L	S	S	Y	A	I	S	S	S	G	G	N	T	A	A	N	P	A	T	S	T	V	L	I	V	R	D	L	G	Y	A	Y	3.13493	1	21
S2	GFTLSNYAISSSGGSTAANPATSTVLIVRDLGYAY	G	F	T	L	S	N	Y	A	I	S	S	S	G	G	S	T	A	A	N	P	A	T	S	T	V	L	I	V	R	D	L	G	Y	A	Y	3.16206	1	22
sample	GFTLSNYAISSSGGSTAANPATSTVLIVRDLGYAY	G	F	T	L	S	N	Y	A	I	S	S	S	G	G	S	T	A	A	N	P	A	T	S	T	V	L	I	V	R	D	L	G	Y	A	Y	3.16206	0	22
S2	GFTLSNYAISSSGGSTAANPATSTVLIVRDLGYAY	G	F	T	L	S	N	Y	A	I	S	S	S	G	G	S	T	A	A	N	P	A	T	S	T	V	L	I	V	R	D	L	G	Y	A	Y	3.16206	0	22
sample	GFTFSDYAISSSGDSTAANPATSTVLIVRDLGYAY	G	F	T	F	S	D	Y	A	I	S	S	S	G	D	S	T	A	A	N	P	A	T	S	T	V	L	I	V	R	D	L	G	Y	A	Y	3.16483	1	23
sample	GFTFSDYAISSSGDSTAANPATSTVLIVRDLGYAY	G	F	T	F	S	D	Y	A	I	S	S	S	G	D	S	T	A	A	N	P	A	T	S	T	V	L	I	V	R	D	L	G	Y	A	Y	3.16483	0	23
sample	GFTFSDYAISSSGDSTAANPATSTVLIVRDLGYAY	G	F	T	F	S	D	Y	A	I	S	S	S	G	D	S	T	A	A	N	P	A	T	S	T	V	L	I	V	R	D	L	G	Y	A	Y	3.16483	0	23
S2	GFTFSDYAISSSGDSTAANPATSTVLIVRDLGYAY	G	F	T	F	S	D	Y	A	I	S	S	S	G	D	S	T	A	A	N	P	A	T	S	T	V	L	I	V	R	D	L	G	Y	A	Y	3.16483	0	23
sample	GFTLSDYAISSSGGNTAANPATSEVLIVRDLGYAY	G	F	T	L	S	D	Y	A	I	S	S	S	G	G	N	T	A	A	N	P	A	T	S	E	V	L	I	V	R	D	L	G	Y	A	Y	3.16714	1	24
sample	GFTLSDYAISSSGGNTAANPATSEVLIVRDLGYAY	G	F	T	L	S	D	Y	A	I	S	S	S	G	G	N	T	A	A	N	P	A	T	S	E	V	L	I	V	R	D	L	G	Y	A	Y	3.16714	0	24
sample	GRTFSSYAISSSGGNTAANPATSTVLIVRDLGYAY	G	R	T	F	S	S	Y	A	I	S	S	S	G	G	N	T	A	A	N	P	A	T	S	T	V	L	I	V	R	D	L	G	Y	A	Y	3.17696	1	25
sample	GRTFSSYAISSSGGNTAANPATSTVLIVRDLGYAY	G	R	T	F	S	S	Y	A	I	S	S	S	G	G	N	T	A	A	N	P	A	T	S	T	V	L	I	V	R	D	L	G	Y	A	Y	3.17696	0	25
sample	GRTFSSYAISSSGGNTAANPATSTVLIVRDLGYAY	G	R	T	F	S	S	Y	A	I	S	S	S	G	G	N	T	A	A	N	P	A	T	S	T	V	L	I	V	R	D	L	G	Y	A	Y	3.17696	0	25
sample	GRTFSSYAISSSGGNTAANPATSTVLIVRDLGYAY	G	R	T	F	S	S	Y	A	I	S	S	S	G	G	N	T	A	A	N	P	A	T	S	T	V	L	I	V	R	D	L	G	Y	A	Y	3.17696	0	25
sample	GRTFSSYAISSSGGNTAANPATSTVLIVRDLGYAY	G	R	T	F	S	S	Y	A	I	S	S	S	G	G	N	T	A	A	N	P	A	T	S	T	V	L	I	V	R	D	L	G	Y	A	Y	3.17696	0	25
sample	GRTFSSYAISSSGGNTAANPATSTVLIVRDLGYAY	G	R	T	F	S	S	Y	A	I	S	S	S	G	G	N	T	A	A	N	P	A	T	S	T	V	L	I	V	R	D	L	G	Y	A	Y	3.17696	0	25
sample	GRTFSSYAISSSGGNTAANPATSTVLIVRDLGYAY	G	R	T	F	S	S	Y	A	I	S	S	S	G	G	N	T	A	A	N	P	A	T	S	T	V	L	I	V	R	D	L	G	Y	A	Y	3.17696	0	25
sample	GFTFSSYAISSSGGNTAANPATSEVLIVRDLGYAY	G	F	T	F	S	S	Y	A	I	S	S	S	G	G	N	T	A	A	N	P	A	T	S	E	V	L	I	V	R	D	L	G	Y	A	Y	3.18545	1	26
S2	GFTFSSYAISSSGGNTAANPATSEVLIVRDLGYAY	G	F	T	F	S	S	Y	A	I	S	S	S	G	G	N	T	A	A	N	P	A	T	S	E	V	L	I	V	R	D	L	G	Y	A	Y	3.18545	0	26
S2	GGTFSDYAISSSGGSTAANPATSTVLIVRDLGYAY	G	G	T	F	S	D	Y	A	I	S	S	S	G	G	S	T	A	A	N	P	A	T	S	T	V	L	I	V	R	D	L	G	Y	A	Y	3.1855	1	27
S2	GGTFSDYAISSSGGSTAANPATSTVLIVRDLGYAY	G	G	T	F	S	D	Y	A	I	S	S	S	G	G	S	T	A	A	N	P	A	T	S	T	V	L	I	V	R	D	L	G	Y	A	Y	3.1855	0	27
sample	GGTFSDYAISSSGGSTAANPATSTVLIVRDLGYAY	G	G	T	F	S	D	Y	A	I	S	S	S	G	G	S	T	A	A	N	P	A	T	S	T	V	L	I	V	R	D	L	G	Y	A	Y	3.1855	0	27
sample	GGTFSDYAISSSGGSTAANPATSTVLIVRDLGYAY	G	G	T	F	S	D	Y	A	I	S	S	S	G	G	S	T	A	A	N	P	A	T	S	T	V	L	I	V	R	D	L	G	Y	A	Y	3.1855	0	27
S2	GGTFSDYAISSSGGSTAANPATSTVLIVRDLGYAY	G	G	T	F	S	D	Y	A	I	S	S	S	G	G	S	T	A	A	N	P	A	T	S	T	V	L	I	V	R	D	L	G	Y	A	Y	3.1855	0	27
S2	GRTLSSYAISSSGGSTAANPATSEVLIVRDLGYAY	G	R	T	L	S	S	Y	A	I	S	S	S	G	G	S	T	A	A	N	P	A	T	S	E	V	L	I	V	R	D	L	G	Y	A	Y	3.18904	1	28
sample	GRTLSSYAISSSGGSTAANPATSEVLIVRDLGYAY	G	R	T	L	S	S	Y	A	I	S	S	S	G	G	S	T	A	A	N	P	A	T	S	E	V	L	I	V	R	D	L	G	Y	A	Y	3.18904	0	28
sample	GRTLSSYAISSSGGSTAANPATSEVLIVRDLGYAY	G	R	T	L	S	S	Y	A	I	S	S	S	G	G	S	T	A	A	N	P	A	T	S	E	V	L	I	V	R	D	L	G	Y	A	Y	3.18904	0	28
sample	GRTLSSYAISSSGGSTAANPATSEVLIVRDLGYAY	G	R	T	L	S	S	Y	A	I	S	S	S	G	G	S	T	A	A	N	P	A	T	S	E	V	L	I	V	R	D	L	G	Y	A	Y	3.18904	0	28
sample	GRTLSSYAISSSGGSTAANPATSEVLIVRDLGYAY	G	R	T	L	S	S	Y	A	I	S	S	S	G	G	S	T	A	A	N	P	A	T	S	E	V	L	I	V	R	D	L	G	Y	A	Y	3.18904	0	28
sample	GRTLSSYAISSSGGSTAANPATSEVLIVRDLGYAY	G	R	T	L	S	S	Y	A	I	S	S	S	G	G	S	T	A	A	N	P	A	T	S	E	V	L	I	V	R	D	L	G	Y	A	Y	3.18904	0	28
sample	GRTLSSYAISSSGGSTAANPATSEVLIVRDLGYAY	G	R	T	L	S	S	Y	A	I	S	S	S	G	G	S	T	A	A	N	P	A	T	S	E	V	L	I	V	R	D	L	G	Y	A	Y	3.18904	0	28
sample	GRTLSSYAISSSGGSTAANPATSEVLIVRDLGYAY	G	R	T	L	S	S	Y	A	I	S	S	S	G	G	S	T	A	A	N	P	A	T	S	E	V	L	I	V	R	D	L	G	Y	A	Y	3.18904	0	28
S2	GRTLSSYAISSSGGSTAANPATSEVLIVRDLGYAY	G	R	T	L	S	S	Y	A	I	S	S	S	G	G	S	T	A	A	N	P	A	T	S	E	V	L	I	V	R	D	L	G	Y	A	Y	3.18904	0	28
sample	GRTFSDYAISSSGGNTAANPATSEVLIVRDLGYAY	G	R	T	F	S	D	Y	A	I	S	S	S	G	G	N	T	A	A	N	P	A	T	S	E	V	L	I	V	R	D	L	G	Y	A	Y	3.20918	1	29
sample	GFTFGDYAISSSGGSTAANPATSTVLIVRDLGYAY	G	F	T	F	G	D	Y	A	I	S	S	S	G	G	S	T	A	A	N	P	A	T	S	T	V	L	I	V	R	D	L	G	Y	A	Y	3.21013	1	30
S2	GFTFGDYAISSSGGSTAANPATSTVLIVRDLGYAY	G	F	T	F	G	D	Y	A	I	S	S	S	G	G	S	T	A	A	N	P	A	T	S	T	V	L	I	V	R	D	L	G	Y	A	Y	3.21013	0	30
S2	GFTFSNYAISSSGGSTAANPATSEVLIVRDLGYAY	G	F	T	F	S	N	Y	A	I	S	S	S	G	G	S	T	A	A	N	P	A	T	S	E	V	L	I	V	R	D	L	G	Y	A	Y	3.21259	1	31
S2	GFTFSNYAISSSGGSTAANPATSEVLIVRDLGYAY	G	F	T	F	S	N	Y	A	I	S	S	S	G	G	S	T	A	A	N	P	A	T	S	E	V	L	I	V	R	D	L	G	Y	A	Y	3.21259	0	31
S2	GFTFSNYAISSSGGSTAANPATSEVLIVRDLGYAY	G	F	T	F	S	N	Y	A	I	S	S	S	G	G	S	T	A	A	N	P	A	T	S	E	V	L	I	V	R	D	L	G	Y	A	Y	3.21259	0	31
S2	GFTFSNYAISSSGGSTAANPATSEVLIVRDLGYAY	G	F	T	F	S	N	Y	A	I	S	S	S	G	G	S	T	A	A	N	P	A	T	S	E	V	L	I	V	R	D	L	G	Y	A	Y	3.21259	0	31
S2	GFTFSNYAISSSGGSTAANPATSEVLIVRDLGYAY	G	F	T	F	S	N	Y	A	I	S	S	S	G	G	S	T	A	A	N	P	A	T	S	E	V	L	I	V	R	D	L	G	Y	A	Y	3.21259	0	31
S2	GFTFSNYAISSSGGSTAANPATSEVLIVRDLGYAY	G	F	T	F	S	N	Y	A	I	S	S	S	G	G	S	T	A	A	N	P	A	T	S	E	V	L	I	V	R	D	L	G	Y	A	Y	3.21259	0	31
sample	GFTFSNYAISSSGGSTAANPATSEVLIVRDLGYAY	G	F	T	F	S	N	Y	A	I	S	S	S	G	G	S	T	A	A	N	P	A	T	S	E	V	L	I	V	R	D	L	G	Y	A	Y	3.21259	0	31
sample	GFTFSNYAISSSGGSTAANPATSEVLIVRDLGYAY	G	F	T	F	S	N	Y	A	I	S	S	S	G	G	S	T	A	A	N	P	A	T	S	E	V	L	I	V	R	D	L	G	Y	A	Y	3.21259	0	31
sample	GFTFSNYAISSSGGSTAANPATSEVLIVRDLGYAY	G	F	T	F	S	N	Y	A	I	S	S	S	G	G	S	T	A	A	N	P	A	T	S	E	V	L	I	V	R	D	L	G	Y	A	Y	3.21259	0	31
sample	GFTFSNYAISSSGGSTAANPATSEVLIVRDLGYAY	G	F	T	F	S	N	Y	A	I	S	S	S	G	G	S	T	A	A	N	P	A	T	S	E	V	L	I	V	R	D	L	G	Y	A	Y	3.21259	0	31
sample	GFTFSNYAISSSGGSTAANPATSEVLIVRDLGYAY	G	F	T	F	S	N	Y	A	I	S	S	S	G	G	S	T	A	A	N	P	A	T	S	E	V	L	I	V	R	D	L	G	Y	A	Y	3.21259	0	31
sample	GFTFSNYAISSSGGSTAANPATSEVLIVRDLGYAY	G	F	T	F	S	N	Y	A	I	S	S	S	G	G	S	T	A	A	N	P	A	T	S	E	V	L	I	V	R	D	L	G	Y	A	Y	3.21259	0	31
sample	GFTFSNYAISSSGGSTAANPATSEVLIVRDLGYAY	G	F	T	F	S	N	Y	A	I	S	S	S	G	G	S	T	A	A	N	P	A	T	S	E	V	L	I	V	R	D	L	G	Y	A	Y	3.21259	0	31
sample	GFTFSNYAISSSGGSTAANPATSEVLIVRDLGYAY	G	F	T	F	S	N	Y	A	I	S	S	S	G	G	S	T	A	A	N	P	A	T	S	E	V	L	I	V	R	D	L	G	Y	A	Y	3.21259	0	31
sample	GFTFSNYAISSSGGSTAANPATSEVLIVRDLGYAY	G	F	T	F	S	N	Y	A	I	S	S	S	G	G	S	T	A	A	N	P	A	T	S	E	V	L	I	V	R	D	L	G	Y	A	Y	3.21259	0	31
sample	GFTFSNYAISSSGGSTAANPATSEVLIVRDLGYAY	G	F	T	F	S	N	Y	A	I	S	S	S	G	G	S	T	A	A	N	P	A	T	S	E	V	L	I	V	R	D	L	G	Y	A	Y	3.21259	0	31
sample	GFTFSNYAISSSGGSTAANPATSEVLIVRDLGYAY	G	F	T	F	S	N	Y	A	I	S	S	S	G	G	S	T	A	A	N	P	A	T	S	E	V	L	I	V	R	D	L	G	Y	A	Y	3.21259	0	31
sample	GFTFSNYAISSSGGSTAANPATSEVLIVRDLGYAY	G	F	T	F	S	N	Y	A	I	S	S	S	G	G	S	T	A	A	N	P	A	T	S	E	V	L	I	V	R	D	L	G	Y	A	Y	3.21259	0	31
sample	GFTFSNYAISSSGGSTAANPATSEVLIVRDLGYAY	G	F	T	F	S	N	Y	A	I	S	S	S	G	G	S	T	A	A	N	P	A	T	S	E	V	L	I	V	R	D	L	G	Y	A	Y	3.21259	0	31
sample	GFTFSNYAISSSGGSTAANPATSEVLIVRDLGYAY	G	F	T	F	S	N	Y	A	I	S	S	S	G	G	S	T	A	A	N	P	A	T	S	E	V	L	I	V	R	D	L	G	Y	A	Y	3.21259	0	31
sample	GFTFSNYAISSSGGSTAANPATSEVLIVRDLGYAY	G	F	T	F	S	N	Y	A	I	S	S	S	G	G	S	T	A	A	N	P	A	T	S	E	V	L	I	V	R	D	L	G	Y	A	Y	3.21259	0	31
sample	GFTFSNYAISSSGGSTAANPATSEVLIVRDLGYAY	G	F	T	F	S	N	Y	A	I	S	S	S	G	G	S	T	A	A	N	P	A	T	S	E	V	L	I	V	R	D	L	G	Y	A	Y	3.21259	0	31
sample	GFTFSNYAISSSGGSTAANPATSEVLIVRDLGYAY	G	F	T	F	S	N	Y	A	I	S	S	S	G	G	S	T	A	A	N	P	A	T	S	E	V	L	I	V	R	D	L	G	Y	A	Y	3.21259	0	31
S2	GFTFSNYAISSSGGSTAANPATSEVLIVRDLGYAY	G	F	T	F	S	N	Y	A	I	S	S	S	G	G	S	T	A	A	N	P	A	T	S	E	V	L	I	V	R	D	L	G	Y	A	Y	3.21259	0	31
sample	GFTFSSYAISWSGGSTAANPATSTVLIVRDLGYAY	G	F	T	F	S	S	Y	A	I	S	W	S	G	G	S	T	A	A	N	P	A	T	S	T	V	L	I	V	R	D	L	G	Y	A	Y	3.21509	1	32
sample	GFTLSDYAISSSGDSTAANPATSTVLIVRDLGYAY	G	F	T	L	S	D	Y	A	I	S	S	S	G	D	S	T	A	A	N	P	A	T	S	T	V	L	I	V	R	D	L	G	Y	A	Y	3.23448	1	33
sample	GRTFSDYAISWSGGSTAANPATSTVLIVRDLGYAY	G	R	T	F	S	D	Y	A	I	S	W	S	G	G	S	T	A	A	N	P	A	T	S	T	V	L	I	V	R	D	L	G	Y	A	Y	3.23881	1	34
sample	GRTFSDYAISWSGGSTAANPATSTVLIVRDLGYAY	G	R	T	F	S	D	Y	A	I	S	W	S	G	G	S	T	A	A	N	P	A	T	S	T	V	L	I	V	R	D	L	G	Y	A	Y	3.23881	0	34
S2	GRTLSSYAISSSGGNTAANPATSTVLIVRDLGYAY	G	R	T	L	S	S	Y	A	I	S	S	S	G	G	N	T	A	A	N	P	A	T	S	T	V	L	I	V	R	D	L	G	Y	A	Y	3.2466	1	35
sample	GRTLSSYAISSSGGNTAANPATSTVLIVRDLGYAY	G	R	T	L	S	S	Y	A	I	S	S	S	G	G	N	T	A	A	N	P	A	T	S	T	V	L	I	V	R	D	L	G	Y	A	Y	3.2466	0	35
S2	GRTLSSYAISSSGGNTAANPATSTVLIVRDLGYAY	G	R	T	L	S	S	Y	A	I	S	S	S	G	G	N	T	A	A	N	P	A	T	S	T	V	L	I	V	R	D	L	G	Y	A	Y	3.2466	0	35
sample	GFTFSDYAISWSGGSTAANPATSEVLIVRDLGYAY	G	F	T	F	S	D	Y	A	I	S	W	S	G	G	S	T	A	A	N	P	A	T	S	E	V	L	I	V	R	D	L	G	Y	A	Y	3.24731	1	36
sample	GFTFSDYAISWSGGSTAANPATSEVLIVRDLGYAY	G	F	T	F	S	D	Y	A	I	S	W	S	G	G	S	T	A	A	N	P	A	T	S	E	V	L	I	V	R	D	L	G	Y	A	Y	3.24731	0	36
sample	GFTFSDYAISWSGGSTAANPATSEVLIVRDLGYAY	G	F	T	F	S	D	Y	A	I	S	W	S	G	G	S	T	A	A	N	P	A	T	S	E	V	L	I	V	R	D	L	G	Y	A	Y	3.24731	0	36
sample	GFTFSDYAISWSGGSTAANPATSEVLIVRDLGYAY	G	F	T	F	S	D	Y	A	I	S	W	S	G	G	S	T	A	A	N	P	A	T	S	E	V	L	I	V	R	D	L	G	Y	A	Y	3.24731	0	36
sample	GFTFSDYAISWSGGSTAANPATSEVLIVRDLGYAY	G	F	T	F	S	D	Y	A	I	S	W	S	G	G	S	T	A	A	N	P	A	T	S	E	V	L	I	V	R	D	L	G	Y	A	Y	3.24731	0	36
sample	GFTFSDYAISWSGGSTAANPATSEVLIVRDLGYAY	G	F	T	F	S	D	Y	A	I	S	W	S	G	G	S	T	A	A	N	P	A	T	S	E	V	L	I	V	R	D	L	G	Y	A	Y	3.24731	0	36
sample	GFTFSDYAISWSGGSTAANPATSEVLIVRDLGYAY	G	F	T	F	S	D	Y	A	I	S	W	S	G	G	S	T	A	A	N	P	A	T	S	E	V	L	I	V	R	D	L	G	Y	A	Y	3.24731	0	36
sample	GFTFSDYAISWSGGSTAANPATSEVLIVRDLGYAY	G	F	T	F	S	D	Y	A	I	S	W	S	G	G	S	T	A	A	N	P	A	T	S	E	V	L	I	V	R	D	L	G	Y	A	Y	3.24731	0	36
sample	GFTFSDYAISWSGGSTAANPATSEVLIVRDLGYAY	G	F	T	F	S	D	Y	A	I	S	W	S	G	G	S	T	A	A	N	P	A	T	S	E	V	L	I	V	R	D	L	G	Y	A	Y	3.24731	0	36
sample	GFTFSDYAISWSGGSTAANPATSEVLIVRDLGYAY	G	F	T	F	S	D	Y	A	I	S	W	S	G	G	S	T	A	A	N	P	A	T	S	E	V	L	I	V	R	D	L	G	Y	A	Y	3.24731	0	36
sample	GFTFSDYAISWSGGSTAANPATSEVLIVRDLGYAY	G	F	T	F	S	D	Y	A	I	S	W	S	G	G	S	T	A	A	N	P	A	T	S	E	V	L	I	V	R	D	L	G	Y	A	Y	3.24731	0	36
sample	GFTFSDYAISWSGGSTAANPATSEVLIVRDLGYAY	G	F	T	F	S	D	Y	A	I	S	W	S	G	G	S	T	A	A	N	P	A	T	S	E	V	L	I	V	R	D	L	G	Y	A	Y	3.24731	0	36
sample	GFTFSDYAISWSGGSTAANPATSEVLIVRDLGYAY	G	F	T	F	S	D	Y	A	I	S	W	S	G	G	S	T	A	A	N	P	A	T	S	E	V	L	I	V	R	D	L	G	Y	A	Y	3.24731	0	36
S2	GFTFSDYAISWSGGSTAANPATSEVLIVRDLGYAY	G	F	T	F	S	D	Y	A	I	S	W	S	G	G	S	T	A	A	N	P	A	T	S	E	V	L	I	V	R	D	L	G	Y	A	Y	3.24731	0	36
sample	GFTFSSYAISSSGDSTAANPATSTVLIVRDLGYAY	G	F	T	F	S	S	Y	A	I	S	S	S	G	D	S	T	A	A	N	P	A	T	S	T	V	L	I	V	R	D	L	G	Y	A	Y	3.25279	1	37
sample	GFTFSSYAISSSGDSTAANPATSTVLIVRDLGYAY	G	F	T	F	S	S	Y	A	I	S	S	S	G	D	S	T	A	A	N	P	A	T	S	T	V	L	I	V	R	D	L	G	Y	A	Y	3.25279	0	37
sample	GFTFSSYAISSSGDSTAANPATSTVLIVRDLGYAY	G	F	T	F	S	S	Y	A	I	S	S	S	G	D	S	T	A	A	N	P	A	T	S	T	V	L	I	V	R	D	L	G	Y	A	Y	3.25279	0	37
S2	GFTFSSYAISSSGDSTAANPATSTVLIVRDLGYAY	G	F	T	F	S	S	Y	A	I	S	S	S	G	D	S	T	A	A	N	P	A	T	S	T	V	L	I	V	R	D	L	G	Y	A	Y	3.25279	0	37
S2	GFTLSSYAISSSGGNTAANPATSEVLIVRDLGYAY	G	F	T	L	S	S	Y	A	I	S	S	S	G	G	N	T	A	A	N	P	A	T	S	E	V	L	I	V	R	D	L	G	Y	A	Y	3.2551	1	38
sample	GFTLSSYAISSSGGNTAANPATSEVLIVRDLGYAY	G	F	T	L	S	S	Y	A	I	S	S	S	G	G	N	T	A	A	N	P	A	T	S	E	V	L	I	V	R	D	L	G	Y	A	Y	3.2551	0	38
S2	GFTLSSYAISSSGGNTAANPATSEVLIVRDLGYAY	G	F	T	L	S	S	Y	A	I	S	S	S	G	G	N	T	A	A	N	P	A	T	S	E	V	L	I	V	R	D	L	G	Y	A	Y	3.2551	0	38
S2	GFTFSDYAISSGGGSTAANPATSTVLIVRDLGYAY	G	F	T	F	S	D	Y	A	I	S	S	G	G	G	S	T	A	A	N	P	A	T	S	T	V	L	I	V	R	D	L	G	Y	A	Y	3.26266	1	39
S2	GFTFSDYAISSGGGSTAANPATSTVLIVRDLGYAY	G	F	T	F	S	D	Y	A	I	S	S	G	G	G	S	T	A	A	N	P	A	T	S	T	V	L	I	V	R	D	L	G	Y	A	Y	3.26266	0	39
sample	GFTFSDYAISSGGGSTAANPATSTVLIVRDLGYAY	G	F	T	F	S	D	Y	A	I	S	S	G	G	G	S	T	A	A	N	P	A	T	S	T	V	L	I	V	R	D	L	G	Y	A	Y	3.26266	0	39
sample	GFTFSDYAISSGGGSTAANPATSTVLIVRDLGYAY	G	F	T	F	S	D	Y	A	I	S	S	G	G	G	S	T	A	A	N	P	A	T	S	T	V	L	I	V	R	D	L	G	Y	A	Y	3.26266	0	39
S2	GFTFSDYAISSGGGSTAANPATSTVLIVRDLGYAY	G	F	T	F	S	D	Y	A	I	S	S	G	G	G	S	T	A	A	N	P	A	T	S	T	V	L	I	V	R	D	L	G	Y	A	Y	3.26266	0	39
S2	GGTFSSYAISSSGGSTAANPATSTVLIVRDLGYAY	G	G	T	F	S	S	Y	A	I	S	S	S	G	G	S	T	A	A	N	P	A	T	S	T	V	L	I	V	R	D	L	G	Y	A	Y	3.27346	1	40
S2	GGTFSSYAISSSGGSTAANPATSTVLIVRDLGYAY	G	G	T	F	S	S	Y	A	I	S	S	S	G	G	S	T	A	A	N	P	A	T	S	T	V	L	I	V	R	D	L	G	Y	A	Y	3.27346	0	40
sample	GGTFSSYAISSSGGSTAANPATSTVLIVRDLGYAY	G	G	T	F	S	S	Y	A	I	S	S	S	G	G	S	T	A	A	N	P	A	T	S	T	V	L	I	V	R	D	L	G	Y	A	Y	3.27346	0	40
sample	GGTFSSYAISSSGGSTAANPATSTVLIVRDLGYAY	G	G	T	F	S	S	Y	A	I	S	S	S	G	G	S	T	A	A	N	P	A	T	S	T	V	L	I	V	R	D	L	G	Y	A	Y	3.27346	0	40
sample	GGTFSSYAISSSGGSTAANPATSTVLIVRDLGYAY	G	G	T	F	S	S	Y	A	I	S	S	S	G	G	S	T	A	A	N	P	A	T	S	T	V	L	I	V	R	D	L	G	Y	A	Y	3.27346	0	40
S2	GGTFSSYAISSSGGSTAANPATSTVLIVRDLGYAY	G	G	T	F	S	S	Y	A	I	S	S	S	G	G	S	T	A	A	N	P	A	T	S	T	V	L	I	V	R	D	L	G	Y	A	Y	3.27346	0	40
sample	GFTLSNYAISSSGGSTAANPATSEVLIVRDLGYAY	G	F	T	L	S	N	Y	A	I	S	S	S	G	G	S	T	A	A	N	P	A	T	S	E	V	L	I	V	R	D	L	G	Y	A	Y	3.28224	1	41
sample	GFTLSNYAISSSGGSTAANPATSEVLIVRDLGYAY	G	F	T	L	S	N	Y	A	I	S	S	S	G	G	S	T	A	A	N	P	A	T	S	E	V	L	I	V	R	D	L	G	Y	A	Y	3.28224	0	41
sample	GFTLSNYAISSSGGSTAANPATSEVLIVRDLGYAY	G	F	T	L	S	N	Y	A	I	S	S	S	G	G	S	T	A	A	N	P	A	T	S	E	V	L	I	V	R	D	L	G	Y	A	Y	3.28224	0	41
sample	GFTLSNYAISSSGGSTAANPATSEVLIVRDLGYAY	G	F	T	L	S	N	Y	A	I	S	S	S	G	G	S	T	A	A	N	P	A	T	S	E	V	L	I	V	R	D	L	G	Y	A	Y	3.28224	0	41
sample	GFTLSNYAISSSGGSTAANPATSEVLIVRDLGYAY	G	F	T	L	S	N	Y	A	I	S	S	S	G	G	S	T	A	A	N	P	A	T	S	E	V	L	I	V	R	D	L	G	Y	A	Y	3.28224	0	41
sample	GFTLSNYAISSSGGSTAANPATSEVLIVRDLGYAY	G	F	T	L	S	N	Y	A	I	S	S	S	G	G	S	T	A	A	N	P	A	T	S	E	V	L	I	V	R	D	L	G	Y	A	Y	3.28224	0	41
S2	GFTLSNYAISSSGGSTAANPATSEVLIVRDLGYAY	G	F	T	L	S	N	Y	A	I	S	S	S	G	G	S	T	A	A	N	P	A	T	S	E	V	L	I	V	R	D	L	G	Y	A	Y	3.28224	0	41
S2	GFTLSSYAISWSGGSTAANPATSTVLIVRDLGYAY	G	F	T	L	S	S	Y	A	I	S	W	S	G	G	S	T	A	A	N	P	A	T	S	T	V	L	I	V	R	D	L	G	Y	A	Y	3.28474	1	42
S2	GFTLSSYAISWSGGSTAANPATSTVLIVRDLGYAY	G	F	T	L	S	S	Y	A	I	S	W	S	G	G	S	T	A	A	N	P	A	T	S	T	V	L	I	V	R	D	L	G	Y	A	Y	3.28474	0	42
sample	GFTLSSYAISWSGGSTAANPATSTVLIVRDLGYAY	G	F	T	L	S	S	Y	A	I	S	W	S	G	G	S	T	A	A	N	P	A	T	S	T	V	L	I	V	R	D	L	G	Y	A	Y	3.28474	0	42
sample	GFTLSSYAISWSGGSTAANPATSTVLIVRDLGYAY	G	F	T	L	S	S	Y	A	I	S	W	S	G	G	S	T	A	A	N	P	A	T	S	T	V	L	I	V	R	D	L	G	Y	A	Y	3.28474	0	42
S2	GFTLSSYAISWSGGSTAANPATSTVLIVRDLGYAY	G	F	T	L	S	S	Y	A	I	S	W	S	G	G	S	T	A	A	N	P	A	T	S	T	V	L	I	V	R	D	L	G	Y	A	Y	3.28474	0	42
sample	GFTFSDYAISSSGDSTAANPATSEVLIVRDLGYAY	G	F	T	F	S	D	Y	A	I	S	S	S	G	D	S	T	A	A	N	P	A	T	S	E	V	L	I	V	R	D	L	G	Y	A	Y	3.28501	1	43
sample	GFTFSDYAISSSGDSTAANPATSEVLIVRDLGYAY	G	F	T	F	S	D	Y	A	I	S	S	S	G	D	S	T	A	A	N	P	A	T	S	E	V	L	I	V	R	D	L	G	Y	A	Y	3.28501	0	43
S2	GFTFSDYAISSSGDSTAANPATSEVLIVRDLGYAY	G	F	T	F	S	D	Y	A	I	S	S	S	G	D	S	T	A	A	N	P	A	T	S	E	V	L	I	V	R	D	L	G	Y	A	Y	3.28501	0	43
sample	GFTLSDYAISRSGGSTAANPATSTVLIVRDLGYAY	G	F	T	L	S	D	Y	A	I	S	R	S	G	G	S	T	A	A	N	P	A	T	S	T	V	L	I	V	R	D	L	G	Y	A	Y	3.28691	1	44
sample	GRTFSSYAISSSGGNTAANPATSEVLIVRDLGYAY	G	R	T	F	S	S	Y	A	I	S	S	S	G	G	N	T	A	A	N	P	A	T	S	E	V	L	I	V	R	D	L	G	Y	A	Y	3.29713	1	45
sample	GRTFSSYAISSSGGNTAANPATSEVLIVRDLGYAY	G	R	T	F	S	S	Y	A	I	S	S	S	G	G	N	T	A	A	N	P	A	T	S	E	V	L	I	V	R	D	L	G	Y	A	Y	3.29713	0	45
sample	GRTFSSYAISSSGGNTAANPATSEVLIVRDLGYAY	G	R	T	F	S	S	Y	A	I	S	S	S	G	G	N	T	A	A	N	P	A	T	S	E	V	L	I	V	R	D	L	G	Y	A	Y	3.29713	0	45
sample	GRTFSSYAISSSGGNTAANPATSEVLIVRDLGYAY	G	R	T	F	S	S	Y	A	I	S	S	S	G	G	N	T	A	A	N	P	A	T	S	E	V	L	I	V	R	D	L	G	Y	A	Y	3.29713	0	45
S2	GRTFSSYAISSSGGNTAANPATSEVLIVRDLGYAY	G	R	T	F	S	S	Y	A	I	S	S	S	G	G	N	T	A	A	N	P	A	T	S	E	V	L	I	V	R	D	L	G	Y	A	Y	3.29713	0	45
sample	GFTFSDYAISWSGGNTAANPATSTVLIVRDLGYAY	G	F	T	F	S	D	Y	A	I	S	W	S	G	G	N	T	A	A	N	P	A	T	S	T	V	L	I	V	R	D	L	G	Y	A	Y	3.30488	1	46
sample	GFTFSDYAISWSGGNTAANPATSTVLIVRDLGYAY	G	F	T	F	S	D	Y	A	I	S	W	S	G	G	N	T	A	A	N	P	A	T	S	T	V	L	I	V	R	D	L	G	Y	A	Y	3.30488	0	46
S2	GGTFSDYAISSSGGSTAANPATSEVLIVRDLGYAY	G	G	T	F	S	D	Y	A	I	S	S	S	G	G	S	T	A	A	N	P	A	T	S	E	V	L	I	V	R	D	L	G	Y	A	Y	3.30568	1	47
S2	GGTFSDYAISSSGGSTAANPATSEVLIVRDLGYAY	G	G	T	F	S	D	Y	A	I	S	S	S	G	G	S	T	A	A	N	P	A	T	S	E	V	L	I	V	R	D	L	G	Y	A	Y	3.30568	0	47
sample	GGTFSDYAISSSGGSTAANPATSEVLIVRDLGYAY	G	G	T	F	S	D	Y	A	I	S	S	S	G	G	S	T	A	A	N	P	A	T	S	E	V	L	I	V	R	D	L	G	Y	A	Y	3.30568	0	47
sample	GGTFSDYAISSSGGSTAANPATSEVLIVRDLGYAY	G	G	T	F	S	D	Y	A	I	S	S	S	G	G	S	T	A	A	N	P	A	T	S	E	V	L	I	V	R	D	L	G	Y	A	Y	3.30568	0	47
sample	GGTFSDYAISSSGGSTAANPATSEVLIVRDLGYAY	G	G	T	F	S	D	Y	A	I	S	S	S	G	G	S	T	A	A	N	P	A	T	S	E	V	L	I	V	R	D	L	G	Y	A	Y	3.30568	0	47
sample	GGTFSDYAISSSGGSTAANPATSEVLIVRDLGYAY	G	G	T	F	S	D	Y	A	I	S	S	S	G	G	S	T	A	A	N	P	A	T	S	E	V	L	I	V	R	D	L	G	Y	A	Y	3.30568	0	47
sample	GGTFSDYAISSSGGSTAANPATSEVLIVRDLGYAY	G	G	T	F	S	D	Y	A	I	S	S	S	G	G	S	T	A	A	N	P	A	T	S	E	V	L	I	V	R	D	L	G	Y	A	Y	3.30568	0	47
sample	GGTFSDYAISSSGGSTAANPATSEVLIVRDLGYAY	G	G	T	F	S	D	Y	A	I	S	S	S	G	G	S	T	A	A	N	P	A	T	S	E	V	L	I	V	R	D	L	G	Y	A	Y	3.30568	0	47
sample	GGTFSDYAISSSGGSTAANPATSEVLIVRDLGYAY	G	G	T	F	S	D	Y	A	I	S	S	S	G	G	S	T	A	A	N	P	A	T	S	E	V	L	I	V	R	D	L	G	Y	A	Y	3.30568	0	47
sample	GGTFSDYAISSSGGSTAANPATSEVLIVRDLGYAY	G	G	T	F	S	D	Y	A	I	S	S	S	G	G	S	T	A	A	N	P	A	T	S	E	V	L	I	V	R	D	L	G	Y	A	Y	3.30568	0	47
S2	GGTFSDYAISSSGGSTAANPATSEVLIVRDLGYAY	G	G	T	F	S	D	Y	A	I	S	S	S	G	G	S	T	A	A	N	P	A	T	S	E	V	L	I	V	R	D	L	G	Y	A	Y	3.30568	0	47
sample	GRTLSDYAISWSGGSTAANPATSTVLIVRDLGYAY	G	R	T	L	S	D	Y	A	I	S	W	S	G	G	S	T	A	A	N	P	A	T	S	T	V	L	I	V	R	D	L	G	Y	A	Y	3.30846	1	48
sample	GFTLSDYAISWSGGSTAANPATSEVLIVRDLGYAY	G	F	T	L	S	D	Y	A	I	S	W	S	G	G	S	T	A	A	N	P	A	T	S	E	V	L	I	V	R	D	L	G	Y	A	Y	3.31696	1	49
sample	GFTLSDYAISWSGGSTAANPATSEVLIVRDLGYAY	G	F	T	L	S	D	Y	A	I	S	W	S	G	G	S	T	A	A	N	P	A	T	S	E	V	L	I	V	R	D	L	G	Y	A	Y	3.31696	0	49
sample	GFTLSDYAISWSGGSTAANPATSEVLIVRDLGYAY	G	F	T	L	S	D	Y	A	I	S	W	S	G	G	S	T	A	A	N	P	A	T	S	E	V	L	I	V	R	D	L	G	Y	A	Y	3.31696	0	49
sample	GFTLSDYAISWSGGSTAANPATSEVLIVRDLGYAY	G	F	T	L	S	D	Y	A	I	S	W	S	G	G	S	T	A	A	N	P	A	T	S	E	V	L	I	V	R	D	L	G	Y	A	Y	3.31696	0	49
sample	GRTFGDYAISSSGGSTAANPATSTVLIVRDLGYAY	G	R	T	F	G	D	Y	A	I	S	S	S	G	G	S	T	A	A	N	P	A	T	S	T	V	L	I	V	R	D	L	G	Y	A	Y	3.32181	1	50
sample	GFTLSSYAISSSGDSTAANPATSTVLIVRDLGYAY	G	F	T	L	S	S	Y	A	I	S	S	S	G	D	S	T	A	A	N	P	A	T	S	T	V	L	I	V	R	D	L	G	Y	A	Y	3.32244	1	51
S2	GRTFSNYAISSSGGSTAANPATSEVLIVRDLGYAY	G	R	T	F	S	N	Y	A	I	S	S	S	G	G	S	T	A	A	N	P	A	T	S	E	V	L	I	V	R	D	L	G	Y	A	Y	3.32427	1	52
S2	GRTFSNYAISSSGGSTAANPATSEVLIVRDLGYAY	G	R	T	F	S	N	Y	A	I	S	S	S	G	G	S	T	A	A	N	P	A	T	S	E	V	L	I	V	R	D	L	G	Y	A	Y	3.32427	0	52
sample	GRTFSNYAISSSGGSTAANPATSEVLIVRDLGYAY	G	R	T	F	S	N	Y	A	I	S	S	S	G	G	S	T	A	A	N	P	A	T	S	E	V	L	I	V	R	D	L	G	Y	A	Y	3.32427	0	52
sample	GRTFSNYAISSSGGSTAANPATSEVLIVRDLGYAY	G	R	T	F	S	N	Y	A	I	S	S	S	G	G	S	T	A	A	N	P	A	T	S	E	V	L	I	V	R	D	L	G	Y	A	Y	3.32427	0	52
sample	GRTFSNYAISSSGGSTAANPATSEVLIVRDLGYAY	G	R	T	F	S	N	Y	A	I	S	S	S	G	G	S	T	A	A	N	P	A	T	S	E	V	L	I	V	R	D	L	G	Y	A	Y	3.32427	0	52
sample	GRTFSNYAISSSGGSTAANPATSEVLIVRDLGYAY	G	R	T	F	S	N	Y	A	I	S	S	S	G	G	S	T	A	A	N	P	A	T	S	E	V	L	I	V	R	D	L	G	Y	A	Y	3.32427	0	52
sample	GRTFSNYAISSSGGSTAANPATSEVLIVRDLGYAY	G	R	T	F	S	N	Y	A	I	S	S	S	G	G	S	T	A	A	N	P	A	T	S	E	V	L	I	V	R	D	L	G	Y	A	Y	3.32427	0	52
sample	GRTFSNYAISSSGGSTAANPATSEVLIVRDLGYAY	G	R	T	F	S	N	Y	A	I	S	S	S	G	G	S	T	A	A	N	P	A	T	S	E	V	L	I	V	R	D	L	G	Y	A	Y	3.32427	0	52
sample	GRTFSNYAISSSGGSTAANPATSEVLIVRDLGYAY	G	R	T	F	S	N	Y	A	I	S	S	S	G	G	S	T	A	A	N	P	A	T	S	E	V	L	I	V	R	D	L	G	Y	A	Y	3.32427	0	52
sample	GRTFSNYAISSSGGSTAANPATSEVLIVRDLGYAY	G	R	T	F	S	N	Y	A	I	S	S	S	G	G	S	T	A	A	N	P	A	T	S	E	V	L	I	V	R	D	L	G	Y	A	Y	3.32427	0	52
S2	GRTFSNYAISSSGGSTAANPATSEVLIVRDLGYAY	G	R	T	F	S	N	Y	A	I	S	S	S	G	G	S	T	A	A	N	P	A	T	S	E	V	L	I	V	R	D	L	G	Y	A	Y	3.32427	0	52
sample	GRTFSSYAISWSGGSTAANPATSTVLIVRDLGYAY	G	R	T	F	S	S	Y	A	I	S	W	S	G	G	S	T	A	A	N	P	A	T	S	T	V	L	I	V	R	D	L	G	Y	A	Y	3.32677	1	53
sample	GRTFSDYAISRSGGSTAANPATSTVLIVRDLGYAY	G	R	T	F	S	D	Y	A	I	S	R	S	G	G	S	T	A	A	N	P	A	T	S	T	V	L	I	V	R	D	L	G	Y	A	Y	3.32894	1	54
sample	GRTFSDYAISRSGGSTAANPATSTVLIVRDLGYAY	G	R	T	F	S	D	Y	A	I	S	R	S	G	G	S	T	A	A	N	P	A	T	S	T	V	L	I	V	R	D	L	G	Y	A	Y	3.32894	0	54
sample	GRTFSDYAISRSGGSTAANPATSTVLIVRDLGYAY	G	R	T	F	S	D	Y	A	I	S	R	S	G	G	S	T	A	A	N	P	A	T	S	T	V	L	I	V	R	D	L	G	Y	A	Y	3.32894	0	54
S2	GRTFSDYAISRSGGSTAANPATSTVLIVRDLGYAY	G	R	T	F	S	D	Y	A	I	S	R	S	G	G	S	T	A	A	N	P	A	T	S	T	V	L	I	V	R	D	L	G	Y	A	Y	3.32894	0	54
sample	GFTFGDYAISSSGGSTAANPATSEVLIVRDLGYAY	G	F	T	F	G	D	Y	A	I	S	S	S	G	G	S	T	A	A	N	P	A	T	S	E	V	L	I	V	R	D	L	G	Y	A	Y	3.3303	1	55
S2	GFTFGDYAISSSGGSTAANPATSEVLIVRDLGYAY	G	F	T	F	G	D	Y	A	I	S	S	S	G	G	S	T	A	A	N	P	A	T	S	E	V	L	I	V	R	D	L	G	Y	A	Y	3.3303	0	55
sample	GFTLSDYAISSGGGSTAANPATSTVLIVRDLGYAY	G	F	T	L	S	D	Y	A	I	S	S	G	G	G	S	T	A	A	N	P	A	T	S	T	V	L	I	V	R	D	L	G	Y	A	Y	3.33231	1	56
sample	GFTFSSYAISWSGGSTAANPATSEVLIVRDLGYAY	G	F	T	F	S	S	Y	A	I	S	W	S	G	G	S	T	A	A	N	P	A	T	S	E	V	L	I	V	R	D	L	G	Y	A	Y	3.33526	1	57
sample	GFTFSSYAISWSGGSTAANPATSEVLIVRDLGYAY	G	F	T	F	S	S	Y	A	I	S	W	S	G	G	S	T	A	A	N	P	A	T	S	E	V	L	I	V	R	D	L	G	Y	A	Y	3.33526	0	57
sample	GFTFSSYAISWSGGSTAANPATSEVLIVRDLGYAY	G	F	T	F	S	S	Y	A	I	S	W	S	G	G	S	T	A	A	N	P	A	T	S	E	V	L	I	V	R	D	L	G	Y	A	Y	3.33526	0	57
sample	GFTFSDYAISRSGGSTAANPATSEVLIVRDLGYAY	G	F	T	F	S	D	Y	A	I	S	R	S	G	G	S	T	A	A	N	P	A	T	S	E	V	L	I	V	R	D	L	G	Y	A	Y	3.33743	1	58
sample	GFTFSDYAISRSGGSTAANPATSEVLIVRDLGYAY	G	F	T	F	S	D	Y	A	I	S	R	S	G	G	S	T	A	A	N	P	A	T	S	E	V	L	I	V	R	D	L	G	Y	A	Y	3.33743	0	58
S2	GFTFSDYAISRSGGSTAANPATSEVLIVRDLGYAY	G	F	T	F	S	D	Y	A	I	S	R	S	G	G	S	T	A	A	N	P	A	T	S	E	V	L	I	V	R	D	L	G	Y	A	Y	3.33743	0	58
sample	GFTFSDYAISSSGDNTAANPATSTVLIVRDLGYAY	G	F	T	F	S	D	Y	A	I	S	S	S	G	D	N	T	A	A	N	P	A	T	S	T	V	L	I	V	R	D	L	G	Y	A	Y	3.34257	1	59
sample	GGTLSSYAISSSGGSTAANPATSTVLIVRDLGYAY	G	G	T	L	S	S	Y	A	I	S	S	S	G	G	S	T	A	A	N	P	A	T	S	T	V	L	I	V	R	D	L	G	Y	A	Y	3.34311	1	60
sample	GGTLSSYAISSSGGSTAANPATSTVLIVRDLGYAY	G	G	T	L	S	S	Y	A	I	S	S	S	G	G	S	T	A	A	N	P	A	T	S	T	V	L	I	V	R	D	L	G	Y	A	Y	3.34311	0	60
S2	GGTLSSYAISSSGGSTAANPATSTVLIVRDLGYAY	G	G	T	L	S	S	Y	A	I	S	S	S	G	G	S	T	A	A	N	P	A	T	S	T	V	L	I	V	R	D	L	G	Y	A	Y	3.34311	0	60
sample	GRTLSDYAISSSGDSTAANPATSTVLIVRDLGYAY	G	R	T	L	S	D	Y	A	I	S	S	S	G	D	S	T	A	A	N	P	A	T	S	T	V	L	I	V	R	D	L	G	Y	A	Y	3.34616	1	61
sample	GFTFSSYAISSGGGSTAANPATSTVLIVRDLGYAY	G	F	T	F	S	S	Y	A	I	S	S	G	G	G	S	T	A	A	N	P	A	T	S	T	V	L	I	V	R	D	L	G	Y	A	Y	3.35062	1	62
sample	GFTLSDYAISSSGDSTAANPATSEVLIVRDLGYAY	G	F	T	L	S	D	Y	A	I	S	S	S	G	D	S	T	A	A	N	P	A	T	S	E	V	L	I	V	R	D	L	G	Y	A	Y	3.35465	1	63
sample	GFTLSDYAISSSGDSTAANPATSEVLIVRDLGYAY	G	F	T	L	S	D	Y	A	I	S	S	S	G	D	S	T	A	A	N	P	A	T	S	E	V	L	I	V	R	D	L	G	Y	A	Y	3.35465	0	63
S2	GRTFSDYAISWSGGSTAANPATSEVLIVRDLGYAY	G	R	T	F	S	D	Y	A	I	S	W	S	G	G	S	T	A	A	N	P	A	T	S	E	V	L	I	V	R	D	L	G	Y	A	Y	3.35899	1	64
sample	GRTFSDYAISWSGGSTAANPATSEVLIVRDLGYAY	G	R	T	F	S	D	Y	A	I	S	W	S	G	G	S	T	A	A	N	P	A	T	S	E	V	L	I	V	R	D	L	G	Y	A	Y	3.35899	0	64
sample	GRTFSDYAISWSGGSTAANPATSEVLIVRDLGYAY	G	R	T	F	S	D	Y	A	I	S	W	S	G	G	S	T	A	A	N	P	A	T	S	E	V	L	I	V	R	D	L	G	Y	A	Y	3.35899	0	64
sample	GRTFSDYAISWSGGSTAANPATSEVLIVRDLGYAY	G	R	T	F	S	D	Y	A	I	S	W	S	G	G	S	T	A	A	N	P	A	T	S	E	V	L	I	V	R	D	L	G	Y	A	Y	3.35899	0	64
sample	GRTFSDYAISWSGGSTAANPATSEVLIVRDLGYAY	G	R	T	F	S	D	Y	A	I	S	W	S	G	G	S	T	A	A	N	P	A	T	S	E	V	L	I	V	R	D	L	G	Y	A	Y	3.35899	0	64
sample	GRTFSDYAISWSGGSTAANPATSEVLIVRDLGYAY	G	R	T	F	S	D	Y	A	I	S	W	S	G	G	S	T	A	A	N	P	A	T	S	E	V	L	I	V	R	D	L	G	Y	A	Y	3.35899	0	64
sample	GRTFSDYAISWSGGSTAANPATSEVLIVRDLGYAY	G	R	T	F	S	D	Y	A	I	S	W	S	G	G	S	T	A	A	N	P	A	T	S	E	V	L	I	V	R	D	L	G	Y	A	Y	3.35899	0	64
sample	GRTFSDYAISWSGGSTAANPATSEVLIVRDLGYAY	G	R	T	F	S	D	Y	A	I	S	W	S	G	G	S	T	A	A	N	P	A	T	S	E	V	L	I	V	R	D	L	G	Y	A	Y	3.35899	0	64
S2	GRTFSDYAISWSGGSTAANPATSEVLIVRDLGYAY	G	R	T	F	S	D	Y	A	I	S	W	S	G	G	S	T	A	A	N	P	A	T	S	E	V	L	I	V	R	D	L	G	Y	A	Y	3.35899	0	64
sample	GGTFSDYAISSSGGNTAANPATSTVLIVRDLGYAY	G	G	T	F	S	D	Y	A	I	S	S	S	G	G	N	T	A	A	N	P	A	T	S	T	V	L	I	V	R	D	L	G	Y	A	Y	3.36325	1	65
sample	GGTFSDYAISSSGGNTAANPATSTVLIVRDLGYAY	G	G	T	F	S	D	Y	A	I	S	S	S	G	G	N	T	A	A	N	P	A	T	S	T	V	L	I	V	R	D	L	G	Y	A	Y	3.36325	0	65
sample	GRTFSSYAISSSGDSTAANPATSTVLIVRDLGYAY	G	R	T	F	S	S	Y	A	I	S	S	S	G	D	S	T	A	A	N	P	A	T	S	T	V	L	I	V	R	D	L	G	Y	A	Y	3.36447	1	66
sample	GRTFSSYAISSSGDSTAANPATSTVLIVRDLGYAY	G	R	T	F	S	S	Y	A	I	S	S	S	G	D	S	T	A	A	N	P	A	T	S	T	V	L	I	V	R	D	L	G	Y	A	Y	3.36447	0	66
S2	GRTFSSYAISSSGDSTAANPATSTVLIVRDLGYAY	G	R	T	F	S	S	Y	A	I	S	S	S	G	D	S	T	A	A	N	P	A	T	S	T	V	L	I	V	R	D	L	G	Y	A	Y	3.36447	0	66
S2	GRTLSSYAISSSGGNTAANPATSEVLIVRDLGYAY	G	R	T	L	S	S	Y	A	I	S	S	S	G	G	N	T	A	A	N	P	A	T	S	E	V	L	I	V	R	D	L	G	Y	A	Y	3.36678	1	67
sample	GRTLSSYAISSSGGNTAANPATSEVLIVRDLGYAY	G	R	T	L	S	S	Y	A	I	S	S	S	G	G	N	T	A	A	N	P	A	T	S	E	V	L	I	V	R	D	L	G	Y	A	Y	3.36678	0	67
sample	GRTLSSYAISSSGGNTAANPATSEVLIVRDLGYAY	G	R	T	L	S	S	Y	A	I	S	S	S	G	G	N	T	A	A	N	P	A	T	S	E	V	L	I	V	R	D	L	G	Y	A	Y	3.36678	0	67
S2	GRTLSSYAISSSGGNTAANPATSEVLIVRDLGYAY	G	R	T	L	S	S	Y	A	I	S	S	S	G	G	N	T	A	A	N	P	A	T	S	E	V	L	I	V	R	D	L	G	Y	A	Y	3.36678	0	67
sample	GFTLGSYAISSSGGSTAANPATSTVLIVRDLGYAY	G	F	T	L	G	S	Y	A	I	S	S	S	G	G	S	T	A	A	N	P	A	T	S	T	V	L	I	V	R	D	L	G	Y	A	Y	3.36773	1	68
sample	GFTLGSYAISSSGGSTAANPATSTVLIVRDLGYAY	G	F	T	L	G	S	Y	A	I	S	S	S	G	G	S	T	A	A	N	P	A	T	S	T	V	L	I	V	R	D	L	G	Y	A	Y	3.36773	0	68
sample	GFTFSSYAISSSGDSTAANPATSEVLIVRDLGYAY	G	F	T	F	S	S	Y	A	I	S	S	S	G	D	S	T	A	A	N	P	A	T	S	E	V	L	I	V	R	D	L	G	Y	A	Y	3.37296	1	69
sample	GFTFSSYAISSSGDSTAANPATSEVLIVRDLGYAY	G	F	T	F	S	S	Y	A	I	S	S	S	G	D	S	T	A	A	N	P	A	T	S	E	V	L	I	V	R	D	L	G	Y	A	Y	3.37296	0	69
sample	GFTFSSYAISSSGDSTAANPATSEVLIVRDLGYAY	G	F	T	F	S	S	Y	A	I	S	S	S	G	D	S	T	A	A	N	P	A	T	S	E	V	L	I	V	R	D	L	G	Y	A	Y	3.37296	0	69
sample	GFTFSSYAISSSGDSTAANPATSEVLIVRDLGYAY	G	F	T	F	S	S	Y	A	I	S	S	S	G	D	S	T	A	A	N	P	A	T	S	E	V	L	I	V	R	D	L	G	Y	A	Y	3.37296	0	69
S2	GRTFSDYAISSGGGSTAANPATSTVLIVRDLGYAY	G	R	T	F	S	D	Y	A	I	S	S	G	G	G	S	T	A	A	N	P	A	T	S	T	V	L	I	V	R	D	L	G	Y	A	Y	3.37434	1	70
sample	GRTFSDYAISSGGGSTAANPATSTVLIVRDLGYAY	G	R	T	F	S	D	Y	A	I	S	S	G	G	G	S	T	A	A	N	P	A	T	S	T	V	L	I	V	R	D	L	G	Y	A	Y	3.37434	0	70
sample	GRTFSDYAISSGGGSTAANPATSTVLIVRDLGYAY	G	R	T	F	S	D	Y	A	I	S	S	G	G	G	S	T	A	A	N	P	A	T	S	T	V	L	I	V	R	D	L	G	Y	A	Y	3.37434	0	70
sample	GRTFSDYAISSGGGSTAANPATSTVLIVRDLGYAY	G	R	T	F	S	D	Y	A	I	S	S	G	G	G	S	T	A	A	N	P	A	T	S	T	V	L	I	V	R	D	L	G	Y	A	Y	3.37434	0	70
S2	GRTFSDYAISSGGGSTAANPATSTVLIVRDLGYAY	G	R	T	F	S	D	Y	A	I	S	S	G	G	G	S	T	A	A	N	P	A	T	S	T	V	L	I	V	R	D	L	G	Y	A	Y	3.37434	0	70
sample	GGTLSDYAISSSGGSTAANPATSEVLIVRDLGYAY	G	G	T	L	S	D	Y	A	I	S	S	S	G	G	S	T	A	A	N	P	A	T	S	E	V	L	I	V	R	D	L	G	Y	A	Y	3.37533	1	71
sample	GFTLSDYVISSSGGSTAANPATSTVLIVRDLGYAY	G	F	T	L	S	D	Y	V	I	S	S	S	G	G	S	T	A	A	N	P	A	T	S	T	V	L	I	V	R	D	L	G	Y	A	Y	3.37745	1	72
sample	GFTLSDYVISSSGGSTAANPATSTVLIVRDLGYAY	G	F	T	L	S	D	Y	V	I	S	S	S	G	G	S	T	A	A	N	P	A	T	S	T	V	L	I	V	R	D	L	G	Y	A	Y	3.37745	0	72
sample	GFTLSDYVISSSGGSTAANPATSTVLIVRDLGYAY	G	F	T	L	S	D	Y	V	I	S	S	S	G	G	S	T	A	A	N	P	A	T	S	T	V	L	I	V	R	D	L	G	Y	A	Y	3.37745	0	72
sample	GFTLSDYVISSSGGSTAANPATSTVLIVRDLGYAY	G	F	T	L	S	D	Y	V	I	S	S	S	G	G	S	T	A	A	N	P	A	T	S	T	V	L	I	V	R	D	L	G	Y	A	Y	3.37745	0	72
sample	GFTLSDYVISSSGGSTAANPATSTVLIVRDLGYAY	G	F	T	L	S	D	Y	V	I	S	S	S	G	G	S	T	A	A	N	P	A	T	S	T	V	L	I	V	R	D	L	G	Y	A	Y	3.37745	0	72
sample	GFTLSDYVISSSGGSTAANPATSTVLIVRDLGYAY	G	F	T	L	S	D	Y	V	I	S	S	S	G	G	S	T	A	A	N	P	A	T	S	T	V	L	I	V	R	D	L	G	Y	A	Y	3.37745	0	72
sample	GFTLSDYVISSSGGSTAANPATSTVLIVRDLGYAY	G	F	T	L	S	D	Y	V	I	S	S	S	G	G	S	T	A	A	N	P	A	T	S	T	V	L	I	V	R	D	L	G	Y	A	Y	3.37745	0	72
sample	GFTLSDYVISSSGGSTAANPATSTVLIVRDLGYAY	G	F	T	L	S	D	Y	V	I	S	S	S	G	G	S	T	A	A	N	P	A	T	S	T	V	L	I	V	R	D	L	G	Y	A	Y	3.37745	0	72
sample	GFTLSDYVISSSGGSTAANPATSTVLIVRDLGYAY	G	F	T	L	S	D	Y	V	I	S	S	S	G	G	S	T	A	A	N	P	A	T	S	T	V	L	I	V	R	D	L	G	Y	A	Y	3.37745	0	72
sample	GFTLSDYVISSSGGSTAANPATSTVLIVRDLGYAY	G	F	T	L	S	D	Y	V	I	S	S	S	G	G	S	T	A	A	N	P	A	T	S	T	V	L	I	V	R	D	L	G	Y	A	Y	3.37745	0	72
sample	GFTLSDYVISSSGGSTAANPATSTVLIVRDLGYAY	G	F	T	L	S	D	Y	V	I	S	S	S	G	G	S	T	A	A	N	P	A	T	S	T	V	L	I	V	R	D	L	G	Y	A	Y	3.37745	0	72
sample	GFTLSDYVISSSGGSTAANPATSTVLIVRDLGYAY	G	F	T	L	S	D	Y	V	I	S	S	S	G	G	S	T	A	A	N	P	A	T	S	T	V	L	I	V	R	D	L	G	Y	A	Y	3.37745	0	72
sample	GFTLSDYVISSSGGSTAANPATSTVLIVRDLGYAY	G	F	T	L	S	D	Y	V	I	S	S	S	G	G	S	T	A	A	N	P	A	T	S	T	V	L	I	V	R	D	L	G	Y	A	Y	3.37745	0	72
sample	GFTLSDYVISSSGGSTAANPATSTVLIVRDLGYAY	G	F	T	L	S	D	Y	V	I	S	S	S	G	G	S	T	A	A	N	P	A	T	S	T	V	L	I	V	R	D	L	G	Y	A	Y	3.37745	0	72
S2	GFTLSDYVISSSGGSTAANPATSTVLIVRDLGYAY	G	F	T	L	S	D	Y	V	I	S	S	S	G	G	S	T	A	A	N	P	A	T	S	T	V	L	I	V	R	D	L	G	Y	A	Y	3.37745	0	72
sample	GRTFSNYAISSSGGNTAANPATSTVLIVRDLGYAY	G	R	T	F	S	N	Y	A	I	S	S	S	G	G	N	T	A	A	N	P	A	T	S	T	V	L	I	V	R	D	L	G	Y	A	Y	3.38184	1	73
S2	GRTFSNYAISSSGGNTAANPATSTVLIVRDLGYAY	G	R	T	F	S	N	Y	A	I	S	S	S	G	G	N	T	A	A	N	P	A	T	S	T	V	L	I	V	R	D	L	G	Y	A	Y	3.38184	0	73
S2	GFTFSDYAISSGGGSTAANPATSEVLIVRDLGYAY	G	F	T	F	S	D	Y	A	I	S	S	G	G	G	S	T	A	A	N	P	A	T	S	E	V	L	I	V	R	D	L	G	Y	A	Y	3.38284	1	74
sample	GFTFSDYAISSGGGSTAANPATSEVLIVRDLGYAY	G	F	T	F	S	D	Y	A	I	S	S	G	G	G	S	T	A	A	N	P	A	T	S	E	V	L	I	V	R	D	L	G	Y	A	Y	3.38284	0	74
sample	GFTFSDYAISSGGGSTAANPATSEVLIVRDLGYAY	G	F	T	F	S	D	Y	A	I	S	S	G	G	G	S	T	A	A	N	P	A	T	S	E	V	L	I	V	R	D	L	G	Y	A	Y	3.38284	0	74
sample	GFTFSDYAISSGGGSTAANPATSEVLIVRDLGYAY	G	F	T	F	S	D	Y	A	I	S	S	G	G	G	S	T	A	A	N	P	A	T	S	E	V	L	I	V	R	D	L	G	Y	A	Y	3.38284	0	74
S2	GFTFSDYAISSGGGSTAANPATSEVLIVRDLGYAY	G	F	T	F	S	D	Y	A	I	S	S	G	G	G	S	T	A	A	N	P	A	T	S	E	V	L	I	V	R	D	L	G	Y	A	Y	3.38284	0	74
sample	GFTFGDYAISSSGGNTAANPATSTVLIVRDLGYAY	G	F	T	F	G	D	Y	A	I	S	S	S	G	G	N	T	A	A	N	P	A	T	S	T	V	L	I	V	R	D	L	G	Y	A	Y	3.38787	1	75
sample	GRTFSDYAISSSGSSTAANPATSTVLIVRDLGYAY	G	R	T	F	S	D	Y	A	I	S	S	S	G	S	S	T	A	A	N	P	A	T	S	T	V	L	I	V	R	D	L	G	Y	A	Y	3.38992	1	76
sample	GRTFSDYAISSSGSSTAANPATSTVLIVRDLGYAY	G	R	T	F	S	D	Y	A	I	S	S	S	G	S	S	T	A	A	N	P	A	T	S	T	V	L	I	V	R	D	L	G	Y	A	Y	3.38992	0	76
sample	GFTFSNYAISSSGGNTAANPATSEVLIVRDLGYAY	G	F	T	F	S	N	Y	A	I	S	S	S	G	G	N	T	A	A	N	P	A	T	S	E	V	L	I	V	R	D	L	G	Y	A	Y	3.39033	1	77
sample	GFTFSNYAISSSGGNTAANPATSEVLIVRDLGYAY	G	F	T	F	S	N	Y	A	I	S	S	S	G	G	N	T	A	A	N	P	A	T	S	E	V	L	I	V	R	D	L	G	Y	A	Y	3.39033	0	77
S2	GGTFSSYAISSSGGSTAANPATSEVLIVRDLGYAY	G	G	T	F	S	S	Y	A	I	S	S	S	G	G	S	T	A	A	N	P	A	T	S	E	V	L	I	V	R	D	L	G	Y	A	Y	3.39363	1	78
sample	GGTFSSYAISSSGGSTAANPATSEVLIVRDLGYAY	G	G	T	F	S	S	Y	A	I	S	S	S	G	G	S	T	A	A	N	P	A	T	S	E	V	L	I	V	R	D	L	G	Y	A	Y	3.39363	0	78
sample	GGTFSSYAISSSGGSTAANPATSEVLIVRDLGYAY	G	G	T	F	S	S	Y	A	I	S	S	S	G	G	S	T	A	A	N	P	A	T	S	E	V	L	I	V	R	D	L	G	Y	A	Y	3.39363	0	78
sample	GGTFSSYAISSSGGSTAANPATSEVLIVRDLGYAY	G	G	T	F	S	S	Y	A	I	S	S	S	G	G	S	T	A	A	N	P	A	T	S	E	V	L	I	V	R	D	L	G	Y	A	Y	3.39363	0	78
sample	GGTFSSYAISSSGGSTAANPATSEVLIVRDLGYAY	G	G	T	F	S	S	Y	A	I	S	S	S	G	G	S	T	A	A	N	P	A	T	S	E	V	L	I	V	R	D	L	G	Y	A	Y	3.39363	0	78
sample	GGTFSSYAISSSGGSTAANPATSEVLIVRDLGYAY	G	G	T	F	S	S	Y	A	I	S	S	S	G	G	S	T	A	A	N	P	A	T	S	E	V	L	I	V	R	D	L	G	Y	A	Y	3.39363	0	78
S2	GGTFSSYAISSSGGSTAANPATSEVLIVRDLGYAY	G	G	T	F	S	S	Y	A	I	S	S	S	G	G	S	T	A	A	N	P	A	T	S	E	V	L	I	V	R	D	L	G	Y	A	Y	3.39363	0	78
sample	GRTLSNYAISSSGGSTAANPATSEVLIVRDLGYAY	G	R	T	L	S	N	Y	A	I	S	S	S	G	G	S	T	A	A	N	P	A	T	S	E	V	L	I	V	R	D	L	G	Y	A	Y	3.39392	1	79
sample	GRTLSNYAISSSGGSTAANPATSEVLIVRDLGYAY	G	R	T	L	S	N	Y	A	I	S	S	S	G	G	S	T	A	A	N	P	A	T	S	E	V	L	I	V	R	D	L	G	Y	A	Y	3.39392	0	79
sample	GRTLSNYAISSSGGSTAANPATSEVLIVRDLGYAY	G	R	T	L	S	N	Y	A	I	S	S	S	G	G	S	T	A	A	N	P	A	T	S	E	V	L	I	V	R	D	L	G	Y	A	Y	3.39392	0	79
sample	GRTLSNYAISSSGGSTAANPATSEVLIVRDLGYAY	G	R	T	L	S	N	Y	A	I	S	S	S	G	G	S	T	A	A	N	P	A	T	S	E	V	L	I	V	R	D	L	G	Y	A	Y	3.39392	0	79
sample	GRTLSNYAISSSGGSTAANPATSEVLIVRDLGYAY	G	R	T	L	S	N	Y	A	I	S	S	S	G	G	S	T	A	A	N	P	A	T	S	E	V	L	I	V	R	D	L	G	Y	A	Y	3.39392	0	79
S2	GRTLSNYAISSSGGSTAANPATSEVLIVRDLGYAY	G	R	T	L	S	N	Y	A	I	S	S	S	G	G	S	T	A	A	N	P	A	T	S	E	V	L	I	V	R	D	L	G	Y	A	Y	3.39392	0	79
S2	GRTLSSYAISWSGGSTAANPATSTVLIVRDLGYAY	G	R	T	L	S	S	Y	A	I	S	W	S	G	G	S	T	A	A	N	P	A	T	S	T	V	L	I	V	R	D	L	G	Y	A	Y	3.39642	1	80
S2	GRTLSSYAISWSGGSTAANPATSTVLIVRDLGYAY	G	R	T	L	S	S	Y	A	I	S	W	S	G	G	S	T	A	A	N	P	A	T	S	T	V	L	I	V	R	D	L	G	Y	A	Y	3.39642	0	80
sample	GRTFSDYAISSSGDSTAANPATSEVLIVRDLGYAY	G	R	T	F	S	D	Y	A	I	S	S	S	G	D	S	T	A	A	N	P	A	T	S	E	V	L	I	V	R	D	L	G	Y	A	Y	3.39669	1	81
sample	GFTFSDYAISSSGSSTAANPATSEVLIVRDLGYAY	G	F	T	F	S	D	Y	A	I	S	S	S	G	S	S	T	A	A	N	P	A	T	S	E	V	L	I	V	R	D	L	G	Y	A	Y	3.39842	1	82
sample	GFTFSDYAISSSGSSTAANPATSEVLIVRDLGYAY	G	F	T	F	S	D	Y	A	I	S	S	S	G	S	S	T	A	A	N	P	A	T	S	E	V	L	I	V	R	D	L	G	Y	A	Y	3.39842	0	82
sample	GFTFSDYAISSSGSSTAANPATSEVLIVRDLGYAY	G	F	T	F	S	D	Y	A	I	S	S	S	G	S	S	T	A	A	N	P	A	T	S	E	V	L	I	V	R	D	L	G	Y	A	Y	3.39842	0	82
sample	GRTLSDYAISRSGGSTAANPATSTVLIVRDLGYAY	G	R	T	L	S	D	Y	A	I	S	R	S	G	G	S	T	A	A	N	P	A	T	S	T	V	L	I	V	R	D	L	G	Y	A	Y	3.39859	1	83
sample	GRTLSDYAISRSGGSTAANPATSTVLIVRDLGYAY	G	R	T	L	S	D	Y	A	I	S	R	S	G	G	S	T	A	A	N	P	A	T	S	T	V	L	I	V	R	D	L	G	Y	A	Y	3.39859	0	83
sample	GRTLSDYAISRSGGSTAANPATSTVLIVRDLGYAY	G	R	T	L	S	D	Y	A	I	S	R	S	G	G	S	T	A	A	N	P	A	T	S	T	V	L	I	V	R	D	L	G	Y	A	Y	3.39859	0	83
S2	GFTLSSYAISWSGGSTAANPATSEVLIVRDLGYAY	G	F	T	L	S	S	Y	A	I	S	W	S	G	G	S	T	A	A	N	P	A	T	S	E	V	L	I	V	R	D	L	G	Y	A	Y	3.40491	1	84
S2	GFTLSSYAISWSGGSTAANPATSEVLIVRDLGYAY	G	F	T	L	S	S	Y	A	I	S	W	S	G	G	S	T	A	A	N	P	A	T	S	E	V	L	I	V	R	D	L	G	Y	A	Y	3.40491	0	84
S2	GFTLSSYAISWSGGSTAANPATSEVLIVRDLGYAY	G	F	T	L	S	S	Y	A	I	S	W	S	G	G	S	T	A	A	N	P	A	T	S	E	V	L	I	V	R	D	L	G	Y	A	Y	3.40491	0	84
sample	GFTLSSYAISWSGGSTAANPATSEVLIVRDLGYAY	G	F	T	L	S	S	Y	A	I	S	W	S	G	G	S	T	A	A	N	P	A	T	S	E	V	L	I	V	R	D	L	G	Y	A	Y	3.40491	0	84
sample	GFTLSSYAISWSGGSTAANPATSEVLIVRDLGYAY	G	F	T	L	S	S	Y	A	I	S	W	S	G	G	S	T	A	A	N	P	A	T	S	E	V	L	I	V	R	D	L	G	Y	A	Y	3.40491	0	84
sample	GFTLSSYAISWSGGSTAANPATSEVLIVRDLGYAY	G	F	T	L	S	S	Y	A	I	S	W	S	G	G	S	T	A	A	N	P	A	T	S	E	V	L	I	V	R	D	L	G	Y	A	Y	3.40491	0	84
sample	GFTLSSYAISWSGGSTAANPATSEVLIVRDLGYAY	G	F	T	L	S	S	Y	A	I	S	W	S	G	G	S	T	A	A	N	P	A	T	S	E	V	L	I	V	R	D	L	G	Y	A	Y	3.40491	0	84
sample	GFTLSSYAISWSGGSTAANPATSEVLIVRDLGYAY	G	F	T	L	S	S	Y	A	I	S	W	S	G	G	S	T	A	A	N	P	A	T	S	E	V	L	I	V	R	D	L	G	Y	A	Y	3.40491	0	84
sample	GFTLSSYAISWSGGSTAANPATSEVLIVRDLGYAY	G	F	T	L	S	S	Y	A	I	S	W	S	G	G	S	T	A	A	N	P	A	T	S	E	V	L	I	V	R	D	L	G	Y	A	Y	3.40491	0	84
sample	GFTLSSYAISWSGGSTAANPATSEVLIVRDLGYAY	G	F	T	L	S	S	Y	A	I	S	W	S	G	G	S	T	A	A	N	P	A	T	S	E	V	L	I	V	R	D	L	G	Y	A	Y	3.40491	0	84
sample	GFTLSSYAISWSGGSTAANPATSEVLIVRDLGYAY	G	F	T	L	S	S	Y	A	I	S	W	S	G	G	S	T	A	A	N	P	A	T	S	E	V	L	I	V	R	D	L	G	Y	A	Y	3.40491	0	84
sample	GFTLSSYAISWSGGSTAANPATSEVLIVRDLGYAY	G	F	T	L	S	S	Y	A	I	S	W	S	G	G	S	T	A	A	N	P	A	T	S	E	V	L	I	V	R	D	L	G	Y	A	Y	3.40491	0	84
sample	GFTLSSYAISWSGGSTAANPATSEVLIVRDLGYAY	G	F	T	L	S	S	Y	A	I	S	W	S	G	G	S	T	A	A	N	P	A	T	S	E	V	L	I	V	R	D	L	G	Y	A	Y	3.40491	0	84
S2	GFTLSSYAISWSGGSTAANPATSEVLIVRDLGYAY	G	F	T	L	S	S	Y	A	I	S	W	S	G	G	S	T	A	A	N	P	A	T	S	E	V	L	I	V	R	D	L	G	Y	A	Y	3.40491	0	84
sample	GRTFGSYAISSSGGSTAANPATSTVLIVRDLGYAY	G	R	T	F	G	S	Y	A	I	S	S	S	G	G	S	T	A	A	N	P	A	T	S	T	V	L	I	V	R	D	L	G	Y	A	Y	3.40976	1	85
sample	GRTFGSYAISSSGGSTAANPATSTVLIVRDLGYAY	G	R	T	F	G	S	Y	A	I	S	S	S	G	G	S	T	A	A	N	P	A	T	S	T	V	L	I	V	R	D	L	G	Y	A	Y	3.40976	0	85
sample	GRTFSDYAISWSGGNTAANPATSTVLIVRDLGYAY	G	R	T	F	S	D	Y	A	I	S	W	S	G	G	N	T	A	A	N	P	A	T	S	T	V	L	I	V	R	D	L	G	Y	A	Y	3.41656	1	86
S2	GFTFGSYAISSSGGSTAANPATSEVLIVRDLGYAY	G	F	T	F	G	S	Y	A	I	S	S	S	G	G	S	T	A	A	N	P	A	T	S	E	V	L	I	V	R	D	L	G	Y	A	Y	3.41826	1	87
sample	GFTFGSYAISSSGGSTAANPATSEVLIVRDLGYAY	G	F	T	F	G	S	Y	A	I	S	S	S	G	G	S	T	A	A	N	P	A	T	S	E	V	L	I	V	R	D	L	G	Y	A	Y	3.41826	0	87
sample	GFTFGSYAISSSGGSTAANPATSEVLIVRDLGYAY	G	F	T	F	G	S	Y	A	I	S	S	S	G	G	S	T	A	A	N	P	A	T	S	E	V	L	I	V	R	D	L	G	Y	A	Y	3.41826	0	87
sample	GFTFGSYAISSSGGSTAANPATSEVLIVRDLGYAY	G	F	T	F	G	S	Y	A	I	S	S	S	G	G	S	T	A	A	N	P	A	T	S	E	V	L	I	V	R	D	L	G	Y	A	Y	3.41826	0	87
sample	GFTFGSYAISSSGGSTAANPATSEVLIVRDLGYAY	G	F	T	F	G	S	Y	A	I	S	S	S	G	G	S	T	A	A	N	P	A	T	S	E	V	L	I	V	R	D	L	G	Y	A	Y	3.41826	0	87
sample	GFTFGSYAISSSGGSTAANPATSEVLIVRDLGYAY	G	F	T	F	G	S	Y	A	I	S	S	S	G	G	S	T	A	A	N	P	A	T	S	E	V	L	I	V	R	D	L	G	Y	A	Y	3.41826	0	87
S2	GFTFGSYAISSSGGSTAANPATSEVLIVRDLGYAY	G	F	T	F	G	S	Y	A	I	S	S	S	G	G	S	T	A	A	N	P	A	T	S	E	V	L	I	V	R	D	L	G	Y	A	Y	3.41826	0	87
sample	GFTFSNYAISWSGGSTAANPATSTVLIVRDLGYAY	G	F	T	F	S	N	Y	A	I	S	W	S	G	G	S	T	A	A	N	P	A	T	S	T	V	L	I	V	R	D	L	G	Y	A	Y	3.41997	1	88
sample	GFTFSNYAISWSGGSTAANPATSTVLIVRDLGYAY	G	F	T	F	S	N	Y	A	I	S	W	S	G	G	S	T	A	A	N	P	A	T	S	T	V	L	I	V	R	D	L	G	Y	A	Y	3.41997	0	88
sample	GFTFSNYAISWSGGSTAANPATSTVLIVRDLGYAY	G	F	T	F	S	N	Y	A	I	S	W	S	G	G	S	T	A	A	N	P	A	T	S	T	V	L	I	V	R	D	L	G	Y	A	Y	3.41997	0	88
S2	GFTFSNYAISWSGGSTAANPATSTVLIVRDLGYAY	G	F	T	F	S	N	Y	A	I	S	W	S	G	G	S	T	A	A	N	P	A	T	S	T	V	L	I	V	R	D	L	G	Y	A	Y	3.41997	0	88
sample	GFTLSSYAISSGGGSTAANPATSTVLIVRDLGYAY	G	F	T	L	S	S	Y	A	I	S	S	G	G	G	S	T	A	A	N	P	A	T	S	T	V	L	I	V	R	D	L	G	Y	A	Y	3.42027	1	89
S2	GFTLSSYAISSGGGSTAANPATSTVLIVRDLGYAY	G	F	T	L	S	S	Y	A	I	S	S	G	G	G	S	T	A	A	N	P	A	T	S	T	V	L	I	V	R	D	L	G	Y	A	Y	3.42027	0	89
sample	GRTFSDYAISGSGGSTAANPATSTVLIVRDLGYAY	G	R	T	F	S	D	Y	A	I	S	G	S	G	G	S	T	A	A	N	P	A	T	S	T	V	L	I	V	R	D	L	G	Y	A	Y	3.42503	1	90
sample	GFTFSDYAISWSGGNTAANPATSEVLIVRDLGYAY	G	F	T	F	S	D	Y	A	I	S	W	S	G	G	N	T	A	A	N	P	A	T	S	E	V	L	I	V	R	D	L	G	Y	A	Y	3.42505	1	91
sample	GFTFSDYVISSSGGSTAANPATSEVLIVRDLGYAY	G	F	T	F	S	D	Y	V	I	S	S	S	G	G	S	T	A	A	N	P	A	T	S	E	V	L	I	V	R	D	L	G	Y	A	Y	3.42797	1	92
sample	GRTLSDYAISWSGGSTAANPATSEVLIVRDLGYAY	G	R	T	L	S	D	Y	A	I	S	W	S	G	G	S	T	A	A	N	P	A	T	S	E	V	L	I	V	R	D	L	G	Y	A	Y	3.42864	1	93
sample	GRTLSDYAISWSGGSTAANPATSEVLIVRDLGYAY	G	R	T	L	S	D	Y	A	I	S	W	S	G	G	S	T	A	A	N	P	A	T	S	E	V	L	I	V	R	D	L	G	Y	A	Y	3.42864	0	93
sample	GRTLSDYAISWSGGSTAANPATSEVLIVRDLGYAY	G	R	T	L	S	D	Y	A	I	S	W	S	G	G	S	T	A	A	N	P	A	T	S	E	V	L	I	V	R	D	L	G	Y	A	Y	3.42864	0	93
sample	GRTLSSYAISSSGDSTAANPATSTVLIVRDLGYAY	G	R	T	L	S	S	Y	A	I	S	S	S	G	D	S	T	A	A	N	P	A	T	S	T	V	L	I	V	R	D	L	G	Y	A	Y	3.43411	1	94
sample	GRTLSSYAISSSGDSTAANPATSTVLIVRDLGYAY	G	R	T	L	S	S	Y	A	I	S	S	S	G	D	S	T	A	A	N	P	A	T	S	T	V	L	I	V	R	D	L	G	Y	A	Y	3.43411	0	94
sample	GFTFSDYAISSGGGNTAANPATSTVLIVRDLGYAY	G	F	T	F	S	D	Y	A	I	S	S	G	G	G	N	T	A	A	N	P	A	T	S	T	V	L	I	V	R	D	L	G	Y	A	Y	3.44041	1	95
sample	GFTFSDYAISSGGGNTAANPATSTVLIVRDLGYAY	G	F	T	F	S	D	Y	A	I	S	S	G	G	G	N	T	A	A	N	P	A	T	S	T	V	L	I	V	R	D	L	G	Y	A	Y	3.44041	0	95
sample	GFTFSDYAISSGGGNTAANPATSTVLIVRDLGYAY	G	F	T	F	S	D	Y	A	I	S	S	G	G	G	N	T	A	A	N	P	A	T	S	T	V	L	I	V	R	D	L	G	Y	A	Y	3.44041	0	95
sample	GRTFGDYAISSSGGSTAANPATSEVLIVRDLGYAY	G	R	T	F	G	D	Y	A	I	S	S	S	G	G	S	T	A	A	N	P	A	T	S	E	V	L	I	V	R	D	L	G	Y	A	Y	3.44198	1	96
sample	GFTLSSYAISSSGDSTAANPATSEVLIVRDLGYAY	G	F	T	L	S	S	Y	A	I	S	S	S	G	D	S	T	A	A	N	P	A	T	S	E	V	L	I	V	R	D	L	G	Y	A	Y	3.44261	1	97
sample	GFTLSSYAISSSGDSTAANPATSEVLIVRDLGYAY	G	F	T	L	S	S	Y	A	I	S	S	S	G	D	S	T	A	A	N	P	A	T	S	E	V	L	I	V	R	D	L	G	Y	A	Y	3.44261	0	97
sample	GRTLSDYAISSGGGSTAANPATSTVLIVRDLGYAY	G	R	T	L	S	D	Y	A	I	S	S	G	G	G	S	T	A	A	N	P	A	T	S	T	V	L	I	V	R	D	L	G	Y	A	Y	3.44399	1	98
sample	GRTFSSYAISWSGGSTAANPATSEVLIVRDLGYAY	G	R	T	F	S	S	Y	A	I	S	W	S	G	G	S	T	A	A	N	P	A	T	S	E	V	L	I	V	R	D	L	G	Y	A	Y	3.44694	1	99
sample	GRTFSSYAISWSGGSTAANPATSEVLIVRDLGYAY	G	R	T	F	S	S	Y	A	I	S	W	S	G	G	S	T	A	A	N	P	A	T	S	E	V	L	I	V	R	D	L	G	Y	A	Y	3.44694	0	99
sample	GRTFSSYAISWSGGSTAANPATSEVLIVRDLGYAY	G	R	T	F	S	S	Y	A	I	S	W	S	G	G	S	T	A	A	N	P	A	T	S	E	V	L	I	V	R	D	L	G	Y	A	Y	3.44694	0	99
sample	GRTFSSYAISWSGGSTAANPATSEVLIVRDLGYAY	G	R	T	F	S	S	Y	A	I	S	W	S	G	G	S	T	A	A	N	P	A	T	S	E	V	L	I	V	R	D	L	G	Y	A	Y	3.44694	0	99
sample	GRTFSDYAISRSGGSTAANPATSEVLIVRDLGYAY	G	R	T	F	S	D	Y	A	I	S	R	S	G	G	S	T	A	A	N	P	A	T	S	E	V	L	I	V	R	D	L	G	Y	A	Y	3.44911	1	100
sample	GRTFSDYAISRSGGSTAANPATSEVLIVRDLGYAY	G	R	T	F	S	D	Y	A	I	S	R	S	G	G	S	T	A	A	N	P	A	T	S	E	V	L	I	V	R	D	L	G	Y	A	Y	3.44911	0	100
sample	GRTFSDYAISRSGGSTAANPATSEVLIVRDLGYAY	G	R	T	F	S	D	Y	A	I	S	R	S	G	G	S	T	A	A	N	P	A	T	S	E	V	L	I	V	R	D	L	G	Y	A	Y	3.44911	0	100
sample	GRTFSDYAISRSGGSTAANPATSEVLIVRDLGYAY	G	R	T	F	S	D	Y	A	I	S	R	S	G	G	S	T	A	A	N	P	A	T	S	E	V	L	I	V	R	D	L	G	Y	A	Y	3.44911	0	100
sample	GRTFSDYAISRSGGSTAANPATSEVLIVRDLGYAY	G	R	T	F	S	D	Y	A	I	S	R	S	G	G	S	T	A	A	N	P	A	T	S	E	V	L	I	V	R	D	L	G	Y	A	Y	3.44911	0	100
S2	GRTFSDYAISRSGGSTAANPATSEVLIVRDLGYAY	G	R	T	F	S	D	Y	A	I	S	R	S	G	G	S	T	A	A	N	P	A	T	S	E	V	L	I	V	R	D	L	G	Y	A	Y	3.44911	0	100
sample	GFTLSDYAISSGGGSTAANPATSEVLIVRDLGYAY	G	F	T	L	S	D	Y	A	I	S	S	G	G	G	S	T	A	A	N	P	A	T	S	E	V	L	I	V	R	D	L	G	Y	A	Y	3.45248	1	101
S2	GFTLSDYAISSGGGSTAANPATSEVLIVRDLGYAY	G	F	T	L	S	D	Y	A	I	S	S	G	G	G	S	T	A	A	N	P	A	T	S	E	V	L	I	V	R	D	L	G	Y	A	Y	3.45248	0	101
sample	GRTFSDYAISSSGDNTAANPATSTVLIVRDLGYAY	G	R	T	F	S	D	Y	A	I	S	S	S	G	D	N	T	A	A	N	P	A	T	S	T	V	L	I	V	R	D	L	G	Y	A	Y	3.45425	1	102
sample	GFTFSDYAISSSGSNTAANPATSTVLIVRDLGYAY	G	F	T	F	S	D	Y	A	I	S	S	S	G	S	N	T	A	A	N	P	A	T	S	T	V	L	I	V	R	D	L	G	Y	A	Y	3.45598	1	103
sample	GFTFSDYAISSSGSNTAANPATSTVLIVRDLGYAY	G	F	T	F	S	D	Y	A	I	S	S	S	G	S	N	T	A	A	N	P	A	T	S	T	V	L	I	V	R	D	L	G	Y	A	Y	3.45598	0	103
sample	GFTFSDYAISSSGSNTAANPATSTVLIVRDLGYAY	G	F	T	F	S	D	Y	A	I	S	S	S	G	S	N	T	A	A	N	P	A	T	S	T	V	L	I	V	R	D	L	G	Y	A	Y	3.45598	0	103
sample	GFTLGDYAISSSGGNTAANPATSTVLIVRDLGYAY	G	F	T	L	G	D	Y	A	I	S	S	S	G	G	N	T	A	A	N	P	A	T	S	T	V	L	I	V	R	D	L	G	Y	A	Y	3.45752	1	104
S2	GFTFSNYAISSSGDSTAANPATSTVLIVRDLGYAY	G	F	T	F	S	N	Y	A	I	S	S	S	G	D	S	T	A	A	N	P	A	T	S	T	V	L	I	V	R	D	L	G	Y	A	Y	3.45767	1	105
S2	GFTFSNYAISSSGDSTAANPATSTVLIVRDLGYAY	G	F	T	F	S	N	Y	A	I	S	S	S	G	D	S	T	A	A	N	P	A	T	S	T	V	L	I	V	R	D	L	G	Y	A	Y	3.45767	0	105
S2	GFTFSNYAISSSGDSTAANPATSTVLIVRDLGYAY	G	F	T	F	S	N	Y	A	I	S	S	S	G	D	S	T	A	A	N	P	A	T	S	T	V	L	I	V	R	D	L	G	Y	A	Y	3.45767	0	105
S2	GRTFSSYAISSGGGSTAANPATSTVLIVRDLGYAY	G	R	T	F	S	S	Y	A	I	S	S	G	G	G	S	T	A	A	N	P	A	T	S	T	V	L	I	V	R	D	L	G	Y	A	Y	3.4623	1	106
S2	GRTFSSYAISSGGGSTAANPATSTVLIVRDLGYAY	G	R	T	F	S	S	Y	A	I	S	S	G	G	G	S	T	A	A	N	P	A	T	S	T	V	L	I	V	R	D	L	G	Y	A	Y	3.4623	0	106
S2	GRTFSSYAISSGGGSTAANPATSTVLIVRDLGYAY	G	R	T	F	S	S	Y	A	I	S	S	G	G	G	S	T	A	A	N	P	A	T	S	T	V	L	I	V	R	D	L	G	Y	A	Y	3.4623	0	106
S2	GRTFSSYAISSGGGSTAANPATSTVLIVRDLGYAY	G	R	T	F	S	S	Y	A	I	S	S	G	G	G	S	T	A	A	N	P	A	T	S	T	V	L	I	V	R	D	L	G	Y	A	Y	3.4623	0	106
S2	GRTFSSYAISSGGGSTAANPATSTVLIVRDLGYAY	G	R	T	F	S	S	Y	A	I	S	S	G	G	G	S	T	A	A	N	P	A	T	S	T	V	L	I	V	R	D	L	G	Y	A	Y	3.4623	0	106
S2	GRTFSSYAISSGGGSTAANPATSTVLIVRDLGYAY	G	R	T	F	S	S	Y	A	I	S	S	G	G	G	S	T	A	A	N	P	A	T	S	T	V	L	I	V	R	D	L	G	Y	A	Y	3.4623	0	106
sample	GRTFSSYAISSGGGSTAANPATSTVLIVRDLGYAY	G	R	T	F	S	S	Y	A	I	S	S	G	G	G	S	T	A	A	N	P	A	T	S	T	V	L	I	V	R	D	L	G	Y	A	Y	3.4623	0	106
sample	GRTFSSYAISSGGGSTAANPATSTVLIVRDLGYAY	G	R	T	F	S	S	Y	A	I	S	S	G	G	G	S	T	A	A	N	P	A	T	S	T	V	L	I	V	R	D	L	G	Y	A	Y	3.4623	0	106
sample	GRTFSSYAISSGGGSTAANPATSTVLIVRDLGYAY	G	R	T	F	S	S	Y	A	I	S	S	G	G	G	S	T	A	A	N	P	A	T	S	T	V	L	I	V	R	D	L	G	Y	A	Y	3.4623	0	106
sample	GRTFSSYAISSGGGSTAANPATSTVLIVRDLGYAY	G	R	T	F	S	S	Y	A	I	S	S	G	G	G	S	T	A	A	N	P	A	T	S	T	V	L	I	V	R	D	L	G	Y	A	Y	3.4623	0	106
sample	GRTFSSYAISSGGGSTAANPATSTVLIVRDLGYAY	G	R	T	F	S	S	Y	A	I	S	S	G	G	G	S	T	A	A	N	P	A	T	S	T	V	L	I	V	R	D	L	G	Y	A	Y	3.4623	0	106
sample	GRTFSSYAISSGGGSTAANPATSTVLIVRDLGYAY	G	R	T	F	S	S	Y	A	I	S	S	G	G	G	S	T	A	A	N	P	A	T	S	T	V	L	I	V	R	D	L	G	Y	A	Y	3.4623	0	106
sample	GRTFSSYAISSGGGSTAANPATSTVLIVRDLGYAY	G	R	T	F	S	S	Y	A	I	S	S	G	G	G	S	T	A	A	N	P	A	T	S	T	V	L	I	V	R	D	L	G	Y	A	Y	3.4623	0	106
sample	GRTFSSYAISSGGGSTAANPATSTVLIVRDLGYAY	G	R	T	F	S	S	Y	A	I	S	S	G	G	G	S	T	A	A	N	P	A	T	S	T	V	L	I	V	R	D	L	G	Y	A	Y	3.4623	0	106
sample	GRTFSSYAISSGGGSTAANPATSTVLIVRDLGYAY	G	R	T	F	S	S	Y	A	I	S	S	G	G	G	S	T	A	A	N	P	A	T	S	T	V	L	I	V	R	D	L	G	Y	A	Y	3.4623	0	106
sample	GRTFSSYAISSGGGSTAANPATSTVLIVRDLGYAY	G	R	T	F	S	S	Y	A	I	S	S	G	G	G	S	T	A	A	N	P	A	T	S	T	V	L	I	V	R	D	L	G	Y	A	Y	3.4623	0	106
sample	GRTFSSYAISSGGGSTAANPATSTVLIVRDLGYAY	G	R	T	F	S	S	Y	A	I	S	S	G	G	G	S	T	A	A	N	P	A	T	S	T	V	L	I	V	R	D	L	G	Y	A	Y	3.4623	0	106
sample	GRTFSSYAISSGGGSTAANPATSTVLIVRDLGYAY	G	R	T	F	S	S	Y	A	I	S	S	G	G	G	S	T	A	A	N	P	A	T	S	T	V	L	I	V	R	D	L	G	Y	A	Y	3.4623	0	106
sample	GRTFSSYAISSGGGSTAANPATSTVLIVRDLGYAY	G	R	T	F	S	S	Y	A	I	S	S	G	G	G	S	T	A	A	N	P	A	T	S	T	V	L	I	V	R	D	L	G	Y	A	Y	3.4623	0	106
sample	GRTFSSYAISSGGGSTAANPATSTVLIVRDLGYAY	G	R	T	F	S	S	Y	A	I	S	S	G	G	G	S	T	A	A	N	P	A	T	S	T	V	L	I	V	R	D	L	G	Y	A	Y	3.4623	0	106
sample	GRTFSSYAISSGGGSTAANPATSTVLIVRDLGYAY	G	R	T	F	S	S	Y	A	I	S	S	G	G	G	S	T	A	A	N	P	A	T	S	T	V	L	I	V	R	D	L	G	Y	A	Y	3.4623	0	106
sample	GRTFSSYAISSGGGSTAANPATSTVLIVRDLGYAY	G	R	T	F	S	S	Y	A	I	S	S	G	G	G	S	T	A	A	N	P	A	T	S	T	V	L	I	V	R	D	L	G	Y	A	Y	3.4623	0	106
sample	GRTFSSYAISSGGGSTAANPATSTVLIVRDLGYAY	G	R	T	F	S	S	Y	A	I	S	S	G	G	G	S	T	A	A	N	P	A	T	S	T	V	L	I	V	R	D	L	G	Y	A	Y	3.4623	0	106
sample	GRTFSSYAISSGGGSTAANPATSTVLIVRDLGYAY	G	R	T	F	S	S	Y	A	I	S	S	G	G	G	S	T	A	A	N	P	A	T	S	T	V	L	I	V	R	D	L	G	Y	A	Y	3.4623	0	106
sample	GRTFSSYAISSGGGSTAANPATSTVLIVRDLGYAY	G	R	T	F	S	S	Y	A	I	S	S	G	G	G	S	T	A	A	N	P	A	T	S	T	V	L	I	V	R	D	L	G	Y	A	Y	3.4623	0	106
sample	GRTFSSYAISSGGGSTAANPATSTVLIVRDLGYAY	G	R	T	F	S	S	Y	A	I	S	S	G	G	G	S	T	A	A	N	P	A	T	S	T	V	L	I	V	R	D	L	G	Y	A	Y	3.4623	0	106
sample	GRTFSSYAISSGGGSTAANPATSTVLIVRDLGYAY	G	R	T	F	S	S	Y	A	I	S	S	G	G	G	S	T	A	A	N	P	A	T	S	T	V	L	I	V	R	D	L	G	Y	A	Y	3.4623	0	106
sample	GRTFSSYAISSGGGSTAANPATSTVLIVRDLGYAY	G	R	T	F	S	S	Y	A	I	S	S	G	G	G	S	T	A	A	N	P	A	T	S	T	V	L	I	V	R	D	L	G	Y	A	Y	3.4623	0	106
sample	GRTFSSYAISSGGGSTAANPATSTVLIVRDLGYAY	G	R	T	F	S	S	Y	A	I	S	S	G	G	G	S	T	A	A	N	P	A	T	S	T	V	L	I	V	R	D	L	G	Y	A	Y	3.4623	0	106
sample	GRTFSSYAISSGGGSTAANPATSTVLIVRDLGYAY	G	R	T	F	S	S	Y	A	I	S	S	G	G	G	S	T	A	A	N	P	A	T	S	T	V	L	I	V	R	D	L	G	Y	A	Y	3.4623	0	106
sample	GRTFSSYAISSGGGSTAANPATSTVLIVRDLGYAY	G	R	T	F	S	S	Y	A	I	S	S	G	G	G	S	T	A	A	N	P	A	T	S	T	V	L	I	V	R	D	L	G	Y	A	Y	3.4623	0	106
sample	GRTFSSYAISSGGGSTAANPATSTVLIVRDLGYAY	G	R	T	F	S	S	Y	A	I	S	S	G	G	G	S	T	A	A	N	P	A	T	S	T	V	L	I	V	R	D	L	G	Y	A	Y	3.4623	0	106
sample	GRTFSSYAISSGGGSTAANPATSTVLIVRDLGYAY	G	R	T	F	S	S	Y	A	I	S	S	G	G	G	S	T	A	A	N	P	A	T	S	T	V	L	I	V	R	D	L	G	Y	A	Y	3.4623	0	106
sample	GRTFSSYAISSGGGSTAANPATSTVLIVRDLGYAY	G	R	T	F	S	S	Y	A	I	S	S	G	G	G	S	T	A	A	N	P	A	T	S	T	V	L	I	V	R	D	L	G	Y	A	Y	3.4623	0	106
sample	GRTFSSYAISSGGGSTAANPATSTVLIVRDLGYAY	G	R	T	F	S	S	Y	A	I	S	S	G	G	G	S	T	A	A	N	P	A	T	S	T	V	L	I	V	R	D	L	G	Y	A	Y	3.4623	0	106
sample	GRTFSSYAISSGGGSTAANPATSTVLIVRDLGYAY	G	R	T	F	S	S	Y	A	I	S	S	G	G	G	S	T	A	A	N	P	A	T	S	T	V	L	I	V	R	D	L	G	Y	A	Y	3.4623	0	106
S2	GRTFSSYAISSGGGSTAANPATSTVLIVRDLGYAY	G	R	T	F	S	S	Y	A	I	S	S	G	G	G	S	T	A	A	N	P	A	T	S	T	V	L	I	V	R	D	L	G	Y	A	Y	3.4623	0	106
sample	GFTFSDYAISSSGDNTAANPATSEVLIVRDLGYAY	G	F	T	F	S	D	Y	A	I	S	S	S	G	D	N	T	A	A	N	P	A	T	S	E	V	L	I	V	R	D	L	G	Y	A	Y	3.46275	1	107
S2	GFTFSDYAISSSGDNTAANPATSEVLIVRDLGYAY	G	F	T	F	S	D	Y	A	I	S	S	S	G	D	N	T	A	A	N	P	A	T	S	E	V	L	I	V	R	D	L	G	Y	A	Y	3.46275	0	107
S2	GGTLSSYAISSSGGSTAANPATSEVLIVRDLGYAY	G	G	T	L	S	S	Y	A	I	S	S	S	G	G	S	T	A	A	N	P	A	T	S	E	V	L	I	V	R	D	L	G	Y	A	Y	3.46328	1	108
S2	GGTLSSYAISSSGGSTAANPATSEVLIVRDLGYAY	G	G	T	L	S	S	Y	A	I	S	S	S	G	G	S	T	A	A	N	P	A	T	S	E	V	L	I	V	R	D	L	G	Y	A	Y	3.46328	0	108
S2	GGTLSSYAISSSGGSTAANPATSEVLIVRDLGYAY	G	G	T	L	S	S	Y	A	I	S	S	S	G	G	S	T	A	A	N	P	A	T	S	E	V	L	I	V	R	D	L	G	Y	A	Y	3.46328	0	108
S2	GGTLSSYAISSSGGSTAANPATSEVLIVRDLGYAY	G	G	T	L	S	S	Y	A	I	S	S	S	G	G	S	T	A	A	N	P	A	T	S	E	V	L	I	V	R	D	L	G	Y	A	Y	3.46328	0	108
S2	GGTLSSYAISSSGGSTAANPATSEVLIVRDLGYAY	G	G	T	L	S	S	Y	A	I	S	S	S	G	G	S	T	A	A	N	P	A	T	S	E	V	L	I	V	R	D	L	G	Y	A	Y	3.46328	0	108
sample	GGTLSSYAISSSGGSTAANPATSEVLIVRDLGYAY	G	G	T	L	S	S	Y	A	I	S	S	S	G	G	S	T	A	A	N	P	A	T	S	E	V	L	I	V	R	D	L	G	Y	A	Y	3.46328	0	108
S2	GGTLSSYAISSSGGSTAANPATSEVLIVRDLGYAY	G	G	T	L	S	S	Y	A	I	S	S	S	G	G	S	T	A	A	N	P	A	T	S	E	V	L	I	V	R	D	L	G	Y	A	Y	3.46328	0	108
sample	GFTLSDYAISSSGSSTAANPATSEVLIVRDLGYAY	G	F	T	L	S	D	Y	A	I	S	S	S	G	S	S	T	A	A	N	P	A	T	S	E	V	L	I	V	R	D	L	G	Y	A	Y	3.46806	1	109
sample	GFTFSSYAISSGGGSTAANPATSEVLIVRDLGYAY	G	F	T	F	S	S	Y	A	I	S	S	G	G	G	S	T	A	A	N	P	A	T	S	E	V	L	I	V	R	D	L	G	Y	A	Y	3.47079	1	110
sample	GFTFSSYAISSGGGSTAANPATSEVLIVRDLGYAY	G	F	T	F	S	S	Y	A	I	S	S	G	G	G	S	T	A	A	N	P	A	T	S	E	V	L	I	V	R	D	L	G	Y	A	Y	3.47079	0	110
sample	GFTFSSYAISSGGGSTAANPATSEVLIVRDLGYAY	G	F	T	F	S	S	Y	A	I	S	S	G	G	G	S	T	A	A	N	P	A	T	S	E	V	L	I	V	R	D	L	G	Y	A	Y	3.47079	0	110
sample	GFTFSSYAISSGGGSTAANPATSEVLIVRDLGYAY	G	F	T	F	S	S	Y	A	I	S	S	G	G	G	S	T	A	A	N	P	A	T	S	E	V	L	I	V	R	D	L	G	Y	A	Y	3.47079	0	110
sample	GFTLSSYAISGSGGSTAANPATSTVLIVRDLGYAY	G	F	T	L	S	S	Y	A	I	S	G	S	G	G	S	T	A	A	N	P	A	T	S	T	V	L	I	V	R	D	L	G	Y	A	Y	3.47095	1	111
sample	GFTFGSYAISSSGGNTAANPATSTVLIVRDLGYAY	G	F	T	F	G	S	Y	A	I	S	S	S	G	G	N	T	A	A	N	P	A	T	S	T	V	L	I	V	R	D	L	G	Y	A	Y	3.47583	1	112
sample	GRTFSSYAISSSGSSTAANPATSTVLIVRDLGYAY	G	R	T	F	S	S	Y	A	I	S	S	S	G	S	S	T	A	A	N	P	A	T	S	T	V	L	I	V	R	D	L	G	Y	A	Y	3.47788	1	113
S2	GRTLGSYAISSSGGSTAANPATSTVLIVRDLGYAY	G	R	T	L	G	S	Y	A	I	S	S	S	G	G	S	T	A	A	N	P	A	T	S	T	V	L	I	V	R	D	L	G	Y	A	Y	3.47941	1	114
sample	GGTFSDYAISSSGGNTAANPATSEVLIVRDLGYAY	G	G	T	F	S	D	Y	A	I	S	S	S	G	G	N	T	A	A	N	P	A	T	S	E	V	L	I	V	R	D	L	G	Y	A	Y	3.48342	1	115
sample	GRTFSSYAISSSGDSTAANPATSEVLIVRDLGYAY	G	R	T	F	S	S	Y	A	I	S	S	S	G	D	S	T	A	A	N	P	A	T	S	E	V	L	I	V	R	D	L	G	Y	A	Y	3.48464	1	116
sample	GRTFSSYAISSSGDSTAANPATSEVLIVRDLGYAY	G	R	T	F	S	S	Y	A	I	S	S	S	G	D	S	T	A	A	N	P	A	T	S	E	V	L	I	V	R	D	L	G	Y	A	Y	3.48464	0	116
sample	GFTFSSYAISSSGSSTAANPATSEVLIVRDLGYAY	G	F	T	F	S	S	Y	A	I	S	S	S	G	S	S	T	A	A	N	P	A	T	S	E	V	L	I	V	R	D	L	G	Y	A	Y	3.48637	1	117
sample	GRTLSSYAISRSGGSTAANPATSTVLIVRDLGYAY	G	R	T	L	S	S	Y	A	I	S	R	S	G	G	S	T	A	A	N	P	A	T	S	T	V	L	I	V	R	D	L	G	Y	A	Y	3.48654	1	118
sample	GRTLSSYAISRSGGSTAANPATSTVLIVRDLGYAY	G	R	T	L	S	S	Y	A	I	S	R	S	G	G	S	T	A	A	N	P	A	T	S	T	V	L	I	V	R	D	L	G	Y	A	Y	3.48654	0	118
sample	GFTLGSYAISSSGGSTAANPATSEVLIVRDLGYAY	G	F	T	L	G	S	Y	A	I	S	S	S	G	G	S	T	A	A	N	P	A	T	S	E	V	L	I	V	R	D	L	G	Y	A	Y	3.48791	1	119
S2	GFTLGSYAISSSGGSTAANPATSEVLIVRDLGYAY	G	F	T	L	G	S	Y	A	I	S	S	S	G	G	S	T	A	A	N	P	A	T	S	E	V	L	I	V	R	D	L	G	Y	A	Y	3.48791	0	119
sample	GRTLSDYVISSSGGSTAANPATSTVLIVRDLGYAY	G	R	T	L	S	D	Y	V	I	S	S	S	G	G	S	T	A	A	N	P	A	T	S	T	V	L	I	V	R	D	L	G	Y	A	Y	3.48913	1	120
sample	GFTLSNYAISWSGGSTAANPATSTVLIVRDLGYAY	G	F	T	L	S	N	Y	A	I	S	W	S	G	G	S	T	A	A	N	P	A	T	S	T	V	L	I	V	R	D	L	G	Y	A	Y	3.48962	1	121
sample	GFTLSNYAISWSGGSTAANPATSTVLIVRDLGYAY	G	F	T	L	S	N	Y	A	I	S	W	S	G	G	S	T	A	A	N	P	A	T	S	T	V	L	I	V	R	D	L	G	Y	A	Y	3.48962	0	121
sample	GFTFSDYAISGSGGNTAANPATSTVLIVRDLGYAY	G	F	T	F	S	D	Y	A	I	S	G	S	G	G	N	T	A	A	N	P	A	T	S	T	V	L	I	V	R	D	L	G	Y	A	Y	3.49109	1	122
sample	GFTFSDYAISGSGGNTAANPATSTVLIVRDLGYAY	G	F	T	F	S	D	Y	A	I	S	G	S	G	G	N	T	A	A	N	P	A	T	S	T	V	L	I	V	R	D	L	G	Y	A	Y	3.49109	0	122
sample	GFTFSDYAISWSGDSTAANPATSTVLIVRDLGYAY	G	F	T	F	S	D	Y	A	I	S	W	S	G	D	S	T	A	A	N	P	A	T	S	T	V	L	I	V	R	D	L	G	Y	A	Y	3.49239	1	123
S2	GFTFSDYAISWSGDSTAANPATSTVLIVRDLGYAY	G	F	T	F	S	D	Y	A	I	S	W	S	G	D	S	T	A	A	N	P	A	T	S	T	V	L	I	V	R	D	L	G	Y	A	Y	3.49239	0	123
sample	GRTFSDYAISSGGGSTAANPATSEVLIVRDLGYAY	G	R	T	F	S	D	Y	A	I	S	S	G	G	G	S	T	A	A	N	P	A	T	S	E	V	L	I	V	R	D	L	G	Y	A	Y	3.49452	1	124
sample	GFTLSDYAISWSGGNTAANPATSEVLIVRDLGYAY	G	F	T	L	S	D	Y	A	I	S	W	S	G	G	N	T	A	A	N	P	A	T	S	E	V	L	I	V	R	D	L	G	Y	A	Y	3.4947	1	125
sample	GFTLSSYAISRSGGSTAANPATSEVLIVRDLGYAY	G	F	T	L	S	S	Y	A	I	S	R	S	G	G	S	T	A	A	N	P	A	T	S	E	V	L	I	V	R	D	L	G	Y	A	Y	3.49504	1	126
sample	GFTLSSYAISRSGGSTAANPATSEVLIVRDLGYAY	G	F	T	L	S	S	Y	A	I	S	R	S	G	G	S	T	A	A	N	P	A	T	S	E	V	L	I	V	R	D	L	G	Y	A	Y	3.49504	0	126
S2	GFTLSSYAISRSGGSTAANPATSEVLIVRDLGYAY	G	F	T	L	S	S	Y	A	I	S	R	S	G	G	S	T	A	A	N	P	A	T	S	E	V	L	I	V	R	D	L	G	Y	A	Y	3.49504	0	126
S2	GFTLSDYVISSSGGSTAANPATSEVLIVRDLGYAY	G	F	T	L	S	D	Y	V	I	S	S	S	G	G	S	T	A	A	N	P	A	T	S	E	V	L	I	V	R	D	L	G	Y	A	Y	3.49762	1	127
S2	GFTLSDYVISSSGGSTAANPATSEVLIVRDLGYAY	G	F	T	L	S	D	Y	V	I	S	S	S	G	G	S	T	A	A	N	P	A	T	S	E	V	L	I	V	R	D	L	G	Y	A	Y	3.49762	0	127
S2	GFTLSDYVISSSGGSTAANPATSEVLIVRDLGYAY	G	F	T	L	S	D	Y	V	I	S	S	S	G	G	S	T	A	A	N	P	A	T	S	E	V	L	I	V	R	D	L	G	Y	A	Y	3.49762	0	127
S2	GFTLSDYVISSSGGSTAANPATSEVLIVRDLGYAY	G	F	T	L	S	D	Y	V	I	S	S	S	G	G	S	T	A	A	N	P	A	T	S	E	V	L	I	V	R	D	L	G	Y	A	Y	3.49762	0	127
S2	GFTLSDYVISSSGGSTAANPATSEVLIVRDLGYAY	G	F	T	L	S	D	Y	V	I	S	S	S	G	G	S	T	A	A	N	P	A	T	S	E	V	L	I	V	R	D	L	G	Y	A	Y	3.49762	0	127
S2	GFTLSDYVISSSGGSTAANPATSEVLIVRDLGYAY	G	F	T	L	S	D	Y	V	I	S	S	S	G	G	S	T	A	A	N	P	A	T	S	E	V	L	I	V	R	D	L	G	Y	A	Y	3.49762	0	127
S2	GFTLSDYVISSSGGSTAANPATSEVLIVRDLGYAY	G	F	T	L	S	D	Y	V	I	S	S	S	G	G	S	T	A	A	N	P	A	T	S	E	V	L	I	V	R	D	L	G	Y	A	Y	3.49762	0	127
S2	GFTLSDYVISSSGGSTAANPATSEVLIVRDLGYAY	G	F	T	L	S	D	Y	V	I	S	S	S	G	G	S	T	A	A	N	P	A	T	S	E	V	L	I	V	R	D	L	G	Y	A	Y	3.49762	0	127
S2	GFTLSDYVISSSGGSTAANPATSEVLIVRDLGYAY	G	F	T	L	S	D	Y	V	I	S	S	S	G	G	S	T	A	A	N	P	A	T	S	E	V	L	I	V	R	D	L	G	Y	A	Y	3.49762	0	127
S2	GFTLSDYVISSSGGSTAANPATSEVLIVRDLGYAY	G	F	T	L	S	D	Y	V	I	S	S	S	G	G	S	T	A	A	N	P	A	T	S	E	V	L	I	V	R	D	L	G	Y	A	Y	3.49762	0	127
S2	GFTLSDYVISSSGGSTAANPATSEVLIVRDLGYAY	G	F	T	L	S	D	Y	V	I	S	S	S	G	G	S	T	A	A	N	P	A	T	S	E	V	L	I	V	R	D	L	G	Y	A	Y	3.49762	0	127
S2	GFTLSDYVISSSGGSTAANPATSEVLIVRDLGYAY	G	F	T	L	S	D	Y	V	I	S	S	S	G	G	S	T	A	A	N	P	A	T	S	E	V	L	I	V	R	D	L	G	Y	A	Y	3.49762	0	127
S2	GFTLSDYVISSSGGSTAANPATSEVLIVRDLGYAY	G	F	T	L	S	D	Y	V	I	S	S	S	G	G	S	T	A	A	N	P	A	T	S	E	V	L	I	V	R	D	L	G	Y	A	Y	3.49762	0	127
S2	GFTLSDYVISSSGGSTAANPATSEVLIVRDLGYAY	G	F	T	L	S	D	Y	V	I	S	S	S	G	G	S	T	A	A	N	P	A	T	S	E	V	L	I	V	R	D	L	G	Y	A	Y	3.49762	0	127
S2	GFTLSDYVISSSGGSTAANPATSEVLIVRDLGYAY	G	F	T	L	S	D	Y	V	I	S	S	S	G	G	S	T	A	A	N	P	A	T	S	E	V	L	I	V	R	D	L	G	Y	A	Y	3.49762	0	127
S2	GFTLSDYVISSSGGSTAANPATSEVLIVRDLGYAY	G	F	T	L	S	D	Y	V	I	S	S	S	G	G	S	T	A	A	N	P	A	T	S	E	V	L	I	V	R	D	L	G	Y	A	Y	3.49762	0	127
S2	GFTLSDYVISSSGGSTAANPATSEVLIVRDLGYAY	G	F	T	L	S	D	Y	V	I	S	S	S	G	G	S	T	A	A	N	P	A	T	S	E	V	L	I	V	R	D	L	G	Y	A	Y	3.49762	0	127
S2	GFTLSDYVISSSGGSTAANPATSEVLIVRDLGYAY	G	F	T	L	S	D	Y	V	I	S	S	S	G	G	S	T	A	A	N	P	A	T	S	E	V	L	I	V	R	D	L	G	Y	A	Y	3.49762	0	127
S2	GFTLSDYVISSSGGSTAANPATSEVLIVRDLGYAY	G	F	T	L	S	D	Y	V	I	S	S	S	G	G	S	T	A	A	N	P	A	T	S	E	V	L	I	V	R	D	L	G	Y	A	Y	3.49762	0	127
S2	GFTLSDYVISSSGGSTAANPATSEVLIVRDLGYAY	G	F	T	L	S	D	Y	V	I	S	S	S	G	G	S	T	A	A	N	P	A	T	S	E	V	L	I	V	R	D	L	G	Y	A	Y	3.49762	0	127
S2	GFTLSDYVISSSGGSTAANPATSEVLIVRDLGYAY	G	F	T	L	S	D	Y	V	I	S	S	S	G	G	S	T	A	A	N	P	A	T	S	E	V	L	I	V	R	D	L	G	Y	A	Y	3.49762	0	127
S2	GFTLSDYVISSSGGSTAANPATSEVLIVRDLGYAY	G	F	T	L	S	D	Y	V	I	S	S	S	G	G	S	T	A	A	N	P	A	T	S	E	V	L	I	V	R	D	L	G	Y	A	Y	3.49762	0	127
S2	GFTLSDYVISSSGGSTAANPATSEVLIVRDLGYAY	G	F	T	L	S	D	Y	V	I	S	S	S	G	G	S	T	A	A	N	P	A	T	S	E	V	L	I	V	R	D	L	G	Y	A	Y	3.49762	0	127
S2	GFTLSDYVISSSGGSTAANPATSEVLIVRDLGYAY	G	F	T	L	S	D	Y	V	I	S	S	S	G	G	S	T	A	A	N	P	A	T	S	E	V	L	I	V	R	D	L	G	Y	A	Y	3.49762	0	127
S2	GFTLSDYVISSSGGSTAANPATSEVLIVRDLGYAY	G	F	T	L	S	D	Y	V	I	S	S	S	G	G	S	T	A	A	N	P	A	T	S	E	V	L	I	V	R	D	L	G	Y	A	Y	3.49762	0	127
S2	GFTLSDYVISSSGGSTAANPATSEVLIVRDLGYAY	G	F	T	L	S	D	Y	V	I	S	S	S	G	G	S	T	A	A	N	P	A	T	S	E	V	L	I	V	R	D	L	G	Y	A	Y	3.49762	0	127
S2	GFTLSDYVISSSGGSTAANPATSEVLIVRDLGYAY	G	F	T	L	S	D	Y	V	I	S	S	S	G	G	S	T	A	A	N	P	A	T	S	E	V	L	I	V	R	D	L	G	Y	A	Y	3.49762	0	127
S2	GFTLSDYVISSSGGSTAANPATSEVLIVRDLGYAY	G	F	T	L	S	D	Y	V	I	S	S	S	G	G	S	T	A	A	N	P	A	T	S	E	V	L	I	V	R	D	L	G	Y	A	Y	3.49762	0	127
S2	GFTLSDYVISSSGGSTAANPATSEVLIVRDLGYAY	G	F	T	L	S	D	Y	V	I	S	S	S	G	G	S	T	A	A	N	P	A	T	S	E	V	L	I	V	R	D	L	G	Y	A	Y	3.49762	0	127
S2	GFTLSDYVISSSGGSTAANPATSEVLIVRDLGYAY	G	F	T	L	S	D	Y	V	I	S	S	S	G	G	S	T	A	A	N	P	A	T	S	E	V	L	I	V	R	D	L	G	Y	A	Y	3.49762	0	127
S2	GFTLSDYVISSSGGSTAANPATSEVLIVRDLGYAY	G	F	T	L	S	D	Y	V	I	S	S	S	G	G	S	T	A	A	N	P	A	T	S	E	V	L	I	V	R	D	L	G	Y	A	Y	3.49762	0	127
S2	GFTLSDYVISSSGGSTAANPATSEVLIVRDLGYAY	G	F	T	L	S	D	Y	V	I	S	S	S	G	G	S	T	A	A	N	P	A	T	S	E	V	L	I	V	R	D	L	G	Y	A	Y	3.49762	0	127
S2	GFTLSDYVISSSGGSTAANPATSEVLIVRDLGYAY	G	F	T	L	S	D	Y	V	I	S	S	S	G	G	S	T	A	A	N	P	A	T	S	E	V	L	I	V	R	D	L	G	Y	A	Y	3.49762	0	127
S2	GFTLSDYVISSSGGSTAANPATSEVLIVRDLGYAY	G	F	T	L	S	D	Y	V	I	S	S	S	G	G	S	T	A	A	N	P	A	T	S	E	V	L	I	V	R	D	L	G	Y	A	Y	3.49762	0	127
S2	GFTLSDYVISSSGGSTAANPATSEVLIVRDLGYAY	G	F	T	L	S	D	Y	V	I	S	S	S	G	G	S	T	A	A	N	P	A	T	S	E	V	L	I	V	R	D	L	G	Y	A	Y	3.49762	0	127
S2	GFTLSDYVISSSGGSTAANPATSEVLIVRDLGYAY	G	F	T	L	S	D	Y	V	I	S	S	S	G	G	S	T	A	A	N	P	A	T	S	E	V	L	I	V	R	D	L	G	Y	A	Y	3.49762	0	127
S2	GFTLSDYVISSSGGSTAANPATSEVLIVRDLGYAY	G	F	T	L	S	D	Y	V	I	S	S	S	G	G	S	T	A	A	N	P	A	T	S	E	V	L	I	V	R	D	L	G	Y	A	Y	3.49762	0	127
S2	GFTLSDYVISSSGGSTAANPATSEVLIVRDLGYAY	G	F	T	L	S	D	Y	V	I	S	S	S	G	G	S	T	A	A	N	P	A	T	S	E	V	L	I	V	R	D	L	G	Y	A	Y	3.49762	0	127
S2	GFTLSDYVISSSGGSTAANPATSEVLIVRDLGYAY	G	F	T	L	S	D	Y	V	I	S	S	S	G	G	S	T	A	A	N	P	A	T	S	E	V	L	I	V	R	D	L	G	Y	A	Y	3.49762	0	127
S2	GFTLSDYVISSSGGSTAANPATSEVLIVRDLGYAY	G	F	T	L	S	D	Y	V	I	S	S	S	G	G	S	T	A	A	N	P	A	T	S	E	V	L	I	V	R	D	L	G	Y	A	Y	3.49762	0	127
S2	GFTLSDYVISSSGGSTAANPATSEVLIVRDLGYAY	G	F	T	L	S	D	Y	V	I	S	S	S	G	G	S	T	A	A	N	P	A	T	S	E	V	L	I	V	R	D	L	G	Y	A	Y	3.49762	0	127
S2	GFTLSDYVISSSGGSTAANPATSEVLIVRDLGYAY	G	F	T	L	S	D	Y	V	I	S	S	S	G	G	S	T	A	A	N	P	A	T	S	E	V	L	I	V	R	D	L	G	Y	A	Y	3.49762	0	127
S2	GFTLSDYVISSSGGSTAANPATSEVLIVRDLGYAY	G	F	T	L	S	D	Y	V	I	S	S	S	G	G	S	T	A	A	N	P	A	T	S	E	V	L	I	V	R	D	L	G	Y	A	Y	3.49762	0	127
S2	GFTLSDYVISSSGGSTAANPATSEVLIVRDLGYAY	G	F	T	L	S	D	Y	V	I	S	S	S	G	G	S	T	A	A	N	P	A	T	S	E	V	L	I	V	R	D	L	G	Y	A	Y	3.49762	0	127
S2	GFTLSDYVISSSGGSTAANPATSEVLIVRDLGYAY	G	F	T	L	S	D	Y	V	I	S	S	S	G	G	S	T	A	A	N	P	A	T	S	E	V	L	I	V	R	D	L	G	Y	A	Y	3.49762	0	127
S2	GFTLSDYVISSSGGSTAANPATSEVLIVRDLGYAY	G	F	T	L	S	D	Y	V	I	S	S	S	G	G	S	T	A	A	N	P	A	T	S	E	V	L	I	V	R	D	L	G	Y	A	Y	3.49762	0	127
S2	GFTLSDYVISSSGGSTAANPATSEVLIVRDLGYAY	G	F	T	L	S	D	Y	V	I	S	S	S	G	G	S	T	A	A	N	P	A	T	S	E	V	L	I	V	R	D	L	G	Y	A	Y	3.49762	0	127
S2	GFTLSDYVISSSGGSTAANPATSEVLIVRDLGYAY	G	F	T	L	S	D	Y	V	I	S	S	S	G	G	S	T	A	A	N	P	A	T	S	E	V	L	I	V	R	D	L	G	Y	A	Y	3.49762	0	127
S2	GFTLSDYVISSSGGSTAANPATSEVLIVRDLGYAY	G	F	T	L	S	D	Y	V	I	S	S	S	G	G	S	T	A	A	N	P	A	T	S	E	V	L	I	V	R	D	L	G	Y	A	Y	3.49762	0	127
S2	GFTLSDYVISSSGGSTAANPATSEVLIVRDLGYAY	G	F	T	L	S	D	Y	V	I	S	S	S	G	G	S	T	A	A	N	P	A	T	S	E	V	L	I	V	R	D	L	G	Y	A	Y	3.49762	0	127
S2	GFTLSDYVISSSGGSTAANPATSEVLIVRDLGYAY	G	F	T	L	S	D	Y	V	I	S	S	S	G	G	S	T	A	A	N	P	A	T	S	E	V	L	I	V	R	D	L	G	Y	A	Y	3.49762	0	127
S2	GFTLSDYVISSSGGSTAANPATSEVLIVRDLGYAY	G	F	T	L	S	D	Y	V	I	S	S	S	G	G	S	T	A	A	N	P	A	T	S	E	V	L	I	V	R	D	L	G	Y	A	Y	3.49762	0	127
S2	GFTLSDYVISSSGGSTAANPATSEVLIVRDLGYAY	G	F	T	L	S	D	Y	V	I	S	S	S	G	G	S	T	A	A	N	P	A	T	S	E	V	L	I	V	R	D	L	G	Y	A	Y	3.49762	0	127
S2	GFTLSDYVISSSGGSTAANPATSEVLIVRDLGYAY	G	F	T	L	S	D	Y	V	I	S	S	S	G	G	S	T	A	A	N	P	A	T	S	E	V	L	I	V	R	D	L	G	Y	A	Y	3.49762	0	127
S2	GFTLSDYVISSSGGSTAANPATSEVLIVRDLGYAY	G	F	T	L	S	D	Y	V	I	S	S	S	G	G	S	T	A	A	N	P	A	T	S	E	V	L	I	V	R	D	L	G	Y	A	Y	3.49762	0	127
S2	GFTLSDYVISSSGGSTAANPATSEVLIVRDLGYAY	G	F	T	L	S	D	Y	V	I	S	S	S	G	G	S	T	A	A	N	P	A	T	S	E	V	L	I	V	R	D	L	G	Y	A	Y	3.49762	0	127
S2	GFTLSDYVISSSGGSTAANPATSEVLIVRDLGYAY	G	F	T	L	S	D	Y	V	I	S	S	S	G	G	S	T	A	A	N	P	A	T	S	E	V	L	I	V	R	D	L	G	Y	A	Y	3.49762	0	127
S2	GFTLSDYVISSSGGSTAANPATSEVLIVRDLGYAY	G	F	T	L	S	D	Y	V	I	S	S	S	G	G	S	T	A	A	N	P	A	T	S	E	V	L	I	V	R	D	L	G	Y	A	Y	3.49762	0	127
S2	GFTLSDYVISSSGGSTAANPATSEVLIVRDLGYAY	G	F	T	L	S	D	Y	V	I	S	S	S	G	G	S	T	A	A	N	P	A	T	S	E	V	L	I	V	R	D	L	G	Y	A	Y	3.49762	0	127
S2	GFTLSDYVISSSGGSTAANPATSEVLIVRDLGYAY	G	F	T	L	S	D	Y	V	I	S	S	S	G	G	S	T	A	A	N	P	A	T	S	E	V	L	I	V	R	D	L	G	Y	A	Y	3.49762	0	127
S2	GFTLSDYVISSSGGSTAANPATSEVLIVRDLGYAY	G	F	T	L	S	D	Y	V	I	S	S	S	G	G	S	T	A	A	N	P	A	T	S	E	V	L	I	V	R	D	L	G	Y	A	Y	3.49762	0	127
S2	GFTLSDYVISSSGGSTAANPATSEVLIVRDLGYAY	G	F	T	L	S	D	Y	V	I	S	S	S	G	G	S	T	A	A	N	P	A	T	S	E	V	L	I	V	R	D	L	G	Y	A	Y	3.49762	0	127
S2	GFTLSDYVISSSGGSTAANPATSEVLIVRDLGYAY	G	F	T	L	S	D	Y	V	I	S	S	S	G	G	S	T	A	A	N	P	A	T	S	E	V	L	I	V	R	D	L	G	Y	A	Y	3.49762	0	127
S2	GFTLSDYVISSSGGSTAANPATSEVLIVRDLGYAY	G	F	T	L	S	D	Y	V	I	S	S	S	G	G	S	T	A	A	N	P	A	T	S	E	V	L	I	V	R	D	L	G	Y	A	Y	3.49762	0	127
S2	GFTLSDYVISSSGGSTAANPATSEVLIVRDLGYAY	G	F	T	L	S	D	Y	V	I	S	S	S	G	G	S	T	A	A	N	P	A	T	S	E	V	L	I	V	R	D	L	G	Y	A	Y	3.49762	0	127
S2	GFTLSDYVISSSGGSTAANPATSEVLIVRDLGYAY	G	F	T	L	S	D	Y	V	I	S	S	S	G	G	S	T	A	A	N	P	A	T	S	E	V	L	I	V	R	D	L	G	Y	A	Y	3.49762	0	127
S2	GFTLSDYVISSSGGSTAANPATSEVLIVRDLGYAY	G	F	T	L	S	D	Y	V	I	S	S	S	G	G	S	T	A	A	N	P	A	T	S	E	V	L	I	V	R	D	L	G	Y	A	Y	3.49762	0	127
S2	GFTLSDYVISSSGGSTAANPATSEVLIVRDLGYAY	G	F	T	L	S	D	Y	V	I	S	S	S	G	G	S	T	A	A	N	P	A	T	S	E	V	L	I	V	R	D	L	G	Y	A	Y	3.49762	0	127
S2	GFTLSDYVISSSGGSTAANPATSEVLIVRDLGYAY	G	F	T	L	S	D	Y	V	I	S	S	S	G	G	S	T	A	A	N	P	A	T	S	E	V	L	I	V	R	D	L	G	Y	A	Y	3.49762	0	127
S2	GFTLSDYVISSSGGSTAANPATSEVLIVRDLGYAY	G	F	T	L	S	D	Y	V	I	S	S	S	G	G	S	T	A	A	N	P	A	T	S	E	V	L	I	V	R	D	L	G	Y	A	Y	3.49762	0	127
S2	GFTLSDYVISSSGGSTAANPATSEVLIVRDLGYAY	G	F	T	L	S	D	Y	V	I	S	S	S	G	G	S	T	A	A	N	P	A	T	S	E	V	L	I	V	R	D	L	G	Y	A	Y	3.49762	0	127
S2	GFTLSDYVISSSGGSTAANPATSEVLIVRDLGYAY	G	F	T	L	S	D	Y	V	I	S	S	S	G	G	S	T	A	A	N	P	A	T	S	E	V	L	I	V	R	D	L	G	Y	A	Y	3.49762	0	127
S2	GFTLSDYVISSSGGSTAANPATSEVLIVRDLGYAY	G	F	T	L	S	D	Y	V	I	S	S	S	G	G	S	T	A	A	N	P	A	T	S	E	V	L	I	V	R	D	L	G	Y	A	Y	3.49762	0	127
S2	GFTLSDYVISSSGGSTAANPATSEVLIVRDLGYAY	G	F	T	L	S	D	Y	V	I	S	S	S	G	G	S	T	A	A	N	P	A	T	S	E	V	L	I	V	R	D	L	G	Y	A	Y	3.49762	0	127
S2	GFTLSDYVISSSGGSTAANPATSEVLIVRDLGYAY	G	F	T	L	S	D	Y	V	I	S	S	S	G	G	S	T	A	A	N	P	A	T	S	E	V	L	I	V	R	D	L	G	Y	A	Y	3.49762	0	127
S2	GFTLSDYVISSSGGSTAANPATSEVLIVRDLGYAY	G	F	T	L	S	D	Y	V	I	S	S	S	G	G	S	T	A	A	N	P	A	T	S	E	V	L	I	V	R	D	L	G	Y	A	Y	3.49762	0	127
S2	GFTLSDYVISSSGGSTAANPATSEVLIVRDLGYAY	G	F	T	L	S	D	Y	V	I	S	S	S	G	G	S	T	A	A	N	P	A	T	S	E	V	L	I	V	R	D	L	G	Y	A	Y	3.49762	0	127
S2	GFTLSDYVISSSGGSTAANPATSEVLIVRDLGYAY	G	F	T	L	S	D	Y	V	I	S	S	S	G	G	S	T	A	A	N	P	A	T	S	E	V	L	I	V	R	D	L	G	Y	A	Y	3.49762	0	127
S2	GFTLSDYVISSSGGSTAANPATSEVLIVRDLGYAY	G	F	T	L	S	D	Y	V	I	S	S	S	G	G	S	T	A	A	N	P	A	T	S	E	V	L	I	V	R	D	L	G	Y	A	Y	3.49762	0	127
S2	GFTLSDYVISSSGGSTAANPATSEVLIVRDLGYAY	G	F	T	L	S	D	Y	V	I	S	S	S	G	G	S	T	A	A	N	P	A	T	S	E	V	L	I	V	R	D	L	G	Y	A	Y	3.49762	0	127
S2	GFTLSDYVISSSGGSTAANPATSEVLIVRDLGYAY	G	F	T	L	S	D	Y	V	I	S	S	S	G	G	S	T	A	A	N	P	A	T	S	E	V	L	I	V	R	D	L	G	Y	A	Y	3.49762	0	127
S2	GFTLSDYVISSSGGSTAANPATSEVLIVRDLGYAY	G	F	T	L	S	D	Y	V	I	S	S	S	G	G	S	T	A	A	N	P	A	T	S	E	V	L	I	V	R	D	L	G	Y	A	Y	3.49762	0	127
S2	GFTLSDYVISSSGGSTAANPATSEVLIVRDLGYAY	G	F	T	L	S	D	Y	V	I	S	S	S	G	G	S	T	A	A	N	P	A	T	S	E	V	L	I	V	R	D	L	G	Y	A	Y	3.49762	0	127
S2	GFTLSDYVISSSGGSTAANPATSEVLIVRDLGYAY	G	F	T	L	S	D	Y	V	I	S	S	S	G	G	S	T	A	A	N	P	A	T	S	E	V	L	I	V	R	D	L	G	Y	A	Y	3.49762	0	127
S2	GFTLSDYVISSSGGSTAANPATSEVLIVRDLGYAY	G	F	T	L	S	D	Y	V	I	S	S	S	G	G	S	T	A	A	N	P	A	T	S	E	V	L	I	V	R	D	L	G	Y	A	Y	3.49762	0	127
S2	GFTLSDYVISSSGGSTAANPATSEVLIVRDLGYAY	G	F	T	L	S	D	Y	V	I	S	S	S	G	G	S	T	A	A	N	P	A	T	S	E	V	L	I	V	R	D	L	G	Y	A	Y	3.49762	0	127
S2	GFTLSDYVISSSGGSTAANPATSEVLIVRDLGYAY	G	F	T	L	S	D	Y	V	I	S	S	S	G	G	S	T	A	A	N	P	A	T	S	E	V	L	I	V	R	D	L	G	Y	A	Y	3.49762	0	127
S2	GFTLSDYVISSSGGSTAANPATSEVLIVRDLGYAY	G	F	T	L	S	D	Y	V	I	S	S	S	G	G	S	T	A	A	N	P	A	T	S	E	V	L	I	V	R	D	L	G	Y	A	Y	3.49762	0	127
S2	GFTLSDYVISSSGGSTAANPATSEVLIVRDLGYAY	G	F	T	L	S	D	Y	V	I	S	S	S	G	G	S	T	A	A	N	P	A	T	S	E	V	L	I	V	R	D	L	G	Y	A	Y	3.49762	0	127
S2	GFTLSDYVISSSGGSTAANPATSEVLIVRDLGYAY	G	F	T	L	S	D	Y	V	I	S	S	S	G	G	S	T	A	A	N	P	A	T	S	E	V	L	I	V	R	D	L	G	Y	A	Y	3.49762	0	127
S2	GFTLSDYVISSSGGSTAANPATSEVLIVRDLGYAY	G	F	T	L	S	D	Y	V	I	S	S	S	G	G	S	T	A	A	N	P	A	T	S	E	V	L	I	V	R	D	L	G	Y	A	Y	3.49762	0	127
S2	GFTLSDYVISSSGGSTAANPATSEVLIVRDLGYAY	G	F	T	L	S	D	Y	V	I	S	S	S	G	G	S	T	A	A	N	P	A	T	S	E	V	L	I	V	R	D	L	G	Y	A	Y	3.49762	0	127
S2	GFTLSDYVISSSGGSTAANPATSEVLIVRDLGYAY	G	F	T	L	S	D	Y	V	I	S	S	S	G	G	S	T	A	A	N	P	A	T	S	E	V	L	I	V	R	D	L	G	Y	A	Y	3.49762	0	127
S2	GFTLSDYVISSSGGSTAANPATSEVLIVRDLGYAY	G	F	T	L	S	D	Y	V	I	S	S	S	G	G	S	T	A	A	N	P	A	T	S	E	V	L	I	V	R	D	L	G	Y	A	Y	3.49762	0	127
S2	GFTLSDYVISSSGGSTAANPATSEVLIVRDLGYAY	G	F	T	L	S	D	Y	V	I	S	S	S	G	G	S	T	A	A	N	P	A	T	S	E	V	L	I	V	R	D	L	G	Y	A	Y	3.49762	0	127
S2	GFTLSDYVISSSGGSTAANPATSEVLIVRDLGYAY	G	F	T	L	S	D	Y	V	I	S	S	S	G	G	S	T	A	A	N	P	A	T	S	E	V	L	I	V	R	D	L	G	Y	A	Y	3.49762	0	127
S2	GFTLSDYVISSSGGSTAANPATSEVLIVRDLGYAY	G	F	T	L	S	D	Y	V	I	S	S	S	G	G	S	T	A	A	N	P	A	T	S	E	V	L	I	V	R	D	L	G	Y	A	Y	3.49762	0	127
S2	GFTLSDYVISSSGGSTAANPATSEVLIVRDLGYAY	G	F	T	L	S	D	Y	V	I	S	S	S	G	G	S	T	A	A	N	P	A	T	S	E	V	L	I	V	R	D	L	G	Y	A	Y	3.49762	0	127
S2	GFTLSDYVISSSGGSTAANPATSEVLIVRDLGYAY	G	F	T	L	S	D	Y	V	I	S	S	S	G	G	S	T	A	A	N	P	A	T	S	E	V	L	I	V	R	D	L	G	Y	A	Y	3.49762	0	127
S2	GFTLSDYVISSSGGSTAANPATSEVLIVRDLGYAY	G	F	T	L	S	D	Y	V	I	S	S	S	G	G	S	T	A	A	N	P	A	T	S	E	V	L	I	V	R	D	L	G	Y	A	Y	3.49762	0	127
S2	GFTLSDYVISSSGGSTAANPATSEVLIVRDLGYAY	G	F	T	L	S	D	Y	V	I	S	S	S	G	G	S	T	A	A	N	P	A	T	S	E	V	L	I	V	R	D	L	G	Y	A	Y	3.49762	0	127
S2	GFTLSDYVISSSGGSTAANPATSEVLIVRDLGYAY	G	F	T	L	S	D	Y	V	I	S	S	S	G	G	S	T	A	A	N	P	A	T	S	E	V	L	I	V	R	D	L	G	Y	A	Y	3.49762	0	127
S2	GFTLSDYVISSSGGSTAANPATSEVLIVRDLGYAY	G	F	T	L	S	D	Y	V	I	S	S	S	G	G	S	T	A	A	N	P	A	T	S	E	V	L	I	V	R	D	L	G	Y	A	Y	3.49762	0	127
S2	GFTLSDYVISSSGGSTAANPATSEVLIVRDLGYAY	G	F	T	L	S	D	Y	V	I	S	S	S	G	G	S	T	A	A	N	P	A	T	S	E	V	L	I	V	R	D	L	G	Y	A	Y	3.49762	0	127
S2	GFTLSDYVISSSGGSTAANPATSEVLIVRDLGYAY	G	F	T	L	S	D	Y	V	I	S	S	S	G	G	S	T	A	A	N	P	A	T	S	E	V	L	I	V	R	D	L	G	Y	A	Y	3.49762	0	127
S2	GFTLSDYVISSSGGSTAANPATSEVLIVRDLGYAY	G	F	T	L	S	D	Y	V	I	S	S	S	G	G	S	T	A	A	N	P	A	T	S	E	V	L	I	V	R	D	L	G	Y	A	Y	3.49762	0	127
S2	GFTLSDYVISSSGGSTAANPATSEVLIVRDLGYAY	G	F	T	L	S	D	Y	V	I	S	S	S	G	G	S	T	A	A	N	P	A	T	S	E	V	L	I	V	R	D	L	G	Y	A	Y	3.49762	0	127
S2	GFTLSDYVISSSGGSTAANPATSEVLIVRDLGYAY	G	F	T	L	S	D	Y	V	I	S	S	S	G	G	S	T	A	A	N	P	A	T	S	E	V	L	I	V	R	D	L	G	Y	A	Y	3.49762	0	127
S2	GFTLSDYVISSSGGSTAANPATSEVLIVRDLGYAY	G	F	T	L	S	D	Y	V	I	S	S	S	G	G	S	T	A	A	N	P	A	T	S	E	V	L	I	V	R	D	L	G	Y	A	Y	3.49762	0	127
S2	GFTLSDYVISSSGGSTAANPATSEVLIVRDLGYAY	G	F	T	L	S	D	Y	V	I	S	S	S	G	G	S	T	A	A	N	P	A	T	S	E	V	L	I	V	R	D	L	G	Y	A	Y	3.49762	0	127
S2	GFTLSDYVISSSGGSTAANPATSEVLIVRDLGYAY	G	F	T	L	S	D	Y	V	I	S	S	S	G	G	S	T	A	A	N	P	A	T	S	E	V	L	I	V	R	D	L	G	Y	A	Y	3.49762	0	127
S2	GFTLSDYVISSSGGSTAANPATSEVLIVRDLGYAY	G	F	T	L	S	D	Y	V	I	S	S	S	G	G	S	T	A	A	N	P	A	T	S	E	V	L	I	V	R	D	L	G	Y	A	Y	3.49762	0	127
S2	GFTLSDYVISSSGGSTAANPATSEVLIVRDLGYAY	G	F	T	L	S	D	Y	V	I	S	S	S	G	G	S	T	A	A	N	P	A	T	S	E	V	L	I	V	R	D	L	G	Y	A	Y	3.49762	0	127
S2	GFTLSDYVISSSGGSTAANPATSEVLIVRDLGYAY	G	F	T	L	S	D	Y	V	I	S	S	S	G	G	S	T	A	A	N	P	A	T	S	E	V	L	I	V	R	D	L	G	Y	A	Y	3.49762	0	127
S2	GFTLSDYVISSSGGSTAANPATSEVLIVRDLGYAY	G	F	T	L	S	D	Y	V	I	S	S	S	G	G	S	T	A	A	N	P	A	T	S	E	V	L	I	V	R	D	L	G	Y	A	Y	3.49762	0	127
S2	GFTLSDYVISSSGGSTAANPATSEVLIVRDLGYAY	G	F	T	L	S	D	Y	V	I	S	S	S	G	G	S	T	A	A	N	P	A	T	S	E	V	L	I	V	R	D	L	G	Y	A	Y	3.49762	0	127
S2	GFTLSDYVISSSGGSTAANPATSEVLIVRDLGYAY	G	F	T	L	S	D	Y	V	I	S	S	S	G	G	S	T	A	A	N	P	A	T	S	E	V	L	I	V	R	D	L	G	Y	A	Y	3.49762	0	127
S2	GFTLSDYVISSSGGSTAANPATSEVLIVRDLGYAY	G	F	T	L	S	D	Y	V	I	S	S	S	G	G	S	T	A	A	N	P	A	T	S	E	V	L	I	V	R	D	L	G	Y	A	Y	3.49762	0	127
S2	GFTLSDYVISSSGGSTAANPATSEVLIVRDLGYAY	G	F	T	L	S	D	Y	V	I	S	S	S	G	G	S	T	A	A	N	P	A	T	S	E	V	L	I	V	R	D	L	G	Y	A	Y	3.49762	0	127
S2	GFTLSDYVISSSGGSTAANPATSEVLIVRDLGYAY	G	F	T	L	S	D	Y	V	I	S	S	S	G	G	S	T	A	A	N	P	A	T	S	E	V	L	I	V	R	D	L	G	Y	A	Y	3.49762	0	127
S2	GFTLSDYVISSSGGSTAANPATSEVLIVRDLGYAY	G	F	T	L	S	D	Y	V	I	S	S	S	G	G	S	T	A	A	N	P	A	T	S	E	V	L	I	V	R	D	L	G	Y	A	Y	3.49762	0	127
S2	GFTLSDYVISSSGGSTAANPATSEVLIVRDLGYAY	G	F	T	L	S	D	Y	V	I	S	S	S	G	G	S	T	A	A	N	P	A	T	S	E	V	L	I	V	R	D	L	G	Y	A	Y	3.49762	0	127
S2	GFTLSDYVISSSGGSTAANPATSEVLIVRDLGYAY	G	F	T	L	S	D	Y	V	I	S	S	S	G	G	S	T	A	A	N	P	A	T	S	E	V	L	I	V	R	D	L	G	Y	A	Y	3.49762	0	127
S2	GFTLSDYVISSSGGSTAANPATSEVLIVRDLGYAY	G	F	T	L	S	D	Y	V	I	S	S	S	G	G	S	T	A	A	N	P	A	T	S	E	V	L	I	V	R	D	L	G	Y	A	Y	3.49762	0	127
S2	GFTLSDYVISSSGGSTAANPATSEVLIVRDLGYAY	G	F	T	L	S	D	Y	V	I	S	S	S	G	G	S	T	A	A	N	P	A	T	S	E	V	L	I	V	R	D	L	G	Y	A	Y	3.49762	0	127
S2	GFTLSDYVISSSGGSTAANPATSEVLIVRDLGYAY	G	F	T	L	S	D	Y	V	I	S	S	S	G	G	S	T	A	A	N	P	A	T	S	E	V	L	I	V	R	D	L	G	Y	A	Y	3.49762	0	127
S2	GFTLSDYVISSSGGSTAANPATSEVLIVRDLGYAY	G	F	T	L	S	D	Y	V	I	S	S	S	G	G	S	T	A	A	N	P	A	T	S	E	V	L	I	V	R	D	L	G	Y	A	Y	3.49762	0	127
S2	GFTLSDYVISSSGGSTAANPATSEVLIVRDLGYAY	G	F	T	L	S	D	Y	V	I	S	S	S	G	G	S	T	A	A	N	P	A	T	S	E	V	L	I	V	R	D	L	G	Y	A	Y	3.49762	0	127
S2	GFTLSDYVISSSGGSTAANPATSEVLIVRDLGYAY	G	F	T	L	S	D	Y	V	I	S	S	S	G	G	S	T	A	A	N	P	A	T	S	E	V	L	I	V	R	D	L	G	Y	A	Y	3.49762	0	127
S2	GFTLSDYVISSSGGSTAANPATSEVLIVRDLGYAY	G	F	T	L	S	D	Y	V	I	S	S	S	G	G	S	T	A	A	N	P	A	T	S	E	V	L	I	V	R	D	L	G	Y	A	Y	3.49762	0	127
S2	GFTLSDYVISSSGGSTAANPATSEVLIVRDLGYAY	G	F	T	L	S	D	Y	V	I	S	S	S	G	G	S	T	A	A	N	P	A	T	S	E	V	L	I	V	R	D	L	G	Y	A	Y	3.49762	0	127
S2	GFTLSDYVISSSGGSTAANPATSEVLIVRDLGYAY	G	F	T	L	S	D	Y	V	I	S	S	S	G	G	S	T	A	A	N	P	A	T	S	E	V	L	I	V	R	D	L	G	Y	A	Y	3.49762	0	127
S2	GFTLSDYVISSSGGSTAANPATSEVLIVRDLGYAY	G	F	T	L	S	D	Y	V	I	S	S	S	G	G	S	T	A	A	N	P	A	T	S	E	V	L	I	V	R	D	L	G	Y	A	Y	3.49762	0	127
S2	GFTLSDYVISSSGGSTAANPATSEVLIVRDLGYAY	G	F	T	L	S	D	Y	V	I	S	S	S	G	G	S	T	A	A	N	P	A	T	S	E	V	L	I	V	R	D	L	G	Y	A	Y	3.49762	0	127
S2	GFTLSDYVISSSGGSTAANPATSEVLIVRDLGYAY	G	F	T	L	S	D	Y	V	I	S	S	S	G	G	S	T	A	A	N	P	A	T	S	E	V	L	I	V	R	D	L	G	Y	A	Y	3.49762	0	127
S2	GFTLSDYVISSSGGSTAANPATSEVLIVRDLGYAY	G	F	T	L	S	D	Y	V	I	S	S	S	G	G	S	T	A	A	N	P	A	T	S	E	V	L	I	V	R	D	L	G	Y	A	Y	3.49762	0	127
S2	GFTLSDYVISSSGGSTAANPATSEVLIVRDLGYAY	G	F	T	L	S	D	Y	V	I	S	S	S	G	G	S	T	A	A	N	P	A	T	S	E	V	L	I	V	R	D	L	G	Y	A	Y	3.49762	0	127
S2	GFTLSDYVISSSGGSTAANPATSEVLIVRDLGYAY	G	F	T	L	S	D	Y	V	I	S	S	S	G	G	S	T	A	A	N	P	A	T	S	E	V	L	I	V	R	D	L	G	Y	A	Y	3.49762	0	127
S2	GFTLSDYVISSSGGSTAANPATSEVLIVRDLGYAY	G	F	T	L	S	D	Y	V	I	S	S	S	G	G	S	T	A	A	N	P	A	T	S	E	V	L	I	V	R	D	L	G	Y	A	Y	3.49762	0	127
S2	GFTLSDYVISSSGGSTAANPATSEVLIVRDLGYAY	G	F	T	L	S	D	Y	V	I	S	S	S	G	G	S	T	A	A	N	P	A	T	S	E	V	L	I	V	R	D	L	G	Y	A	Y	3.49762	0	127
S2	GFTLSDYVISSSGGSTAANPATSEVLIVRDLGYAY	G	F	T	L	S	D	Y	V	I	S	S	S	G	G	S	T	A	A	N	P	A	T	S	E	V	L	I	V	R	D	L	G	Y	A	Y	3.49762	0	127
S2	GFTLSDYVISSSGGSTAANPATSEVLIVRDLGYAY	G	F	T	L	S	D	Y	V	I	S	S	S	G	G	S	T	A	A	N	P	A	T	S	E	V	L	I	V	R	D	L	G	Y	A	Y	3.49762	0	127
S2	GFTLSDYVISSSGGSTAANPATSEVLIVRDLGYAY	G	F	T	L	S	D	Y	V	I	S	S	S	G	G	S	T	A	A	N	P	A	T	S	E	V	L	I	V	R	D	L	G	Y	A	Y	3.49762	0	127
S2	GFTLSDYVISSSGGSTAANPATSEVLIVRDLGYAY	G	F	T	L	S	D	Y	V	I	S	S	S	G	G	S	T	A	A	N	P	A	T	S	E	V	L	I	V	R	D	L	G	Y	A	Y	3.49762	0	127
S2	GFTLSDYVISSSGGSTAANPATSEVLIVRDLGYAY	G	F	T	L	S	D	Y	V	I	S	S	S	G	G	S	T	A	A	N	P	A	T	S	E	V	L	I	V	R	D	L	G	Y	A	Y	3.49762	0	127
S2	GFTLSDYVISSSGGSTAANPATSEVLIVRDLGYAY	G	F	T	L	S	D	Y	V	I	S	S	S	G	G	S	T	A	A	N	P	A	T	S	E	V	L	I	V	R	D	L	G	Y	A	Y	3.49762	0	127
S2	GFTLSDYVISSSGGSTAANPATSEVLIVRDLGYAY	G	F	T	L	S	D	Y	V	I	S	S	S	G	G	S	T	A	A	N	P	A	T	S	E	V	L	I	V	R	D	L	G	Y	A	Y	3.49762	0	127
S2	GFTLSDYVISSSGGSTAANPATSEVLIVRDLGYAY	G	F	T	L	S	D	Y	V	I	S	S	S	G	G	S	T	A	A	N	P	A	T	S	E	V	L	I	V	R	D	L	G	Y	A	Y	3.49762	0	127
S2	GFTLSDYVISSSGGSTAANPATSEVLIVRDLGYAY	G	F	T	L	S	D	Y	V	I	S	S	S	G	G	S	T	A	A	N	P	A	T	S	E	V	L	I	V	R	D	L	G	Y	A	Y	3.49762	0	127
S2	GFTLSDYVISSSGGSTAANPATSEVLIVRDLGYAY	G	F	T	L	S	D	Y	V	I	S	S	S	G	G	S	T	A	A	N	P	A	T	S	E	V	L	I	V	R	D	L	G	Y	A	Y	3.49762	0	127
S2	GFTLSDYVISSSGGSTAANPATSEVLIVRDLGYAY	G	F	T	L	S	D	Y	V	I	S	S	S	G	G	S	T	A	A	N	P	A	T	S	E	V	L	I	V	R	D	L	G	Y	A	Y	3.49762	0	127
S2	GFTLSDYVISSSGGSTAANPATSEVLIVRDLGYAY	G	F	T	L	S	D	Y	V	I	S	S	S	G	G	S	T	A	A	N	P	A	T	S	E	V	L	I	V	R	D	L	G	Y	A	Y	3.49762	0	127
S2	GFTLSDYVISSSGGSTAANPATSEVLIVRDLGYAY	G	F	T	L	S	D	Y	V	I	S	S	S	G	G	S	T	A	A	N	P	A	T	S	E	V	L	I	V	R	D	L	G	Y	A	Y	3.49762	0	127
S2	GFTLSDYVISSSGGSTAANPATSEVLIVRDLGYAY	G	F	T	L	S	D	Y	V	I	S	S	S	G	G	S	T	A	A	N	P	A	T	S	E	V	L	I	V	R	D	L	G	Y	A	Y	3.49762	0	127
S2	GFTLSDYVISSSGGSTAANPATSEVLIVRDLGYAY	G	F	T	L	S	D	Y	V	I	S	S	S	G	G	S	T	A	A	N	P	A	T	S	E	V	L	I	V	R	D	L	G	Y	A	Y	3.49762	0	127
S2	GFTLSDYVISSSGGSTAANPATSEVLIVRDLGYAY	G	F	T	L	S	D	Y	V	I	S	S	S	G	G	S	T	A	A	N	P	A	T	S	E	V	L	I	V	R	D	L	G	Y	A	Y	3.49762	0	127
S2	GFTLSDYVISSSGGSTAANPATSEVLIVRDLGYAY	G	F	T	L	S	D	Y	V	I	S	S	S	G	G	S	T	A	A	N	P	A	T	S	E	V	L	I	V	R	D	L	G	Y	A	Y	3.49762	0	127
S2	GFTLSDYVISSSGGSTAANPATSEVLIVRDLGYAY	G	F	T	L	S	D	Y	V	I	S	S	S	G	G	S	T	A	A	N	P	A	T	S	E	V	L	I	V	R	D	L	G	Y	A	Y	3.49762	0	127
S2	GFTLSDYVISSSGGSTAANPATSEVLIVRDLGYAY	G	F	T	L	S	D	Y	V	I	S	S	S	G	G	S	T	A	A	N	P	A	T	S	E	V	L	I	V	R	D	L	G	Y	A	Y	3.49762	0	127
S2	GFTLSDYVISSSGGSTAANPATSEVLIVRDLGYAY	G	F	T	L	S	D	Y	V	I	S	S	S	G	G	S	T	A	A	N	P	A	T	S	E	V	L	I	V	R	D	L	G	Y	A	Y	3.49762	0	127
S2	GFTLSDYVISSSGGSTAANPATSEVLIVRDLGYAY	G	F	T	L	S	D	Y	V	I	S	S	S	G	G	S	T	A	A	N	P	A	T	S	E	V	L	I	V	R	D	L	G	Y	A	Y	3.49762	0	127
S2	GFTLSDYVISSSGGSTAANPATSEVLIVRDLGYAY	G	F	T	L	S	D	Y	V	I	S	S	S	G	G	S	T	A	A	N	P	A	T	S	E	V	L	I	V	R	D	L	G	Y	A	Y	3.49762	0	127
S2	GFTLSDYVISSSGGSTAANPATSEVLIVRDLGYAY	G	F	T	L	S	D	Y	V	I	S	S	S	G	G	S	T	A	A	N	P	A	T	S	E	V	L	I	V	R	D	L	G	Y	A	Y	3.49762	0	127
S2	GFTLSDYVISSSGGSTAANPATSEVLIVRDLGYAY	G	F	T	L	S	D	Y	V	I	S	S	S	G	G	S	T	A	A	N	P	A	T	S	E	V	L	I	V	R	D	L	G	Y	A	Y	3.49762	0	127
S2	GFTLSDYVISSSGGSTAANPATSEVLIVRDLGYAY	G	F	T	L	S	D	Y	V	I	S	S	S	G	G	S	T	A	A	N	P	A	T	S	E	V	L	I	V	R	D	L	G	Y	A	Y	3.49762	0	127
S2	GFTLSDYVISSSGGSTAANPATSEVLIVRDLGYAY	G	F	T	L	S	D	Y	V	I	S	S	S	G	G	S	T	A	A	N	P	A	T	S	E	V	L	I	V	R	D	L	G	Y	A	Y	3.49762	0	127
S2	GFTLSDYVISSSGGSTAANPATSEVLIVRDLGYAY	G	F	T	L	S	D	Y	V	I	S	S	S	G	G	S	T	A	A	N	P	A	T	S	E	V	L	I	V	R	D	L	G	Y	A	Y	3.49762	0	127
S2	GFTLSDYVISSSGGSTAANPATSEVLIVRDLGYAY	G	F	T	L	S	D	Y	V	I	S	S	S	G	G	S	T	A	A	N	P	A	T	S	E	V	L	I	V	R	D	L	G	Y	A	Y	3.49762	0	127
S2	GFTLSDYVISSSGGSTAANPATSEVLIVRDLGYAY	G	F	T	L	S	D	Y	V	I	S	S	S	G	G	S	T	A	A	N	P	A	T	S	E	V	L	I	V	R	D	L	G	Y	A	Y	3.49762	0	127
S2	GFTLSDYVISSSGGSTAANPATSEVLIVRDLGYAY	G	F	T	L	S	D	Y	V	I	S	S	S	G	G	S	T	A	A	N	P	A	T	S	E	V	L	I	V	R	D	L	G	Y	A	Y	3.49762	0	127
S2	GFTLSDYVISSSGGSTAANPATSEVLIVRDLGYAY	G	F	T	L	S	D	Y	V	I	S	S	S	G	G	S	T	A	A	N	P	A	T	S	E	V	L	I	V	R	D	L	G	Y	A	Y	3.49762	0	127
S2	GFTLSDYVISSSGGSTAANPATSEVLIVRDLGYAY	G	F	T	L	S	D	Y	V	I	S	S	S	G	G	S	T	A	A	N	P	A	T	S	E	V	L	I	V	R	D	L	G	Y	A	Y	3.49762	0	127
S2	GFTLSDYVISSSGGSTAANPATSEVLIVRDLGYAY	G	F	T	L	S	D	Y	V	I	S	S	S	G	G	S	T	A	A	N	P	A	T	S	E	V	L	I	V	R	D	L	G	Y	A	Y	3.49762	0	127
S2	GFTLSDYVISSSGGSTAANPATSEVLIVRDLGYAY	G	F	T	L	S	D	Y	V	I	S	S	S	G	G	S	T	A	A	N	P	A	T	S	E	V	L	I	V	R	D	L	G	Y	A	Y	3.49762	0	127
S2	GFTLSDYVISSSGGSTAANPATSEVLIVRDLGYAY	G	F	T	L	S	D	Y	V	I	S	S	S	G	G	S	T	A	A	N	P	A	T	S	E	V	L	I	V	R	D	L	G	Y	A	Y	3.49762	0	127
S2	GFTLSDYVISSSGGSTAANPATSEVLIVRDLGYAY	G	F	T	L	S	D	Y	V	I	S	S	S	G	G	S	T	A	A	N	P	A	T	S	E	V	L	I	V	R	D	L	G	Y	A	Y	3.49762	0	127
S2	GFTLSDYVISSSGGSTAANPATSEVLIVRDLGYAY	G	F	T	L	S	D	Y	V	I	S	S	S	G	G	S	T	A	A	N	P	A	T	S	E	V	L	I	V	R	D	L	G	Y	A	Y	3.49762	0	127
S2	GFTLSDYVISSSGGSTAANPATSEVLIVRDLGYAY	G	F	T	L	S	D	Y	V	I	S	S	S	G	G	S	T	A	A	N	P	A	T	S	E	V	L	I	V	R	D	L	G	Y	A	Y	3.49762	0	127
S2	GFTLSDYVISSSGGSTAANPATSEVLIVRDLGYAY	G	F	T	L	S	D	Y	V	I	S	S	S	G	G	S	T	A	A	N	P	A	T	S	E	V	L	I	V	R	D	L	G	Y	A	Y	3.49762	0	127
S2	GFTLSDYVISSSGGSTAANPATSEVLIVRDLGYAY	G	F	T	L	S	D	Y	V	I	S	S	S	G	G	S	T	A	A	N	P	A	T	S	E	V	L	I	V	R	D	L	G	Y	A	Y	3.49762	0	127
S2	GFTLSDYVISSSGGSTAANPATSEVLIVRDLGYAY	G	F	T	L	S	D	Y	V	I	S	S	S	G	G	S	T	A	A	N	P	A	T	S	E	V	L	I	V	R	D	L	G	Y	A	Y	3.49762	0	127
S2	GFTLSDYVISSSGGSTAANPATSEVLIVRDLGYAY	G	F	T	L	S	D	Y	V	I	S	S	S	G	G	S	T	A	A	N	P	A	T	S	E	V	L	I	V	R	D	L	G	Y	A	Y	3.49762	0	127
S2	GFTLSDYVISSSGGSTAANPATSEVLIVRDLGYAY	G	F	T	L	S	D	Y	V	I	S	S	S	G	G	S	T	A	A	N	P	A	T	S	E	V	L	I	V	R	D	L	G	Y	A	Y	3.49762	0	127
S2	GFTLSDYVISSSGGSTAANPATSEVLIVRDLGYAY	G	F	T	L	S	D	Y	V	I	S	S	S	G	G	S	T	A	A	N	P	A	T	S	E	V	L	I	V	R	D	L	G	Y	A	Y	3.49762	0	127
S2	GFTLSDYVISSSGGSTAANPATSEVLIVRDLGYAY	G	F	T	L	S	D	Y	V	I	S	S	S	G	G	S	T	A	A	N	P	A	T	S	E	V	L	I	V	R	D	L	G	Y	A	Y	3.49762	0	127
S2	GFTLSDYVISSSGGSTAANPATSEVLIVRDLGYAY	G	F	T	L	S	D	Y	V	I	S	S	S	G	G	S	T	A	A	N	P	A	T	S	E	V	L	I	V	R	D	L	G	Y	A	Y	3.49762	0	127
S2	GFTLSDYVISSSGGSTAANPATSEVLIVRDLGYAY	G	F	T	L	S	D	Y	V	I	S	S	S	G	G	S	T	A	A	N	P	A	T	S	E	V	L	I	V	R	D	L	G	Y	A	Y	3.49762	0	127
S2	GFTLSDYVISSSGGSTAANPATSEVLIVRDLGYAY	G	F	T	L	S	D	Y	V	I	S	S	S	G	G	S	T	A	A	N	P	A	T	S	E	V	L	I	V	R	D	L	G	Y	A	Y	3.49762	0	127
S2	GFTLSDYVISSSGGSTAANPATSEVLIVRDLGYAY	G	F	T	L	S	D	Y	V	I	S	S	S	G	G	S	T	A	A	N	P	A	T	S	E	V	L	I	V	R	D	L	G	Y	A	Y	3.49762	0	127
S2	GFTLSDYVISSSGGSTAANPATSEVLIVRDLGYAY	G	F	T	L	S	D	Y	V	I	S	S	S	G	G	S	T	A	A	N	P	A	T	S	E	V	L	I	V	R	D	L	G	Y	A	Y	3.49762	0	127
S2	GFTLSDYVISSSGGSTAANPATSEVLIVRDLGYAY	G	F	T	L	S	D	Y	V	I	S	S	S	G	G	S	T	A	A	N	P	A	T	S	E	V	L	I	V	R	D	L	G	Y	A	Y	3.49762	0	127
S2	GFTLSDYVISSSGGSTAANPATSEVLIVRDLGYAY	G	F	T	L	S	D	Y	V	I	S	S	S	G	G	S	T	A	A	N	P	A	T	S	E	V	L	I	V	R	D	L	G	Y	A	Y	3.49762	0	127
S2	GFTLSDYVISSSGGSTAANPATSEVLIVRDLGYAY	G	F	T	L	S	D	Y	V	I	S	S	S	G	G	S	T	A	A	N	P	A	T	S	E	V	L	I	V	R	D	L	G	Y	A	Y	3.49762	0	127
S2	GFTLSDYVISSSGGSTAANPATSEVLIVRDLGYAY	G	F	T	L	S	D	Y	V	I	S	S	S	G	G	S	T	A	A	N	P	A	T	S	E	V	L	I	V	R	D	L	G	Y	A	Y	3.49762	0	127
S2	GFTLSDYVISSSGGSTAANPATSEVLIVRDLGYAY	G	F	T	L	S	D	Y	V	I	S	S	S	G	G	S	T	A	A	N	P	A	T	S	E	V	L	I	V	R	D	L	G	Y	A	Y	3.49762	0	127
S2	GFTLSDYVISSSGGSTAANPATSEVLIVRDLGYAY	G	F	T	L	S	D	Y	V	I	S	S	S	G	G	S	T	A	A	N	P	A	T	S	E	V	L	I	V	R	D	L	G	Y	A	Y	3.49762	0	127
S2	GFTLSDYVISSSGGSTAANPATSEVLIVRDLGYAY	G	F	T	L	S	D	Y	V	I	S	S	S	G	G	S	T	A	A	N	P	A	T	S	E	V	L	I	V	R	D	L	G	Y	A	Y	3.49762	0	127
S2	GFTLSDYVISSSGGSTAANPATSEVLIVRDLGYAY	G	F	T	L	S	D	Y	V	I	S	S	S	G	G	S	T	A	A	N	P	A	T	S	E	V	L	I	V	R	D	L	G	Y	A	Y	3.49762	0	127
S2	GFTLSDYVISSSGGSTAANPATSEVLIVRDLGYAY	G	F	T	L	S	D	Y	V	I	S	S	S	G	G	S	T	A	A	N	P	A	T	S	E	V	L	I	V	R	D	L	G	Y	A	Y	3.49762	0	127
S2	GFTLSDYVISSSGGSTAANPATSEVLIVRDLGYAY	G	F	T	L	S	D	Y	V	I	S	S	S	G	G	S	T	A	A	N	P	A	T	S	E	V	L	I	V	R	D	L	G	Y	A	Y	3.49762	0	127
S2	GFTLSDYVISSSGGSTAANPATSEVLIVRDLGYAY	G	F	T	L	S	D	Y	V	I	S	S	S	G	G	S	T	A	A	N	P	A	T	S	E	V	L	I	V	R	D	L	G	Y	A	Y	3.49762	0	127
S2	GFTLSDYVISSSGGSTAANPATSEVLIVRDLGYAY	G	F	T	L	S	D	Y	V	I	S	S	S	G	G	S	T	A	A	N	P	A	T	S	E	V	L	I	V	R	D	L	G	Y	A	Y	3.49762	0	127
S2	GFTLSDYVISSSGGSTAANPATSEVLIVRDLGYAY	G	F	T	L	S	D	Y	V	I	S	S	S	G	G	S	T	A	A	N	P	A	T	S	E	V	L	I	V	R	D	L	G	Y	A	Y	3.49762	0	127
S2	GFTLSDYVISSSGGSTAANPATSEVLIVRDLGYAY	G	F	T	L	S	D	Y	V	I	S	S	S	G	G	S	T	A	A	N	P	A	T	S	E	V	L	I	V	R	D	L	G	Y	A	Y	3.49762	0	127
S2	GFTLSDYVISSSGGSTAANPATSEVLIVRDLGYAY	G	F	T	L	S	D	Y	V	I	S	S	S	G	G	S	T	A	A	N	P	A	T	S	E	V	L	I	V	R	D	L	G	Y	A	Y	3.49762	0	127
S2	GFTLSDYVISSSGGSTAANPATSEVLIVRDLGYAY	G	F	T	L	S	D	Y	V	I	S	S	S	G	G	S	T	A	A	N	P	A	T	S	E	V	L	I	V	R	D	L	G	Y	A	Y	3.49762	0	127
S2	GFTLSDYVISSSGGSTAANPATSEVLIVRDLGYAY	G	F	T	L	S	D	Y	V	I	S	S	S	G	G	S	T	A	A	N	P	A	T	S	E	V	L	I	V	R	D	L	G	Y	A	Y	3.49762	0	127
S2	GFTLSDYVISSSGGSTAANPATSEVLIVRDLGYAY	G	F	T	L	S	D	Y	V	I	S	S	S	G	G	S	T	A	A	N	P	A	T	S	E	V	L	I	V	R	D	L	G	Y	A	Y	3.49762	0	127
S2	GFTLSDYVISSSGGSTAANPATSEVLIVRDLGYAY	G	F	T	L	S	D	Y	V	I	S	S	S	G	G	S	T	A	A	N	P	A	T	S	E	V	L	I	V	R	D	L	G	Y	A	Y	3.49762	0	127
S2	GFTLSDYVISSSGGSTAANPATSEVLIVRDLGYAY	G	F	T	L	S	D	Y	V	I	S	S	S	G	G	S	T	A	A	N	P	A	T	S	E	V	L	I	V	R	D	L	G	Y	A	Y	3.49762	0	127
S2	GFTLSDYVISSSGGSTAANPATSEVLIVRDLGYAY	G	F	T	L	S	D	Y	V	I	S	S	S	G	G	S	T	A	A	N	P	A	T	S	E	V	L	I	V	R	D	L	G	Y	A	Y	3.49762	0	127
S2	GFTLSDYVISSSGGSTAANPATSEVLIVRDLGYAY	G	F	T	L	S	D	Y	V	I	S	S	S	G	G	S	T	A	A	N	P	A	T	S	E	V	L	I	V	R	D	L	G	Y	A	Y	3.49762	0	127
S2	GFTLSDYVISSSGGSTAANPATSEVLIVRDLGYAY	G	F	T	L	S	D	Y	V	I	S	S	S	G	G	S	T	A	A	N	P	A	T	S	E	V	L	I	V	R	D	L	G	Y	A	Y	3.49762	0	127
S2	GFTLSDYVISSSGGSTAANPATSEVLIVRDLGYAY	G	F	T	L	S	D	Y	V	I	S	S	S	G	G	S	T	A	A	N	P	A	T	S	E	V	L	I	V	R	D	L	G	Y	A	Y	3.49762	0	127
S2	GFTLSDYVISSSGGSTAANPATSEVLIVRDLGYAY	G	F	T	L	S	D	Y	V	I	S	S	S	G	G	S	T	A	A	N	P	A	T	S	E	V	L	I	V	R	D	L	G	Y	A	Y	3.49762	0	127
S2	GFTLSDYVISSSGGSTAANPATSEVLIVRDLGYAY	G	F	T	L	S	D	Y	V	I	S	S	S	G	G	S	T	A	A	N	P	A	T	S	E	V	L	I	V	R	D	L	G	Y	A	Y	3.49762	0	127
S2	GFTLSDYVISSSGGSTAANPATSEVLIVRDLGYAY	G	F	T	L	S	D	Y	V	I	S	S	S	G	G	S	T	A	A	N	P	A	T	S	E	V	L	I	V	R	D	L	G	Y	A	Y	3.49762	0	127
S2	GFTLSDYVISSSGGSTAANPATSEVLIVRDLGYAY	G	F	T	L	S	D	Y	V	I	S	S	S	G	G	S	T	A	A	N	P	A	T	S	E	V	L	I	V	R	D	L	G	Y	A	Y	3.49762	0	127
S2	GFTLSDYVISSSGGSTAANPATSEVLIVRDLGYAY	G	F	T	L	S	D	Y	V	I	S	S	S	G	G	S	T	A	A	N	P	A	T	S	E	V	L	I	V	R	D	L	G	Y	A	Y	3.49762	0	127
S2	GFTLSDYVISSSGGSTAANPATSEVLIVRDLGYAY	G	F	T	L	S	D	Y	V	I	S	S	S	G	G	S	T	A	A	N	P	A	T	S	E	V	L	I	V	R	D	L	G	Y	A	Y	3.49762	0	127
S2	GFTLSDYVISSSGGSTAANPATSEVLIVRDLGYAY	G	F	T	L	S	D	Y	V	I	S	S	S	G	G	S	T	A	A	N	P	A	T	S	E	V	L	I	V	R	D	L	G	Y	A	Y	3.49762	0	127
S2	GFTLSDYVISSSGGSTAANPATSEVLIVRDLGYAY	G	F	T	L	S	D	Y	V	I	S	S	S	G	G	S	T	A	A	N	P	A	T	S	E	V	L	I	V	R	D	L	G	Y	A	Y	3.49762	0	127
S2	GFTLSDYVISSSGGSTAANPATSEVLIVRDLGYAY	G	F	T	L	S	D	Y	V	I	S	S	S	G	G	S	T	A	A	N	P	A	T	S	E	V	L	I	V	R	D	L	G	Y	A	Y	3.49762	0	127
S2	GFTLSDYVISSSGGSTAANPATSEVLIVRDLGYAY	G	F	T	L	S	D	Y	V	I	S	S	S	G	G	S	T	A	A	N	P	A	T	S	E	V	L	I	V	R	D	L	G	Y	A	Y	3.49762	0	127
S2	GFTLSDYVISSSGGSTAANPATSEVLIVRDLGYAY	G	F	T	L	S	D	Y	V	I	S	S	S	G	G	S	T	A	A	N	P	A	T	S	E	V	L	I	V	R	D	L	G	Y	A	Y	3.49762	0	127
S2	GFTLSDYVISSSGGSTAANPATSEVLIVRDLGYAY	G	F	T	L	S	D	Y	V	I	S	S	S	G	G	S	T	A	A	N	P	A	T	S	E	V	L	I	V	R	D	L	G	Y	A	Y	3.49762	0	127
S2	GFTLSDYVISSSGGSTAANPATSEVLIVRDLGYAY	G	F	T	L	S	D	Y	V	I	S	S	S	G	G	S	T	A	A	N	P	A	T	S	E	V	L	I	V	R	D	L	G	Y	A	Y	3.49762	0	127
S2	GFTLSDYVISSSGGSTAANPATSEVLIVRDLGYAY	G	F	T	L	S	D	Y	V	I	S	S	S	G	G	S	T	A	A	N	P	A	T	S	E	V	L	I	V	R	D	L	G	Y	A	Y	3.49762	0	127
S2	GFTLSDYVISSSGGSTAANPATSEVLIVRDLGYAY	G	F	T	L	S	D	Y	V	I	S	S	S	G	G	S	T	A	A	N	P	A	T	S	E	V	L	I	V	R	D	L	G	Y	A	Y	3.49762	0	127
S2	GFTLSDYVISSSGGSTAANPATSEVLIVRDLGYAY	G	F	T	L	S	D	Y	V	I	S	S	S	G	G	S	T	A	A	N	P	A	T	S	E	V	L	I	V	R	D	L	G	Y	A	Y	3.49762	0	127
S2	GFTLSDYVISSSGGSTAANPATSEVLIVRDLGYAY	G	F	T	L	S	D	Y	V	I	S	S	S	G	G	S	T	A	A	N	P	A	T	S	E	V	L	I	V	R	D	L	G	Y	A	Y	3.49762	0	127
S2	GFTLSDYVISSSGGSTAANPATSEVLIVRDLGYAY	G	F	T	L	S	D	Y	V	I	S	S	S	G	G	S	T	A	A	N	P	A	T	S	E	V	L	I	V	R	D	L	G	Y	A	Y	3.49762	0	127
S2	GFTLSDYVISSSGGSTAANPATSEVLIVRDLGYAY	G	F	T	L	S	D	Y	V	I	S	S	S	G	G	S	T	A	A	N	P	A	T	S	E	V	L	I	V	R	D	L	G	Y	A	Y	3.49762	0	127
S2	GFTLSDYVISSSGGSTAANPATSEVLIVRDLGYAY	G	F	T	L	S	D	Y	V	I	S	S	S	G	G	S	T	A	A	N	P	A	T	S	E	V	L	I	V	R	D	L	G	Y	A	Y	3.49762	0	127
S2	GFTLSDYVISSSGGSTAANPATSEVLIVRDLGYAY	G	F	T	L	S	D	Y	V	I	S	S	S	G	G	S	T	A	A	N	P	A	T	S	E	V	L	I	V	R	D	L	G	Y	A	Y	3.49762	0	127
S2	GFTLSDYVISSSGGSTAANPATSEVLIVRDLGYAY	G	F	T	L	S	D	Y	V	I	S	S	S	G	G	S	T	A	A	N	P	A	T	S	E	V	L	I	V	R	D	L	G	Y	A	Y	3.49762	0	127
S2	GFTLSDYVISSSGGSTAANPATSEVLIVRDLGYAY	G	F	T	L	S	D	Y	V	I	S	S	S	G	G	S	T	A	A	N	P	A	T	S	E	V	L	I	V	R	D	L	G	Y	A	Y	3.49762	0	127
S2	GFTLSDYVISSSGGSTAANPATSEVLIVRDLGYAY	G	F	T	L	S	D	Y	V	I	S	S	S	G	G	S	T	A	A	N	P	A	T	S	E	V	L	I	V	R	D	L	G	Y	A	Y	3.49762	0	127
S2	GFTLSDYVISSSGGSTAANPATSEVLIVRDLGYAY	G	F	T	L	S	D	Y	V	I	S	S	S	G	G	S	T	A	A	N	P	A	T	S	E	V	L	I	V	R	D	L	G	Y	A	Y	3.49762	0	127
S2	GFTLSDYVISSSGGSTAANPATSEVLIVRDLGYAY	G	F	T	L	S	D	Y	V	I	S	S	S	G	G	S	T	A	A	N	P	A	T	S	E	V	L	I	V	R	D	L	G	Y	A	Y	3.49762	0	127
S2	GFTLSDYVISSSGGSTAANPATSEVLIVRDLGYAY	G	F	T	L	S	D	Y	V	I	S	S	S	G	G	S	T	A	A	N	P	A	T	S	E	V	L	I	V	R	D	L	G	Y	A	Y	3.49762	0	127
S2	GFTLSDYVISSSGGSTAANPATSEVLIVRDLGYAY	G	F	T	L	S	D	Y	V	I	S	S	S	G	G	S	T	A	A	N	P	A	T	S	E	V	L	I	V	R	D	L	G	Y	A	Y	3.49762	0	127
S2	GFTLSDYVISSSGGSTAANPATSEVLIVRDLGYAY	G	F	T	L	S	D	Y	V	I	S	S	S	G	G	S	T	A	A	N	P	A	T	S	E	V	L	I	V	R	D	L	G	Y	A	Y	3.49762	0	127
S2	GFTLSDYVISSSGGSTAANPATSEVLIVRDLGYAY	G	F	T	L	S	D	Y	V	I	S	S	S	G	G	S	T	A	A	N	P	A	T	S	E	V	L	I	V	R	D	L	G	Y	A	Y	3.49762	0	127
S2	GFTLSDYVISSSGGSTAANPATSEVLIVRDLGYAY	G	F	T	L	S	D	Y	V	I	S	S	S	G	G	S	T	A	A	N	P	A	T	S	E	V	L	I	V	R	D	L	G	Y	A	Y	3.49762	0	127
S2	GFTLSDYVISSSGGSTAANPATSEVLIVRDLGYAY	G	F	T	L	S	D	Y	V	I	S	S	S	G	G	S	T	A	A	N	P	A	T	S	E	V	L	I	V	R	D	L	G	Y	A	Y	3.49762	0	127
S2	GFTLSDYVISSSGGSTAANPATSEVLIVRDLGYAY	G	F	T	L	S	D	Y	V	I	S	S	S	G	G	S	T	A	A	N	P	A	T	S	E	V	L	I	V	R	D	L	G	Y	A	Y	3.49762	0	127
S2	GFTLSDYVISSSGGSTAANPATSEVLIVRDLGYAY	G	F	T	L	S	D	Y	V	I	S	S	S	G	G	S	T	A	A	N	P	A	T	S	E	V	L	I	V	R	D	L	G	Y	A	Y	3.49762	0	127
S2	GFTLSDYVISSSGGSTAANPATSEVLIVRDLGYAY	G	F	T	L	S	D	Y	V	I	S	S	S	G	G	S	T	A	A	N	P	A	T	S	E	V	L	I	V	R	D	L	G	Y	A	Y	3.49762	0	127
S2	GFTLSDYVISSSGGSTAANPATSEVLIVRDLGYAY	G	F	T	L	S	D	Y	V	I	S	S	S	G	G	S	T	A	A	N	P	A	T	S	E	V	L	I	V	R	D	L	G	Y	A	Y	3.49762	0	127
S2	GFTLSDYVISSSGGSTAANPATSEVLIVRDLGYAY	G	F	T	L	S	D	Y	V	I	S	S	S	G	G	S	T	A	A	N	P	A	T	S	E	V	L	I	V	R	D	L	G	Y	A	Y	3.49762	0	127
S2	GFTLSDYVISSSGGSTAANPATSEVLIVRDLGYAY	G	F	T	L	S	D	Y	V	I	S	S	S	G	G	S	T	A	A	N	P	A	T	S	E	V	L	I	V	R	D	L	G	Y	A	Y	3.49762	0	127
S2	GFTLSDYVISSSGGSTAANPATSEVLIVRDLGYAY	G	F	T	L	S	D	Y	V	I	S	S	S	G	G	S	T	A	A	N	P	A	T	S	E	V	L	I	V	R	D	L	G	Y	A	Y	3.49762	0	127
S2	GFTLSDYVISSSGGSTAANPATSEVLIVRDLGYAY	G	F	T	L	S	D	Y	V	I	S	S	S	G	G	S	T	A	A	N	P	A	T	S	E	V	L	I	V	R	D	L	G	Y	A	Y	3.49762	0	127
S2	GFTLSDYVISSSGGSTAANPATSEVLIVRDLGYAY	G	F	T	L	S	D	Y	V	I	S	S	S	G	G	S	T	A	A	N	P	A	T	S	E	V	L	I	V	R	D	L	G	Y	A	Y	3.49762	0	127
S2	GFTLSDYVISSSGGSTAANPATSEVLIVRDLGYAY	G	F	T	L	S	D	Y	V	I	S	S	S	G	G	S	T	A	A	N	P	A	T	S	E	V	L	I	V	R	D	L	G	Y	A	Y	3.49762	0	127
S2	GFTLSDYVISSSGGSTAANPATSEVLIVRDLGYAY	G	F	T	L	S	D	Y	V	I	S	S	S	G	G	S	T	A	A	N	P	A	T	S	E	V	L	I	V	R	D	L	G	Y	A	Y	3.49762	0	127
S2	GFTLSDYVISSSGGSTAANPATSEVLIVRDLGYAY	G	F	T	L	S	D	Y	V	I	S	S	S	G	G	S	T	A	A	N	P	A	T	S	E	V	L	I	V	R	D	L	G	Y	A	Y	3.49762	0	127
S2	GFTLSDYVISSSGGSTAANPATSEVLIVRDLGYAY	G	F	T	L	S	D	Y	V	I	S	S	S	G	G	S	T	A	A	N	P	A	T	S	E	V	L	I	V	R	D	L	G	Y	A	Y	3.49762	0	127
S2	GFTLSDYVISSSGGSTAANPATSEVLIVRDLGYAY	G	F	T	L	S	D	Y	V	I	S	S	S	G	G	S	T	A	A	N	P	A	T	S	E	V	L	I	V	R	D	L	G	Y	A	Y	3.49762	0	127
S2	GFTLSDYVISSSGGSTAANPATSEVLIVRDLGYAY	G	F	T	L	S	D	Y	V	I	S	S	S	G	G	S	T	A	A	N	P	A	T	S	E	V	L	I	V	R	D	L	G	Y	A	Y	3.49762	0	127
S2	GFTLSDYVISSSGGSTAANPATSEVLIVRDLGYAY	G	F	T	L	S	D	Y	V	I	S	S	S	G	G	S	T	A	A	N	P	A	T	S	E	V	L	I	V	R	D	L	G	Y	A	Y	3.49762	0	127
S2	GFTLSDYVISSSGGSTAANPATSEVLIVRDLGYAY	G	F	T	L	S	D	Y	V	I	S	S	S	G	G	S	T	A	A	N	P	A	T	S	E	V	L	I	V	R	D	L	G	Y	A	Y	3.49762	0	127
S2	GFTLSDYVISSSGGSTAANPATSEVLIVRDLGYAY	G	F	T	L	S	D	Y	V	I	S	S	S	G	G	S	T	A	A	N	P	A	T	S	E	V	L	I	V	R	D	L	G	Y	A	Y	3.49762	0	127
S2	GFTLSDYVISSSGGSTAANPATSEVLIVRDLGYAY	G	F	T	L	S	D	Y	V	I	S	S	S	G	G	S	T	A	A	N	P	A	T	S	E	V	L	I	V	R	D	L	G	Y	A	Y	3.49762	0	127
S2	GFTLSDYVISSSGGSTAANPATSEVLIVRDLGYAY	G	F	T	L	S	D	Y	V	I	S	S	S	G	G	S	T	A	A	N	P	A	T	S	E	V	L	I	V	R	D	L	G	Y	A	Y	3.49762	0	127
S2	GFTLSDYVISSSGGSTAANPATSEVLIVRDLGYAY	G	F	T	L	S	D	Y	V	I	S	S	S	G	G	S	T	A	A	N	P	A	T	S	E	V	L	I	V	R	D	L	G	Y	A	Y	3.49762	0	127
S2	GFTLSDYVISSSGGSTAANPATSEVLIVRDLGYAY	G	F	T	L	S	D	Y	V	I	S	S	S	G	G	S	T	A	A	N	P	A	T	S	E	V	L	I	V	R	D	L	G	Y	A	Y	3.49762	0	127
S2	GFTLSDYVISSSGGSTAANPATSEVLIVRDLGYAY	G	F	T	L	S	D	Y	V	I	S	S	S	G	G	S	T	A	A	N	P	A	T	S	E	V	L	I	V	R	D	L	G	Y	A	Y	3.49762	0	127
S2	GFTLSDYVISSSGGSTAANPATSEVLIVRDLGYAY	G	F	T	L	S	D	Y	V	I	S	S	S	G	G	S	T	A	A	N	P	A	T	S	E	V	L	I	V	R	D	L	G	Y	A	Y	3.49762	0	127
S2	GFTLSDYVISSSGGSTAANPATSEVLIVRDLGYAY	G	F	T	L	S	D	Y	V	I	S	S	S	G	G	S	T	A	A	N	P	A	T	S	E	V	L	I	V	R	D	L	G	Y	A	Y	3.49762	0	127
S2	GFTLSDYVISSSGGSTAANPATSEVLIVRDLGYAY	G	F	T	L	S	D	Y	V	I	S	S	S	G	G	S	T	A	A	N	P	A	T	S	E	V	L	I	V	R	D	L	G	Y	A	Y	3.49762	0	127
S2	GFTLSDYVISSSGGSTAANPATSEVLIVRDLGYAY	G	F	T	L	S	D	Y	V	I	S	S	S	G	G	S	T	A	A	N	P	A	T	S	E	V	L	I	V	R	D	L	G	Y	A	Y	3.49762	0	127
S2	GFTLSDYVISSSGGSTAANPATSEVLIVRDLGYAY	G	F	T	L	S	D	Y	V	I	S	S	S	G	G	S	T	A	A	N	P	A	T	S	E	V	L	I	V	R	D	L	G	Y	A	Y	3.49762	0	127
S2	GFTLSDYVISSSGGSTAANPATSEVLIVRDLGYAY	G	F	T	L	S	D	Y	V	I	S	S	S	G	G	S	T	A	A	N	P	A	T	S	E	V	L	I	V	R	D	L	G	Y	A	Y	3.49762	0	127
S2	GFTLSDYVISSSGGSTAANPATSEVLIVRDLGYAY	G	F	T	L	S	D	Y	V	I	S	S	S	G	G	S	T	A	A	N	P	A	T	S	E	V	L	I	V	R	D	L	G	Y	A	Y	3.49762	0	127
S2	GFTLSDYVISSSGGSTAANPATSEVLIVRDLGYAY	G	F	T	L	S	D	Y	V	I	S	S	S	G	G	S	T	A	A	N	P	A	T	S	E	V	L	I	V	R	D	L	G	Y	A	Y	3.49762	0	127
S2	GFTLSDYVISSSGGSTAANPATSEVLIVRDLGYAY	G	F	T	L	S	D	Y	V	I	S	S	S	G	G	S	T	A	A	N	P	A	T	S	E	V	L	I	V	R	D	L	G	Y	A	Y	3.49762	0	127
S2	GFTLSDYVISSSGGSTAANPATSEVLIVRDLGYAY	G	F	T	L	S	D	Y	V	I	S	S	S	G	G	S	T	A	A	N	P	A	T	S	E	V	L	I	V	R	D	L	G	Y	A	Y	3.49762	0	127
S2	GFTLSDYVISSSGGSTAANPATSEVLIVRDLGYAY	G	F	T	L	S	D	Y	V	I	S	S	S	G	G	S	T	A	A	N	P	A	T	S	E	V	L	I	V	R	D	L	G	Y	A	Y	3.49762	0	127
S2	GFTLSDYVISSSGGSTAANPATSEVLIVRDLGYAY	G	F	T	L	S	D	Y	V	I	S	S	S	G	G	S	T	A	A	N	P	A	T	S	E	V	L	I	V	R	D	L	G	Y	A	Y	3.49762	0	127
S2	GFTLSDYVISSSGGSTAANPATSEVLIVRDLGYAY	G	F	T	L	S	D	Y	V	I	S	S	S	G	G	S	T	A	A	N	P	A	T	S	E	V	L	I	V	R	D	L	G	Y	A	Y	3.49762	0	127
S2	GFTLSDYVISSSGGSTAANPATSEVLIVRDLGYAY	G	F	T	L	S	D	Y	V	I	S	S	S	G	G	S	T	A	A	N	P	A	T	S	E	V	L	I	V	R	D	L	G	Y	A	Y	3.49762	0	127
S2	GFTLSDYVISSSGGSTAANPATSEVLIVRDLGYAY	G	F	T	L	S	D	Y	V	I	S	S	S	G	G	S	T	A	A	N	P	A	T	S	E	V	L	I	V	R	D	L	G	Y	A	Y	3.49762	0	127
S2	GFTLSDYVISSSGGSTAANPATSEVLIVRDLGYAY	G	F	T	L	S	D	Y	V	I	S	S	S	G	G	S	T	A	A	N	P	A	T	S	E	V	L	I	V	R	D	L	G	Y	A	Y	3.49762	0	127
S2	GFTLSDYVISSSGGSTAANPATSEVLIVRDLGYAY	G	F	T	L	S	D	Y	V	I	S	S	S	G	G	S	T	A	A	N	P	A	T	S	E	V	L	I	V	R	D	L	G	Y	A	Y	3.49762	0	127
S2	GFTLSDYVISSSGGSTAANPATSEVLIVRDLGYAY	G	F	T	L	S	D	Y	V	I	S	S	S	G	G	S	T	A	A	N	P	A	T	S	E	V	L	I	V	R	D	L	G	Y	A	Y	3.49762	0	127
S2	GFTLSDYVISSSGGSTAANPATSEVLIVRDLGYAY	G	F	T	L	S	D	Y	V	I	S	S	S	G	G	S	T	A	A	N	P	A	T	S	E	V	L	I	V	R	D	L	G	Y	A	Y	3.49762	0	127
S2	GFTLSDYVISSSGGSTAANPATSEVLIVRDLGYAY	G	F	T	L	S	D	Y	V	I	S	S	S	G	G	S	T	A	A	N	P	A	T	S	E	V	L	I	V	R	D	L	G	Y	A	Y	3.49762	0	127
S2	GFTLSDYVISSSGGSTAANPATSEVLIVRDLGYAY	G	F	T	L	S	D	Y	V	I	S	S	S	G	G	S	T	A	A	N	P	A	T	S	E	V	L	I	V	R	D	L	G	Y	A	Y	3.49762	0	127
S2	GFTLSDYVISSSGGSTAANPATSEVLIVRDLGYAY	G	F	T	L	S	D	Y	V	I	S	S	S	G	G	S	T	A	A	N	P	A	T	S	E	V	L	I	V	R	D	L	G	Y	A	Y	3.49762	0	127
S2	GFTLSDYVISSSGGSTAANPATSEVLIVRDLGYAY	G	F	T	L	S	D	Y	V	I	S	S	S	G	G	S	T	A	A	N	P	A	T	S	E	V	L	I	V	R	D	L	G	Y	A	Y	3.49762	0	127
S2	GFTLSDYVISSSGGSTAANPATSEVLIVRDLGYAY	G	F	T	L	S	D	Y	V	I	S	S	S	G	G	S	T	A	A	N	P	A	T	S	E	V	L	I	V	R	D	L	G	Y	A	Y	3.49762	0	127
S2	GFTLSDYVISSSGGSTAANPATSEVLIVRDLGYAY	G	F	T	L	S	D	Y	V	I	S	S	S	G	G	S	T	A	A	N	P	A	T	S	E	V	L	I	V	R	D	L	G	Y	A	Y	3.49762	0	127
S2	GFTLSDYVISSSGGSTAANPATSEVLIVRDLGYAY	G	F	T	L	S	D	Y	V	I	S	S	S	G	G	S	T	A	A	N	P	A	T	S	E	V	L	I	V	R	D	L	G	Y	A	Y	3.49762	0	127
S2	GFTLSDYVISSSGGSTAANPATSEVLIVRDLGYAY	G	F	T	L	S	D	Y	V	I	S	S	S	G	G	S	T	A	A	N	P	A	T	S	E	V	L	I	V	R	D	L	G	Y	A	Y	3.49762	0	127
S2	GFTLSDYVISSSGGSTAANPATSEVLIVRDLGYAY	G	F	T	L	S	D	Y	V	I	S	S	S	G	G	S	T	A	A	N	P	A	T	S	E	V	L	I	V	R	D	L	G	Y	A	Y	3.49762	0	127
S2	GFTLSDYVISSSGGSTAANPATSEVLIVRDLGYAY	G	F	T	L	S	D	Y	V	I	S	S	S	G	G	S	T	A	A	N	P	A	T	S	E	V	L	I	V	R	D	L	G	Y	A	Y	3.49762	0	127
S2	GFTLSDYVISSSGGSTAANPATSEVLIVRDLGYAY	G	F	T	L	S	D	Y	V	I	S	S	S	G	G	S	T	A	A	N	P	A	T	S	E	V	L	I	V	R	D	L	G	Y	A	Y	3.49762	0	127
S2	GFTLSDYVISSSGGSTAANPATSEVLIVRDLGYAY	G	F	T	L	S	D	Y	V	I	S	S	S	G	G	S	T	A	A	N	P	A	T	S	E	V	L	I	V	R	D	L	G	Y	A	Y	3.49762	0	127
S2	GFTLSDYVISSSGGSTAANPATSEVLIVRDLGYAY	G	F	T	L	S	D	Y	V	I	S	S	S	G	G	S	T	A	A	N	P	A	T	S	E	V	L	I	V	R	D	L	G	Y	A	Y	3.49762	0	127
S2	GFTLSDYVISSSGGSTAANPATSEVLIVRDLGYAY	G	F	T	L	S	D	Y	V	I	S	S	S	G	G	S	T	A	A	N	P	A	T	S	E	V	L	I	V	R	D	L	G	Y	A	Y	3.49762	0	127
S2	GFTLSDYVISSSGGSTAANPATSEVLIVRDLGYAY	G	F	T	L	S	D	Y	V	I	S	S	S	G	G	S	T	A	A	N	P	A	T	S	E	V	L	I	V	R	D	L	G	Y	A	Y	3.49762	0	127
S2	GFTLSDYVISSSGGSTAANPATSEVLIVRDLGYAY	G	F	T	L	S	D	Y	V	I	S	S	S	G	G	S	T	A	A	N	P	A	T	S	E	V	L	I	V	R	D	L	G	Y	A	Y	3.49762	0	127
S2	GFTLSDYVISSSGGSTAANPATSEVLIVRDLGYAY	G	F	T	L	S	D	Y	V	I	S	S	S	G	G	S	T	A	A	N	P	A	T	S	E	V	L	I	V	R	D	L	G	Y	A	Y	3.49762	0	127
S2	GFTLSDYVISSSGGSTAANPATSEVLIVRDLGYAY	G	F	T	L	S	D	Y	V	I	S	S	S	G	G	S	T	A	A	N	P	A	T	S	E	V	L	I	V	R	D	L	G	Y	A	Y	3.49762	0	127
S2	GFTLSDYVISSSGGSTAANPATSEVLIVRDLGYAY	G	F	T	L	S	D	Y	V	I	S	S	S	G	G	S	T	A	A	N	P	A	T	S	E	V	L	I	V	R	D	L	G	Y	A	Y	3.49762	0	127
S2	GFTLSDYVISSSGGSTAANPATSEVLIVRDLGYAY	G	F	T	L	S	D	Y	V	I	S	S	S	G	G	S	T	A	A	N	P	A	T	S	E	V	L	I	V	R	D	L	G	Y	A	Y	3.49762	0	127
S2	GFTLSDYVISSSGGSTAANPATSEVLIVRDLGYAY	G	F	T	L	S	D	Y	V	I	S	S	S	G	G	S	T	A	A	N	P	A	T	S	E	V	L	I	V	R	D	L	G	Y	A	Y	3.49762	0	127
S2	GFTLSDYVISSSGGSTAANPATSEVLIVRDLGYAY	G	F	T	L	S	D	Y	V	I	S	S	S	G	G	S	T	A	A	N	P	A	T	S	E	V	L	I	V	R	D	L	G	Y	A	Y	3.49762	0	127
S2	GFTLSDYVISSSGGSTAANPATSEVLIVRDLGYAY	G	F	T	L	S	D	Y	V	I	S	S	S	G	G	S	T	A	A	N	P	A	T	S	E	V	L	I	V	R	D	L	G	Y	A	Y	3.49762	0	127
S2	GFTLSDYVISSSGGSTAANPATSEVLIVRDLGYAY	G	F	T	L	S	D	Y	V	I	S	S	S	G	G	S	T	A	A	N	P	A	T	S	E	V	L	I	V	R	D	L	G	Y	A	Y	3.49762	0	127
S2	GFTLSDYVISSSGGSTAANPATSEVLIVRDLGYAY	G	F	T	L	S	D	Y	V	I	S	S	S	G	G	S	T	A	A	N	P	A	T	S	E	V	L	I	V	R	D	L	G	Y	A	Y	3.49762	0	127
S2	GFTLSDYVISSSGGSTAANPATSEVLIVRDLGYAY	G	F	T	L	S	D	Y	V	I	S	S	S	G	G	S	T	A	A	N	P	A	T	S	E	V	L	I	V	R	D	L	G	Y	A	Y	3.49762	0	127
S2	GFTLSDYVISSSGGSTAANPATSEVLIVRDLGYAY	G	F	T	L	S	D	Y	V	I	S	S	S	G	G	S	T	A	A	N	P	A	T	S	E	V	L	I	V	R	D	L	G	Y	A	Y	3.49762	0	127
S2	GFTLSDYVISSSGGSTAANPATSEVLIVRDLGYAY	G	F	T	L	S	D	Y	V	I	S	S	S	G	G	S	T	A	A	N	P	A	T	S	E	V	L	I	V	R	D	L	G	Y	A	Y	3.49762	0	127
S2	GFTLSDYVISSSGGSTAANPATSEVLIVRDLGYAY	G	F	T	L	S	D	Y	V	I	S	S	S	G	G	S	T	A	A	N	P	A	T	S	E	V	L	I	V	R	D	L	G	Y	A	Y	3.49762	0	127
S2	GFTLSDYVISSSGGSTAANPATSEVLIVRDLGYAY	G	F	T	L	S	D	Y	V	I	S	S	S	G	G	S	T	A	A	N	P	A	T	S	E	V	L	I	V	R	D	L	G	Y	A	Y	3.49762	0	127
S2	GFTLSDYVISSSGGSTAANPATSEVLIVRDLGYAY	G	F	T	L	S	D	Y	V	I	S	S	S	G	G	S	T	A	A	N	P	A	T	S	E	V	L	I	V	R	D	L	G	Y	A	Y	3.49762	0	127
S2	GFTLSDYVISSSGGSTAANPATSEVLIVRDLGYAY	G	F	T	L	S	D	Y	V	I	S	S	S	G	G	S	T	A	A	N	P	A	T	S	E	V	L	I	V	R	D	L	G	Y	A	Y	3.49762	0	127
S2	GFTLSDYVISSSGGSTAANPATSEVLIVRDLGYAY	G	F	T	L	S	D	Y	V	I	S	S	S	G	G	S	T	A	A	N	P	A	T	S	E	V	L	I	V	R	D	L	G	Y	A	Y	3.49762	0	127
S2	GFTLSDYVISSSGGSTAANPATSEVLIVRDLGYAY	G	F	T	L	S	D	Y	V	I	S	S	S	G	G	S	T	A	A	N	P	A	T	S	E	V	L	I	V	R	D	L	G	Y	A	Y	3.49762	0	127
S2	GFTLSDYVISSSGGSTAANPATSEVLIVRDLGYAY	G	F	T	L	S	D	Y	V	I	S	S	S	G	G	S	T	A	A	N	P	A	T	S	E	V	L	I	V	R	D	L	G	Y	A	Y	3.49762	0	127
S2	GFTLSDYVISSSGGSTAANPATSEVLIVRDLGYAY	G	F	T	L	S	D	Y	V	I	S	S	S	G	G	S	T	A	A	N	P	A	T	S	E	V	L	I	V	R	D	L	G	Y	A	Y	3.49762	0	127
S2	GFTLSDYVISSSGGSTAANPATSEVLIVRDLGYAY	G	F	T	L	S	D	Y	V	I	S	S	S	G	G	S	T	A	A	N	P	A	T	S	E	V	L	I	V	R	D	L	G	Y	A	Y	3.49762	0	127
S2	GFTLSDYVISSSGGSTAANPATSEVLIVRDLGYAY	G	F	T	L	S	D	Y	V	I	S	S	S	G	G	S	T	A	A	N	P	A	T	S	E	V	L	I	V	R	D	L	G	Y	A	Y	3.49762	0	127
S2	GFTLSDYVISSSGGSTAANPATSEVLIVRDLGYAY	G	F	T	L	S	D	Y	V	I	S	S	S	G	G	S	T	A	A	N	P	A	T	S	E	V	L	I	V	R	D	L	G	Y	A	Y	3.49762	0	127
S2	GFTLSDYVISSSGGSTAANPATSEVLIVRDLGYAY	G	F	T	L	S	D	Y	V	I	S	S	S	G	G	S	T	A	A	N	P	A	T	S	E	V	L	I	V	R	D	L	G	Y	A	Y	3.49762	0	127
S2	GFTLSDYVISSSGGSTAANPATSEVLIVRDLGYAY	G	F	T	L	S	D	Y	V	I	S	S	S	G	G	S	T	A	A	N	P	A	T	S	E	V	L	I	V	R	D	L	G	Y	A	Y	3.49762	0	127
S2	GFTLSDYVISSSGGSTAANPATSEVLIVRDLGYAY	G	F	T	L	S	D	Y	V	I	S	S	S	G	G	S	T	A	A	N	P	A	T	S	E	V	L	I	V	R	D	L	G	Y	A	Y	3.49762	0	127
S2	GFTLSDYVISSSGGSTAANPATSEVLIVRDLGYAY	G	F	T	L	S	D	Y	V	I	S	S	S	G	G	S	T	A	A	N	P	A	T	S	E	V	L	I	V	R	D	L	G	Y	A	Y	3.49762	0	127
S2	GFTLSDYVISSSGGSTAANPATSEVLIVRDLGYAY	G	F	T	L	S	D	Y	V	I	S	S	S	G	G	S	T	A	A	N	P	A	T	S	E	V	L	I	V	R	D	L	G	Y	A	Y	3.49762	0	127
S2	GFTLSDYVISSSGGSTAANPATSEVLIVRDLGYAY	G	F	T	L	S	D	Y	V	I	S	S	S	G	G	S	T	A	A	N	P	A	T	S	E	V	L	I	V	R	D	L	G	Y	A	Y	3.49762	0	127
S2	GFTLSDYVISSSGGSTAANPATSEVLIVRDLGYAY	G	F	T	L	S	D	Y	V	I	S	S	S	G	G	S	T	A	A	N	P	A	T	S	E	V	L	I	V	R	D	L	G	Y	A	Y	3.49762	0	127
S2	GFTLSDYVISSSGGSTAANPATSEVLIVRDLGYAY	G	F	T	L	S	D	Y	V	I	S	S	S	G	G	S	T	A	A	N	P	A	T	S	E	V	L	I	V	R	D	L	G	Y	A	Y	3.49762	0	127
S2	GFTLSDYVISSSGGSTAANPATSEVLIVRDLGYAY	G	F	T	L	S	D	Y	V	I	S	S	S	G	G	S	T	A	A	N	P	A	T	S	E	V	L	I	V	R	D	L	G	Y	A	Y	3.49762	0	127
S2	GFTLSDYVISSSGGSTAANPATSEVLIVRDLGYAY	G	F	T	L	S	D	Y	V	I	S	S	S	G	G	S	T	A	A	N	P	A	T	S	E	V	L	I	V	R	D	L	G	Y	A	Y	3.49762	0	127
S2	GFTLSDYVISSSGGSTAANPATSEVLIVRDLGYAY	G	F	T	L	S	D	Y	V	I	S	S	S	G	G	S	T	A	A	N	P	A	T	S	E	V	L	I	V	R	D	L	G	Y	A	Y	3.49762	0	127
S2	GFTLSDYVISSSGGSTAANPATSEVLIVRDLGYAY	G	F	T	L	S	D	Y	V	I	S	S	S	G	G	S	T	A	A	N	P	A	T	S	E	V	L	I	V	R	D	L	G	Y	A	Y	3.49762	0	127
S2	GFTLSDYVISSSGGSTAANPATSEVLIVRDLGYAY	G	F	T	L	S	D	Y	V	I	S	S	S	G	G	S	T	A	A	N	P	A	T	S	E	V	L	I	V	R	D	L	G	Y	A	Y	3.49762	0	127
S2	GFTLSDYVISSSGGSTAANPATSEVLIVRDLGYAY	G	F	T	L	S	D	Y	V	I	S	S	S	G	G	S	T	A	A	N	P	A	T	S	E	V	L	I	V	R	D	L	G	Y	A	Y	3.49762	0	127
S2	GFTLSDYVISSSGGSTAANPATSEVLIVRDLGYAY	G	F	T	L	S	D	Y	V	I	S	S	S	G	G	S	T	A	A	N	P	A	T	S	E	V	L	I	V	R	D	L	G	Y	A	Y	3.49762	0	127
S2	GFTLSDYVISSSGGSTAANPATSEVLIVRDLGYAY	G	F	T	L	S	D	Y	V	I	S	S	S	G	G	S	T	A	A	N	P	A	T	S	E	V	L	I	V	R	D	L	G	Y	A	Y	3.49762	0	127
S2	GFTLSDYVISSSGGSTAANPATSEVLIVRDLGYAY	G	F	T	L	S	D	Y	V	I	S	S	S	G	G	S	T	A	A	N	P	A	T	S	E	V	L	I	V	R	D	L	G	Y	A	Y	3.49762	0	127
S2	GFTLSDYVISSSGGSTAANPATSEVLIVRDLGYAY	G	F	T	L	S	D	Y	V	I	S	S	S	G	G	S	T	A	A	N	P	A	T	S	E	V	L	I	V	R	D	L	G	Y	A	Y	3.49762	0	127
S2	GFTLSDYVISSSGGSTAANPATSEVLIVRDLGYAY	G	F	T	L	S	D	Y	V	I	S	S	S	G	G	S	T	A	A	N	P	A	T	S	E	V	L	I	V	R	D	L	G	Y	A	Y	3.49762	0	127
S2	GFTLSDYVISSSGGSTAANPATSEVLIVRDLGYAY	G	F	T	L	S	D	Y	V	I	S	S	S	G	G	S	T	A	A	N	P	A	T	S	E	V	L	I	V	R	D	L	G	Y	A	Y	3.49762	0	127
S2	GFTLSDYVISSSGGSTAANPATSEVLIVRDLGYAY	G	F	T	L	S	D	Y	V	I	S	S	S	G	G	S	T	A	A	N	P	A	T	S	E	V	L	I	V	R	D	L	G	Y	A	Y	3.49762	0	127
S2	GFTLSDYVISSSGGSTAANPATSEVLIVRDLGYAY	G	F	T	L	S	D	Y	V	I	S	S	S	G	G	S	T	A	A	N	P	A	T	S	E	V	L	I	V	R	D	L	G	Y	A	Y	3.49762	0	127
S2	GFTLSDYVISSSGGSTAANPATSEVLIVRDLGYAY	G	F	T	L	S	D	Y	V	I	S	S	S	G	G	S	T	A	A	N	P	A	T	S	E	V	L	I	V	R	D	L	G	Y	A	Y	3.49762	0	127
S2	GFTLSDYVISSSGGSTAANPATSEVLIVRDLGYAY	G	F	T	L	S	D	Y	V	I	S	S	S	G	G	S	T	A	A	N	P	A	T	S	E	V	L	I	V	R	D	L	G	Y	A	Y	3.49762	0	127
S2	GFTLSDYVISSSGGSTAANPATSEVLIVRDLGYAY	G	F	T	L	S	D	Y	V	I	S	S	S	G	G	S	T	A	A	N	P	A	T	S	E	V	L	I	V	R	D	L	G	Y	A	Y	3.49762	0	127
S2	GFTLSDYVISSSGGSTAANPATSEVLIVRDLGYAY	G	F	T	L	S	D	Y	V	I	S	S	S	G	G	S	T	A	A	N	P	A	T	S	E	V	L	I	V	R	D	L	G	Y	A	Y	3.49762	0	127
S2	GFTLSDYVISSSGGSTAANPATSEVLIVRDLGYAY	G	F	T	L	S	D	Y	V	I	S	S	S	G	G	S	T	A	A	N	P	A	T	S	E	V	L	I	V	R	D	L	G	Y	A	Y	3.49762	0	127
S2	GFTLSDYVISSSGGSTAANPATSEVLIVRDLGYAY	G	F	T	L	S	D	Y	V	I	S	S	S	G	G	S	T	A	A	N	P	A	T	S	E	V	L	I	V	R	D	L	G	Y	A	Y	3.49762	0	127
S2	GFTLSDYVISSSGGSTAANPATSEVLIVRDLGYAY	G	F	T	L	S	D	Y	V	I	S	S	S	G	G	S	T	A	A	N	P	A	T	S	E	V	L	I	V	R	D	L	G	Y	A	Y	3.49762	0	127
S2	GFTLSDYVISSSGGSTAANPATSEVLIVRDLGYAY	G	F	T	L	S	D	Y	V	I	S	S	S	G	G	S	T	A	A	N	P	A	T	S	E	V	L	I	V	R	D	L	G	Y	A	Y	3.49762	0	127
S2	GFTLSDYVISSSGGSTAANPATSEVLIVRDLGYAY	G	F	T	L	S	D	Y	V	I	S	S	S	G	G	S	T	A	A	N	P	A	T	S	E	V	L	I	V	R	D	L	G	Y	A	Y	3.49762	0	127
S2	GFTLSDYVISSSGGSTAANPATSEVLIVRDLGYAY	G	F	T	L	S	D	Y	V	I	S	S	S	G	G	S	T	A	A	N	P	A	T	S	E	V	L	I	V	R	D	L	G	Y	A	Y	3.49762	0	127
S2	GFTLSDYVISSSGGSTAANPATSEVLIVRDLGYAY	G	F	T	L	S	D	Y	V	I	S	S	S	G	G	S	T	A	A	N	P	A	T	S	E	V	L	I	V	R	D	L	G	Y	A	Y	3.49762	0	127
S2	GFTLSDYVISSSGGSTAANPATSEVLIVRDLGYAY	G	F	T	L	S	D	Y	V	I	S	S	S	G	G	S	T	A	A	N	P	A	T	S	E	V	L	I	V	R	D	L	G	Y	A	Y	3.49762	0	127
S2	GFTLSDYVISSSGGSTAANPATSEVLIVRDLGYAY	G	F	T	L	S	D	Y	V	I	S	S	S	G	G	S	T	A	A	N	P	A	T	S	E	V	L	I	V	R	D	L	G	Y	A	Y	3.49762	0	127
S2	GFTLSDYVISSSGGSTAANPATSEVLIVRDLGYAY	G	F	T	L	S	D	Y	V	I	S	S	S	G	G	S	T	A	A	N	P	A	T	S	E	V	L	I	V	R	D	L	G	Y	A	Y	3.49762	0	127
S2	GFTLSDYVISSSGGSTAANPATSEVLIVRDLGYAY	G	F	T	L	S	D	Y	V	I	S	S	S	G	G	S	T	A	A	N	P	A	T	S	E	V	L	I	V	R	D	L	G	Y	A	Y	3.49762	0	127
S2	GFTLSDYVISSSGGSTAANPATSEVLIVRDLGYAY	G	F	T	L	S	D	Y	V	I	S	S	S	G	G	S	T	A	A	N	P	A	T	S	E	V	L	I	V	R	D	L	G	Y	A	Y	3.49762	0	127
S2	GFTLSDYVISSSGGSTAANPATSEVLIVRDLGYAY	G	F	T	L	S	D	Y	V	I	S	S	S	G	G	S	T	A	A	N	P	A	T	S	E	V	L	I	V	R	D	L	G	Y	A	Y	3.49762	0	127
S2	GFTLSDYVISSSGGSTAANPATSEVLIVRDLGYAY	G	F	T	L	S	D	Y	V	I	S	S	S	G	G	S	T	A	A	N	P	A	T	S	E	V	L	I	V	R	D	L	G	Y	A	Y	3.49762	0	127
S2	GFTLSDYVISSSGGSTAANPATSEVLIVRDLGYAY	G	F	T	L	S	D	Y	V	I	S	S	S	G	G	S	T	A	A	N	P	A	T	S	E	V	L	I	V	R	D	L	G	Y	A	Y	3.49762	0	127
S2	GFTLSDYVISSSGGSTAANPATSEVLIVRDLGYAY	G	F	T	L	S	D	Y	V	I	S	S	S	G	G	S	T	A	A	N	P	A	T	S	E	V	L	I	V	R	D	L	G	Y	A	Y	3.49762	0	127
S2	GFTLSDYVISSSGGSTAANPATSEVLIVRDLGYAY	G	F	T	L	S	D	Y	V	I	S	S	S	G	G	S	T	A	A	N	P	A	T	S	E	V	L	I	V	R	D	L	G	Y	A	Y	3.49762	0	127
S2	GFTLSDYVISSSGGSTAANPATSEVLIVRDLGYAY	G	F	T	L	S	D	Y	V	I	S	S	S	G	G	S	T	A	A	N	P	A	T	S	E	V	L	I	V	R	D	L	G	Y	A	Y	3.49762	0	127
S2	GFTLSDYVISSSGGSTAANPATSEVLIVRDLGYAY	G	F	T	L	S	D	Y	V	I	S	S	S	G	G	S	T	A	A	N	P	A	T	S	E	V	L	I	V	R	D	L	G	Y	A	Y	3.49762	0	127
S2	GFTLSDYVISSSGGSTAANPATSEVLIVRDLGYAY	G	F	T	L	S	D	Y	V	I	S	S	S	G	G	S	T	A	A	N	P	A	T	S	E	V	L	I	V	R	D	L	G	Y	A	Y	3.49762	0	127
S2	GFTLSDYVISSSGGSTAANPATSEVLIVRDLGYAY	G	F	T	L	S	D	Y	V	I	S	S	S	G	G	S	T	A	A	N	P	A	T	S	E	V	L	I	V	R	D	L	G	Y	A	Y	3.49762	0	127
S2	GFTLSDYVISSSGGSTAANPATSEVLIVRDLGYAY	G	F	T	L	S	D	Y	V	I	S	S	S	G	G	S	T	A	A	N	P	A	T	S	E	V	L	I	V	R	D	L	G	Y	A	Y	3.49762	0	127
S2	GFTLSDYVISSSGGSTAANPATSEVLIVRDLGYAY	G	F	T	L	S	D	Y	V	I	S	S	S	G	G	S	T	A	A	N	P	A	T	S	E	V	L	I	V	R	D	L	G	Y	A	Y	3.49762	0	127
S2	GFTLSDYVISSSGGSTAANPATSEVLIVRDLGYAY	G	F	T	L	S	D	Y	V	I	S	S	S	G	G	S	T	A	A	N	P	A	T	S	E	V	L	I	V	R	D	L	G	Y	A	Y	3.49762	0	127
S2	GFTLSDYVISSSGGSTAANPATSEVLIVRDLGYAY	G	F	T	L	S	D	Y	V	I	S	S	S	G	G	S	T	A	A	N	P	A	T	S	E	V	L	I	V	R	D	L	G	Y	A	Y	3.49762	0	127
S2	GFTLSDYVISSSGGSTAANPATSEVLIVRDLGYAY	G	F	T	L	S	D	Y	V	I	S	S	S	G	G	S	T	A	A	N	P	A	T	S	E	V	L	I	V	R	D	L	G	Y	A	Y	3.49762	0	127
S2	GFTLSDYVISSSGGSTAANPATSEVLIVRDLGYAY	G	F	T	L	S	D	Y	V	I	S	S	S	G	G	S	T	A	A	N	P	A	T	S	E	V	L	I	V	R	D	L	G	Y	A	Y	3.49762	0	127
S2	GFTLSDYVISSSGGSTAANPATSEVLIVRDLGYAY	G	F	T	L	S	D	Y	V	I	S	S	S	G	G	S	T	A	A	N	P	A	T	S	E	V	L	I	V	R	D	L	G	Y	A	Y	3.49762	0	127
S2	GFTLSDYVISSSGGSTAANPATSEVLIVRDLGYAY	G	F	T	L	S	D	Y	V	I	S	S	S	G	G	S	T	A	A	N	P	A	T	S	E	V	L	I	V	R	D	L	G	Y	A	Y	3.49762	0	127
S2	GFTLSDYVISSSGGSTAANPATSEVLIVRDLGYAY	G	F	T	L	S	D	Y	V	I	S	S	S	G	G	S	T	A	A	N	P	A	T	S	E	V	L	I	V	R	D	L	G	Y	A	Y	3.49762	0	127
S2	GFTLSDYVISSSGGSTAANPATSEVLIVRDLGYAY	G	F	T	L	S	D	Y	V	I	S	S	S	G	G	S	T	A	A	N	P	A	T	S	E	V	L	I	V	R	D	L	G	Y	A	Y	3.49762	0	127
S2	GFTLSDYVISSSGGSTAANPATSEVLIVRDLGYAY	G	F	T	L	S	D	Y	V	I	S	S	S	G	G	S	T	A	A	N	P	A	T	S	E	V	L	I	V	R	D	L	G	Y	A	Y	3.49762	0	127
S2	GFTLSDYVISSSGGSTAANPATSEVLIVRDLGYAY	G	F	T	L	S	D	Y	V	I	S	S	S	G	G	S	T	A	A	N	P	A	T	S	E	V	L	I	V	R	D	L	G	Y	A	Y	3.49762	0	127
S2	GFTLSDYVISSSGGSTAANPATSEVLIVRDLGYAY	G	F	T	L	S	D	Y	V	I	S	S	S	G	G	S	T	A	A	N	P	A	T	S	E	V	L	I	V	R	D	L	G	Y	A	Y	3.49762	0	127
S2	GFTLSDYVISSSGGSTAANPATSEVLIVRDLGYAY	G	F	T	L	S	D	Y	V	I	S	S	S	G	G	S	T	A	A	N	P	A	T	S	E	V	L	I	V	R	D	L	G	Y	A	Y	3.49762	0	127
S2	GFTLSDYVISSSGGSTAANPATSEVLIVRDLGYAY	G	F	T	L	S	D	Y	V	I	S	S	S	G	G	S	T	A	A	N	P	A	T	S	E	V	L	I	V	R	D	L	G	Y	A	Y	3.49762	0	127
S2	GFTLSDYVISSSGGSTAANPATSEVLIVRDLGYAY	G	F	T	L	S	D	Y	V	I	S	S	S	G	G	S	T	A	A	N	P	A	T	S	E	V	L	I	V	R	D	L	G	Y	A	Y	3.49762	0	127
S2	GFTLSDYVISSSGGSTAANPATSEVLIVRDLGYAY	G	F	T	L	S	D	Y	V	I	S	S	S	G	G	S	T	A	A	N	P	A	T	S	E	V	L	I	V	R	D	L	G	Y	A	Y	3.49762	0	127
S2	GFTLSDYVISSSGGSTAANPATSEVLIVRDLGYAY	G	F	T	L	S	D	Y	V	I	S	S	S	G	G	S	T	A	A	N	P	A	T	S	E	V	L	I	V	R	D	L	G	Y	A	Y	3.49762	0	127
S2	GFTLSDYVISSSGGSTAANPATSEVLIVRDLGYAY	G	F	T	L	S	D	Y	V	I	S	S	S	G	G	S	T	A	A	N	P	A	T	S	E	V	L	I	V	R	D	L	G	Y	A	Y	3.49762	0	127
S2	GFTLSDYVISSSGGSTAANPATSEVLIVRDLGYAY	G	F	T	L	S	D	Y	V	I	S	S	S	G	G	S	T	A	A	N	P	A	T	S	E	V	L	I	V	R	D	L	G	Y	A	Y	3.49762	0	127
S2	GFTLSDYVISSSGGSTAANPATSEVLIVRDLGYAY	G	F	T	L	S	D	Y	V	I	S	S	S	G	G	S	T	A	A	N	P	A	T	S	E	V	L	I	V	R	D	L	G	Y	A	Y	3.49762	0	127
S2	GFTLSDYVISSSGGSTAANPATSEVLIVRDLGYAY	G	F	T	L	S	D	Y	V	I	S	S	S	G	G	S	T	A	A	N	P	A	T	S	E	V	L	I	V	R	D	L	G	Y	A	Y	3.49762	0	127
S2	GFTLSDYVISSSGGSTAANPATSEVLIVRDLGYAY	G	F	T	L	S	D	Y	V	I	S	S	S	G	G	S	T	A	A	N	P	A	T	S	E	V	L	I	V	R	D	L	G	Y	A	Y	3.49762	0	127
S2	GFTLSDYVISSSGGSTAANPATSEVLIVRDLGYAY	G	F	T	L	S	D	Y	V	I	S	S	S	G	G	S	T	A	A	N	P	A	T	S	E	V	L	I	V	R	D	L	G	Y	A	Y	3.49762	0	127
S2	GFTLSDYVISSSGGSTAANPATSEVLIVRDLGYAY	G	F	T	L	S	D	Y	V	I	S	S	S	G	G	S	T	A	A	N	P	A	T	S	E	V	L	I	V	R	D	L	G	Y	A	Y	3.49762	0	127
S2	GFTLSDYVISSSGGSTAANPATSEVLIVRDLGYAY	G	F	T	L	S	D	Y	V	I	S	S	S	G	G	S	T	A	A	N	P	A	T	S	E	V	L	I	V	R	D	L	G	Y	A	Y	3.49762	0	127
S2	GFTLSDYVISSSGGSTAANPATSEVLIVRDLGYAY	G	F	T	L	S	D	Y	V	I	S	S	S	G	G	S	T	A	A	N	P	A	T	S	E	V	L	I	V	R	D	L	G	Y	A	Y	3.49762	0	127
S2	GFTLSDYVISSSGGSTAANPATSEVLIVRDLGYAY	G	F	T	L	S	D	Y	V	I	S	S	S	G	G	S	T	A	A	N	P	A	T	S	E	V	L	I	V	R	D	L	G	Y	A	Y	3.49762	0	127
S2	GFTLSDYVISSSGGSTAANPATSEVLIVRDLGYAY	G	F	T	L	S	D	Y	V	I	S	S	S	G	G	S	T	A	A	N	P	A	T	S	E	V	L	I	V	R	D	L	G	Y	A	Y	3.49762	0	127
S2	GFTLSDYVISSSGGSTAANPATSEVLIVRDLGYAY	G	F	T	L	S	D	Y	V	I	S	S	S	G	G	S	T	A	A	N	P	A	T	S	E	V	L	I	V	R	D	L	G	Y	A	Y	3.49762	0	127
S2	GFTLSDYVISSSGGSTAANPATSEVLIVRDLGYAY	G	F	T	L	S	D	Y	V	I	S	S	S	G	G	S	T	A	A	N	P	A	T	S	E	V	L	I	V	R	D	L	G	Y	A	Y	3.49762	0	127
S2	GFTLSDYVISSSGGSTAANPATSEVLIVRDLGYAY	G	F	T	L	S	D	Y	V	I	S	S	S	G	G	S	T	A	A	N	P	A	T	S	E	V	L	I	V	R	D	L	G	Y	A	Y	3.49762	0	127
S2	GFTLSDYVISSSGGSTAANPATSEVLIVRDLGYAY	G	F	T	L	S	D	Y	V	I	S	S	S	G	G	S	T	A	A	N	P	A	T	S	E	V	L	I	V	R	D	L	G	Y	A	Y	3.49762	0	127
S2	GFTLSDYVISSSGGSTAANPATSEVLIVRDLGYAY	G	F	T	L	S	D	Y	V	I	S	S	S	G	G	S	T	A	A	N	P	A	T	S	E	V	L	I	V	R	D	L	G	Y	A	Y	3.49762	0	127
S2	GFTLSDYVISSSGGSTAANPATSEVLIVRDLGYAY	G	F	T	L	S	D	Y	V	I	S	S	S	G	G	S	T	A	A	N	P	A	T	S	E	V	L	I	V	R	D	L	G	Y	A	Y	3.49762	0	127
S2	GFTLSDYVISSSGGSTAANPATSEVLIVRDLGYAY	G	F	T	L	S	D	Y	V	I	S	S	S	G	G	S	T	A	A	N	P	A	T	S	E	V	L	I	V	R	D	L	G	Y	A	Y	3.49762	0	127
S2	GFTLSDYVISSSGGSTAANPATSEVLIVRDLGYAY	G	F	T	L	S	D	Y	V	I	S	S	S	G	G	S	T	A	A	N	P	A	T	S	E	V	L	I	V	R	D	L	G	Y	A	Y	3.49762	0	127
S2	GFTLSDYVISSSGGSTAANPATSEVLIVRDLGYAY	G	F	T	L	S	D	Y	V	I	S	S	S	G	G	S	T	A	A	N	P	A	T	S	E	V	L	I	V	R	D	L	G	Y	A	Y	3.49762	0	127
S2	GFTLSDYVISSSGGSTAANPATSEVLIVRDLGYAY	G	F	T	L	S	D	Y	V	I	S	S	S	G	G	S	T	A	A	N	P	A	T	S	E	V	L	I	V	R	D	L	G	Y	A	Y	3.49762	0	127
S2	GFTLSDYVISSSGGSTAANPATSEVLIVRDLGYAY	G	F	T	L	S	D	Y	V	I	S	S	S	G	G	S	T	A	A	N	P	A	T	S	E	V	L	I	V	R	D	L	G	Y	A	Y	3.49762	0	127
S2	GFTLSDYVISSSGGSTAANPATSEVLIVRDLGYAY	G	F	T	L	S	D	Y	V	I	S	S	S	G	G	S	T	A	A	N	P	A	T	S	E	V	L	I	V	R	D	L	G	Y	A	Y	3.49762	0	127
S2	GFTLSDYVISSSGGSTAANPATSEVLIVRDLGYAY	G	F	T	L	S	D	Y	V	I	S	S	S	G	G	S	T	A	A	N	P	A	T	S	E	V	L	I	V	R	D	L	G	Y	A	Y	3.49762	0	127
S2	GFTLSDYVISSSGGSTAANPATSEVLIVRDLGYAY	G	F	T	L	S	D	Y	V	I	S	S	S	G	G	S	T	A	A	N	P	A	T	S	E	V	L	I	V	R	D	L	G	Y	A	Y	3.49762	0	127
S2	GFTLSDYVISSSGGSTAANPATSEVLIVRDLGYAY	G	F	T	L	S	D	Y	V	I	S	S	S	G	G	S	T	A	A	N	P	A	T	S	E	V	L	I	V	R	D	L	G	Y	A	Y	3.49762	0	127
S2	GFTLSDYVISSSGGSTAANPATSEVLIVRDLGYAY	G	F	T	L	S	D	Y	V	I	S	S	S	G	G	S	T	A	A	N	P	A	T	S	E	V	L	I	V	R	D	L	G	Y	A	Y	3.49762	0	127
S2	GFTLSDYVISSSGGSTAANPATSEVLIVRDLGYAY	G	F	T	L	S	D	Y	V	I	S	S	S	G	G	S	T	A	A	N	P	A	T	S	E	V	L	I	V	R	D	L	G	Y	A	Y	3.49762	0	127
S2	GFTLSDYVISSSGGSTAANPATSEVLIVRDLGYAY	G	F	T	L	S	D	Y	V	I	S	S	S	G	G	S	T	A	A	N	P	A	T	S	E	V	L	I	V	R	D	L	G	Y	A	Y	3.49762	0	127
S2	GFTLSDYVISSSGGSTAANPATSEVLIVRDLGYAY	G	F	T	L	S	D	Y	V	I	S	S	S	G	G	S	T	A	A	N	P	A	T	S	E	V	L	I	V	R	D	L	G	Y	A	Y	3.49762	0	127
S2	GFTLSDYVISSSGGSTAANPATSEVLIVRDLGYAY	G	F	T	L	S	D	Y	V	I	S	S	S	G	G	S	T	A	A	N	P	A	T	S	E	V	L	I	V	R	D	L	G	Y	A	Y	3.49762	0	127
S2	GFTLSDYVISSSGGSTAANPATSEVLIVRDLGYAY	G	F	T	L	S	D	Y	V	I	S	S	S	G	G	S	T	A	A	N	P	A	T	S	E	V	L	I	V	R	D	L	G	Y	A	Y	3.49762	0	127
S2	GFTLSDYVISSSGGSTAANPATSEVLIVRDLGYAY	G	F	T	L	S	D	Y	V	I	S	S	S	G	G	S	T	A	A	N	P	A	T	S	E	V	L	I	V	R	D	L	G	Y	A	Y	3.49762	0	127
S2	GFTLSDYVISSSGGSTAANPATSEVLIVRDLGYAY	G	F	T	L	S	D	Y	V	I	S	S	S	G	G	S	T	A	A	N	P	A	T	S	E	V	L	I	V	R	D	L	G	Y	A	Y	3.49762	0	127
S2	GFTLSDYVISSSGGSTAANPATSEVLIVRDLGYAY	G	F	T	L	S	D	Y	V	I	S	S	S	G	G	S	T	A	A	N	P	A	T	S	E	V	L	I	V	R	D	L	G	Y	A	Y	3.49762	0	127
S2	GFTLSDYVISSSGGSTAANPATSEVLIVRDLGYAY	G	F	T	L	S	D	Y	V	I	S	S	S	G	G	S	T	A	A	N	P	A	T	S	E	V	L	I	V	R	D	L	G	Y	A	Y	3.49762	0	127
S2	GFTLSDYVISSSGGSTAANPATSEVLIVRDLGYAY	G	F	T	L	S	D	Y	V	I	S	S	S	G	G	S	T	A	A	N	P	A	T	S	E	V	L	I	V	R	D	L	G	Y	A	Y	3.49762	0	127
S2	GFTLSDYVISSSGGSTAANPATSEVLIVRDLGYAY	G	F	T	L	S	D	Y	V	I	S	S	S	G	G	S	T	A	A	N	P	A	T	S	E	V	L	I	V	R	D	L	G	Y	A	Y	3.49762	0	127
S2	GFTLSDYVISSSGGSTAANPATSEVLIVRDLGYAY	G	F	T	L	S	D	Y	V	I	S	S	S	G	G	S	T	A	A	N	P	A	T	S	E	V	L	I	V	R	D	L	G	Y	A	Y	3.49762	0	127
S2	GFTLSDYVISSSGGSTAANPATSEVLIVRDLGYAY	G	F	T	L	S	D	Y	V	I	S	S	S	G	G	S	T	A	A	N	P	A	T	S	E	V	L	I	V	R	D	L	G	Y	A	Y	3.49762	0	127
S2	GFTLSDYVISSSGGSTAANPATSEVLIVRDLGYAY	G	F	T	L	S	D	Y	V	I	S	S	S	G	G	S	T	A	A	N	P	A	T	S	E	V	L	I	V	R	D	L	G	Y	A	Y	3.49762	0	127
S2	GFTLSDYVISSSGGSTAANPATSEVLIVRDLGYAY	G	F	T	L	S	D	Y	V	I	S	S	S	G	G	S	T	A	A	N	P	A	T	S	E	V	L	I	V	R	D	L	G	Y	A	Y	3.49762	0	127
S2	GFTLSDYVISSSGGSTAANPATSEVLIVRDLGYAY	G	F	T	L	S	D	Y	V	I	S	S	S	G	G	S	T	A	A	N	P	A	T	S	E	V	L	I	V	R	D	L	G	Y	A	Y	3.49762	0	127
S2	GFTLSDYVISSSGGSTAANPATSEVLIVRDLGYAY	G	F	T	L	S	D	Y	V	I	S	S	S	G	G	S	T	A	A	N	P	A	T	S	E	V	L	I	V	R	D	L	G	Y	A	Y	3.49762	0	127
S2	GFTLSDYVISSSGGSTAANPATSEVLIVRDLGYAY	G	F	T	L	S	D	Y	V	I	S	S	S	G	G	S	T	A	A	N	P	A	T	S	E	V	L	I	V	R	D	L	G	Y	A	Y	3.49762	0	127
S2	GFTLSDYVISSSGGSTAANPATSEVLIVRDLGYAY	G	F	T	L	S	D	Y	V	I	S	S	S	G	G	S	T	A	A	N	P	A	T	S	E	V	L	I	V	R	D	L	G	Y	A	Y	3.49762	0	127
S2	GFTLSDYVISSSGGSTAANPATSEVLIVRDLGYAY	G	F	T	L	S	D	Y	V	I	S	S	S	G	G	S	T	A	A	N	P	A	T	S	E	V	L	I	V	R	D	L	G	Y	A	Y	3.49762	0	127
S2	GFTLSDYVISSSGGSTAANPATSEVLIVRDLGYAY	G	F	T	L	S	D	Y	V	I	S	S	S	G	G	S	T	A	A	N	P	A	T	S	E	V	L	I	V	R	D	L	G	Y	A	Y	3.49762	0	127
S2	GFTLSDYVISSSGGSTAANPATSEVLIVRDLGYAY	G	F	T	L	S	D	Y	V	I	S	S	S	G	G	S	T	A	A	N	P	A	T	S	E	V	L	I	V	R	D	L	G	Y	A	Y	3.49762	0	127
S2	GFTLSDYVISSSGGSTAANPATSEVLIVRDLGYAY	G	F	T	L	S	D	Y	V	I	S	S	S	G	G	S	T	A	A	N	P	A	T	S	E	V	L	I	V	R	D	L	G	Y	A	Y	3.49762	0	127
S2	GFTLSDYVISSSGGSTAANPATSEVLIVRDLGYAY	G	F	T	L	S	D	Y	V	I	S	S	S	G	G	S	T	A	A	N	P	A	T	S	E	V	L	I	V	R	D	L	G	Y	A	Y	3.49762	0	127
S2	GFTLSDYVISSSGGSTAANPATSEVLIVRDLGYAY	G	F	T	L	S	D	Y	V	I	S	S	S	G	G	S	T	A	A	N	P	A	T	S	E	V	L	I	V	R	D	L	G	Y	A	Y	3.49762	0	127
S2	GFTLSDYVISSSGGSTAANPATSEVLIVRDLGYAY	G	F	T	L	S	D	Y	V	I	S	S	S	G	G	S	T	A	A	N	P	A	T	S	E	V	L	I	V	R	D	L	G	Y	A	Y	3.49762	0	127
S2	GFTLSDYVISSSGGSTAANPATSEVLIVRDLGYAY	G	F	T	L	S	D	Y	V	I	S	S	S	G	G	S	T	A	A	N	P	A	T	S	E	V	L	I	V	R	D	L	G	Y	A	Y	3.49762	0	127
S2	GFTLSDYVISSSGGSTAANPATSEVLIVRDLGYAY	G	F	T	L	S	D	Y	V	I	S	S	S	G	G	S	T	A	A	N	P	A	T	S	E	V	L	I	V	R	D	L	G	Y	A	Y	3.49762	0	127
S2	GFTLSDYVISSSGGSTAANPATSEVLIVRDLGYAY	G	F	T	L	S	D	Y	V	I	S	S	S	G	G	S	T	A	A	N	P	A	T	S	E	V	L	I	V	R	D	L	G	Y	A	Y	3.49762	0	127
S2	GFTLSDYVISSSGGSTAANPATSEVLIVRDLGYAY	G	F	T	L	S	D	Y	V	I	S	S	S	G	G	S	T	A	A	N	P	A	T	S	E	V	L	I	V	R	D	L	G	Y	A	Y	3.49762	0	127
S2	GFTLSDYVISSSGGSTAANPATSEVLIVRDLGYAY	G	F	T	L	S	D	Y	V	I	S	S	S	G	G	S	T	A	A	N	P	A	T	S	E	V	L	I	V	R	D	L	G	Y	A	Y	3.49762	0	127
S2	GFTLSDYVISSSGGSTAANPATSEVLIVRDLGYAY	G	F	T	L	S	D	Y	V	I	S	S	S	G	G	S	T	A	A	N	P	A	T	S	E	V	L	I	V	R	D	L	G	Y	A	Y	3.49762	0	127
S2	GFTLSDYVISSSGGSTAANPATSEVLIVRDLGYAY	G	F	T	L	S	D	Y	V	I	S	S	S	G	G	S	T	A	A	N	P	A	T	S	E	V	L	I	V	R	D	L	G	Y	A	Y	3.49762	0	127
S2	GFTLSDYVISSSGGSTAANPATSEVLIVRDLGYAY	G	F	T	L	S	D	Y	V	I	S	S	S	G	G	S	T	A	A	N	P	A	T	S	E	V	L	I	V	R	D	L	G	Y	A	Y	3.49762	0	127
S2	GFTLSDYVISSSGGSTAANPATSEVLIVRDLGYAY	G	F	T	L	S	D	Y	V	I	S	S	S	G	G	S	T	A	A	N	P	A	T	S	E	V	L	I	V	R	D	L	G	Y	A	Y	3.49762	0	127
S2	GFTLSDYVISSSGGSTAANPATSEVLIVRDLGYAY	G	F	T	L	S	D	Y	V	I	S	S	S	G	G	S	T	A	A	N	P	A	T	S	E	V	L	I	V	R	D	L	G	Y	A	Y	3.49762	0	127
S2	GFTLSDYVISSSGGSTAANPATSEVLIVRDLGYAY	G	F	T	L	S	D	Y	V	I	S	S	S	G	G	S	T	A	A	N	P	A	T	S	E	V	L	I	V	R	D	L	G	Y	A	Y	3.49762	0	127
S2	GFTLSDYVISSSGGSTAANPATSEVLIVRDLGYAY	G	F	T	L	S	D	Y	V	I	S	S	S	G	G	S	T	A	A	N	P	A	T	S	E	V	L	I	V	R	D	L	G	Y	A	Y	3.49762	0	127
S2	GFTLSDYVISSSGGSTAANPATSEVLIVRDLGYAY	G	F	T	L	S	D	Y	V	I	S	S	S	G	G	S	T	A	A	N	P	A	T	S	E	V	L	I	V	R	D	L	G	Y	A	Y	3.49762	0	127
S2	GFTLSDYVISSSGGSTAANPATSEVLIVRDLGYAY	G	F	T	L	S	D	Y	V	I	S	S	S	G	G	S	T	A	A	N	P	A	T	S	E	V	L	I	V	R	D	L	G	Y	A	Y	3.49762	0	127
S2	GFTLSDYVISSSGGSTAANPATSEVLIVRDLGYAY	G	F	T	L	S	D	Y	V	I	S	S	S	G	G	S	T	A	A	N	P	A	T	S	E	V	L	I	V	R	D	L	G	Y	A	Y	3.49762	0	127
S2	GFTLSDYVISSSGGSTAANPATSEVLIVRDLGYAY	G	F	T	L	S	D	Y	V	I	S	S	S	G	G	S	T	A	A	N	P	A	T	S	E	V	L	I	V	R	D	L	G	Y	A	Y	3.49762	0	127
S2	GFTLSDYVISSSGGSTAANPATSEVLIVRDLGYAY	G	F	T	L	S	D	Y	V	I	S	S	S	G	G	S	T	A	A	N	P	A	T	S	E	V	L	I	V	R	D	L	G	Y	A	Y	3.49762	0	127
S2	GFTLSDYVISSSGGSTAANPATSEVLIVRDLGYAY	G	F	T	L	S	D	Y	V	I	S	S	S	G	G	S	T	A	A	N	P	A	T	S	E	V	L	I	V	R	D	L	G	Y	A	Y	3.49762	0	127
S2	GFTLSDYVISSSGGSTAANPATSEVLIVRDLGYAY	G	F	T	L	S	D	Y	V	I	S	S	S	G	G	S	T	A	A	N	P	A	T	S	E	V	L	I	V	R	D	L	G	Y	A	Y	3.49762	0	127
S2	GFTLSDYVISSSGGSTAANPATSEVLIVRDLGYAY	G	F	T	L	S	D	Y	V	I	S	S	S	G	G	S	T	A	A	N	P	A	T	S	E	V	L	I	V	R	D	L	G	Y	A	Y	3.49762	0	127
S2	GFTLSDYVISSSGGSTAANPATSEVLIVRDLGYAY	G	F	T	L	S	D	Y	V	I	S	S	S	G	G	S	T	A	A	N	P	A	T	S	E	V	L	I	V	R	D	L	G	Y	A	Y	3.49762	0	127
S2	GFTLSDYVISSSGGSTAANPATSEVLIVRDLGYAY	G	F	T	L	S	D	Y	V	I	S	S	S	G	G	S	T	A	A	N	P	A	T	S	E	V	L	I	V	R	D	L	G	Y	A	Y	3.49762	0	127
S2	GFTLSDYVISSSGGSTAANPATSEVLIVRDLGYAY	G	F	T	L	S	D	Y	V	I	S	S	S	G	G	S	T	A	A	N	P	A	T	S	E	V	L	I	V	R	D	L	G	Y	A	Y	3.49762	0	127
S2	GFTLSDYVISSSGGSTAANPATSEVLIVRDLGYAY	G	F	T	L	S	D	Y	V	I	S	S	S	G	G	S	T	A	A	N	P	A	T	S	E	V	L	I	V	R	D	L	G	Y	A	Y	3.49762	0	127
S2	GFTLSDYVISSSGGSTAANPATSEVLIVRDLGYAY	G	F	T	L	S	D	Y	V	I	S	S	S	G	G	S	T	A	A	N	P	A	T	S	E	V	L	I	V	R	D	L	G	Y	A	Y	3.49762	0	127
S2	GFTLSDYVISSSGGSTAANPATSEVLIVRDLGYAY	G	F	T	L	S	D	Y	V	I	S	S	S	G	G	S	T	A	A	N	P	A	T	S	E	V	L	I	V	R	D	L	G	Y	A	Y	3.49762	0	127
S2	GFTLSDYVISSSGGSTAANPATSEVLIVRDLGYAY	G	F	T	L	S	D	Y	V	I	S	S	S	G	G	S	T	A	A	N	P	A	T	S	E	V	L	I	V	R	D	L	G	Y	A	Y	3.49762	0	127
S2	GFTLSDYVISSSGGSTAANPATSEVLIVRDLGYAY	G	F	T	L	S	D	Y	V	I	S	S	S	G	G	S	T	A	A	N	P	A	T	S	E	V	L	I	V	R	D	L	G	Y	A	Y	3.49762	0	127
S2	GFTLSDYVISSSGGSTAANPATSEVLIVRDLGYAY	G	F	T	L	S	D	Y	V	I	S	S	S	G	G	S	T	A	A	N	P	A	T	S	E	V	L	I	V	R	D	L	G	Y	A	Y	3.49762	0	127
S2	GFTLSDYVISSSGGSTAANPATSEVLIVRDLGYAY	G	F	T	L	S	D	Y	V	I	S	S	S	G	G	S	T	A	A	N	P	A	T	S	E	V	L	I	V	R	D	L	G	Y	A	Y	3.49762	0	127
S2	GFTLSDYVISSSGGSTAANPATSEVLIVRDLGYAY	G	F	T	L	S	D	Y	V	I	S	S	S	G	G	S	T	A	A	N	P	A	T	S	E	V	L	I	V	R	D	L	G	Y	A	Y	3.49762	0	127
S2	GFTLSDYVISSSGGSTAANPATSEVLIVRDLGYAY	G	F	T	L	S	D	Y	V	I	S	S	S	G	G	S	T	A	A	N	P	A	T	S	E	V	L	I	V	R	D	L	G	Y	A	Y	3.49762	0	127
S2	GFTLSDYVISSSGGSTAANPATSEVLIVRDLGYAY	G	F	T	L	S	D	Y	V	I	S	S	S	G	G	S	T	A	A	N	P	A	T	S	E	V	L	I	V	R	D	L	G	Y	A	Y	3.49762	0	127
S2	GFTLSDYVISSSGGSTAANPATSEVLIVRDLGYAY	G	F	T	L	S	D	Y	V	I	S	S	S	G	G	S	T	A	A	N	P	A	T	S	E	V	L	I	V	R	D	L	G	Y	A	Y	3.49762	0	127
S2	GFTLSDYVISSSGGSTAANPATSEVLIVRDLGYAY	G	F	T	L	S	D	Y	V	I	S	S	S	G	G	S	T	A	A	N	P	A	T	S	E	V	L	I	V	R	D	L	G	Y	A	Y	3.49762	0	127
S2	GFTLSDYVISSSGGSTAANPATSEVLIVRDLGYAY	G	F	T	L	S	D	Y	V	I	S	S	S	G	G	S	T	A	A	N	P	A	T	S	E	V	L	I	V	R	D	L	G	Y	A	Y	3.49762	0	127
S2	GFTLSDYVISSSGGSTAANPATSEVLIVRDLGYAY	G	F	T	L	S	D	Y	V	I	S	S	S	G	G	S	T	A	A	N	P	A	T	S	E	V	L	I	V	R	D	L	G	Y	A	Y	3.49762	0	127
S2	GFTLSDYVISSSGGSTAANPATSEVLIVRDLGYAY	G	F	T	L	S	D	Y	V	I	S	S	S	G	G	S	T	A	A	N	P	A	T	S	E	V	L	I	V	R	D	L	G	Y	A	Y	3.49762	0	127
S2	GFTLSDYVISSSGGSTAANPATSEVLIVRDLGYAY	G	F	T	L	S	D	Y	V	I	S	S	S	G	G	S	T	A	A	N	P	A	T	S	E	V	L	I	V	R	D	L	G	Y	A	Y	3.49762	0	127
S2	GFTLSDYVISSSGGSTAANPATSEVLIVRDLGYAY	G	F	T	L	S	D	Y	V	I	S	S	S	G	G	S	T	A	A	N	P	A	T	S	E	V	L	I	V	R	D	L	G	Y	A	Y	3.49762	0	127
S2	GFTLSDYVISSSGGSTAANPATSEVLIVRDLGYAY	G	F	T	L	S	D	Y	V	I	S	S	S	G	G	S	T	A	A	N	P	A	T	S	E	V	L	I	V	R	D	L	G	Y	A	Y	3.49762	0	127
S2	GFTLSDYVISSSGGSTAANPATSEVLIVRDLGYAY	G	F	T	L	S	D	Y	V	I	S	S	S	G	G	S	T	A	A	N	P	A	T	S	E	V	L	I	V	R	D	L	G	Y	A	Y	3.49762	0	127
S2	GFTLSDYVISSSGGSTAANPATSEVLIVRDLGYAY	G	F	T	L	S	D	Y	V	I	S	S	S	G	G	S	T	A	A	N	P	A	T	S	E	V	L	I	V	R	D	L	G	Y	A	Y	3.49762	0	127
S2	GFTLSDYVISSSGGSTAANPATSEVLIVRDLGYAY	G	F	T	L	S	D	Y	V	I	S	S	S	G	G	S	T	A	A	N	P	A	T	S	E	V	L	I	V	R	D	L	G	Y	A	Y	3.49762	0	127
S2	GFTLSDYVISSSGGSTAANPATSEVLIVRDLGYAY	G	F	T	L	S	D	Y	V	I	S	S	S	G	G	S	T	A	A	N	P	A	T	S	E	V	L	I	V	R	D	L	G	Y	A	Y	3.49762	0	127
S2	GFTLSDYVISSSGGSTAANPATSEVLIVRDLGYAY	G	F	T	L	S	D	Y	V	I	S	S	S	G	G	S	T	A	A	N	P	A	T	S	E	V	L	I	V	R	D	L	G	Y	A	Y	3.49762	0	127
S2	GFTLSDYVISSSGGSTAANPATSEVLIVRDLGYAY	G	F	T	L	S	D	Y	V	I	S	S	S	G	G	S	T	A	A	N	P	A	T	S	E	V	L	I	V	R	D	L	G	Y	A	Y	3.49762	0	127
S2	GFTLSDYVISSSGGSTAANPATSEVLIVRDLGYAY	G	F	T	L	S	D	Y	V	I	S	S	S	G	G	S	T	A	A	N	P	A	T	S	E	V	L	I	V	R	D	L	G	Y	A	Y	3.49762	0	127
S2	GFTLSDYVISSSGGSTAANPATSEVLIVRDLGYAY	G	F	T	L	S	D	Y	V	I	S	S	S	G	G	S	T	A	A	N	P	A	T	S	E	V	L	I	V	R	D	L	G	Y	A	Y	3.49762	0	127
S2	GFTLSDYVISSSGGSTAANPATSEVLIVRDLGYAY	G	F	T	L	S	D	Y	V	I	S	S	S	G	G	S	T	A	A	N	P	A	T	S	E	V	L	I	V	R	D	L	G	Y	A	Y	3.49762	0	127
S2	GFTLSDYVISSSGGSTAANPATSEVLIVRDLGYAY	G	F	T	L	S	D	Y	V	I	S	S	S	G	G	S	T	A	A	N	P	A	T	S	E	V	L	I	V	R	D	L	G	Y	A	Y	3.49762	0	127
S2	GFTLSDYVISSSGGSTAANPATSEVLIVRDLGYAY	G	F	T	L	S	D	Y	V	I	S	S	S	G	G	S	T	A	A	N	P	A	T	S	E	V	L	I	V	R	D	L	G	Y	A	Y	3.49762	0	127
S2	GFTLSDYVISSSGGSTAANPATSEVLIVRDLGYAY	G	F	T	L	S	D	Y	V	I	S	S	S	G	G	S	T	A	A	N	P	A	T	S	E	V	L	I	V	R	D	L	G	Y	A	Y	3.49762	0	127
S2	GFTLSDYVISSSGGSTAANPATSEVLIVRDLGYAY	G	F	T	L	S	D	Y	V	I	S	S	S	G	G	S	T	A	A	N	P	A	T	S	E	V	L	I	V	R	D	L	G	Y	A	Y	3.49762	0	127
S2	GFTLSDYVISSSGGSTAANPATSEVLIVRDLGYAY	G	F	T	L	S	D	Y	V	I	S	S	S	G	G	S	T	A	A	N	P	A	T	S	E	V	L	I	V	R	D	L	G	Y	A	Y	3.49762	0	127
S2	GFTLSDYVISSSGGSTAANPATSEVLIVRDLGYAY	G	F	T	L	S	D	Y	V	I	S	S	S	G	G	S	T	A	A	N	P	A	T	S	E	V	L	I	V	R	D	L	G	Y	A	Y	3.49762	0	127
S2	GFTLSDYVISSSGGSTAANPATSEVLIVRDLGYAY	G	F	T	L	S	D	Y	V	I	S	S	S	G	G	S	T	A	A	N	P	A	T	S	E	V	L	I	V	R	D	L	G	Y	A	Y	3.49762	0	127
S2	GFTLSDYVISSSGGSTAANPATSEVLIVRDLGYAY	G	F	T	L	S	D	Y	V	I	S	S	S	G	G	S	T	A	A	N	P	A	T	S	E	V	L	I	V	R	D	L	G	Y	A	Y	3.49762	0	127
S2	GFTLSDYVISSSGGSTAANPATSEVLIVRDLGYAY	G	F	T	L	S	D	Y	V	I	S	S	S	G	G	S	T	A	A	N	P	A	T	S	E	V	L	I	V	R	D	L	G	Y	A	Y	3.49762	0	127
S2	GFTLSDYVISSSGGSTAANPATSEVLIVRDLGYAY	G	F	T	L	S	D	Y	V	I	S	S	S	G	G	S	T	A	A	N	P	A	T	S	E	V	L	I	V	R	D	L	G	Y	A	Y	3.49762	0	127
S2	GFTLSDYVISSSGGSTAANPATSEVLIVRDLGYAY	G	F	T	L	S	D	Y	V	I	S	S	S	G	G	S	T	A	A	N	P	A	T	S	E	V	L	I	V	R	D	L	G	Y	A	Y	3.49762	0	127
S2	GFTLSDYVISSSGGSTAANPATSEVLIVRDLGYAY	G	F	T	L	S	D	Y	V	I	S	S	S	G	G	S	T	A	A	N	P	A	T	S	E	V	L	I	V	R	D	L	G	Y	A	Y	3.49762	0	127
S2	GFTLSDYVISSSGGSTAANPATSEVLIVRDLGYAY	G	F	T	L	S	D	Y	V	I	S	S	S	G	G	S	T	A	A	N	P	A	T	S	E	V	L	I	V	R	D	L	G	Y	A	Y	3.49762	0	127
S2	GFTLSDYVISSSGGSTAANPATSEVLIVRDLGYAY	G	F	T	L	S	D	Y	V	I	S	S	S	G	G	S	T	A	A	N	P	A	T	S	E	V	L	I	V	R	D	L	G	Y	A	Y	3.49762	0	127
S2	GFTLSDYVISSSGGSTAANPATSEVLIVRDLGYAY	G	F	T	L	S	D	Y	V	I	S	S	S	G	G	S	T	A	A	N	P	A	T	S	E	V	L	I	V	R	D	L	G	Y	A	Y	3.49762	0	127
S2	GFTLSDYVISSSGGSTAANPATSEVLIVRDLGYAY	G	F	T	L	S	D	Y	V	I	S	S	S	G	G	S	T	A	A	N	P	A	T	S	E	V	L	I	V	R	D	L	G	Y	A	Y	3.49762	0	127
S2	GFTLSDYVISSSGGSTAANPATSEVLIVRDLGYAY	G	F	T	L	S	D	Y	V	I	S	S	S	G	G	S	T	A	A	N	P	A	T	S	E	V	L	I	V	R	D	L	G	Y	A	Y	3.49762	0	127
S2	GFTLSDYVISSSGGSTAANPATSEVLIVRDLGYAY	G	F	T	L	S	D	Y	V	I	S	S	S	G	G	S	T	A	A	N	P	A	T	S	E	V	L	I	V	R	D	L	G	Y	A	Y	3.49762	0	127
S2	GFTLSDYVISSSGGSTAANPATSEVLIVRDLGYAY	G	F	T	L	S	D	Y	V	I	S	S	S	G	G	S	T	A	A	N	P	A	T	S	E	V	L	I	V	R	D	L	G	Y	A	Y	3.49762	0	127
S2	GFTLSDYVISSSGGSTAANPATSEVLIVRDLGYAY	G	F	T	L	S	D	Y	V	I	S	S	S	G	G	S	T	A	A	N	P	A	T	S	E	V	L	I	V	R	D	L	G	Y	A	Y	3.49762	0	127
S2	GFTLSDYVISSSGGSTAANPATSEVLIVRDLGYAY	G	F	T	L	S	D	Y	V	I	S	S	S	G	G	S	T	A	A	N	P	A	T	S	E	V	L	I	V	R	D	L	G	Y	A	Y	3.49762	0	127
S2	GFTLSDYVISSSGGSTAANPATSEVLIVRDLGYAY	G	F	T	L	S	D	Y	V	I	S	S	S	G	G	S	T	A	A	N	P	A	T	S	E	V	L	I	V	R	D	L	G	Y	A	Y	3.49762	0	127
S2	GFTLSDYVISSSGGSTAANPATSEVLIVRDLGYAY	G	F	T	L	S	D	Y	V	I	S	S	S	G	G	S	T	A	A	N	P	A	T	S	E	V	L	I	V	R	D	L	G	Y	A	Y	3.49762	0	127
S2	GFTLSDYVISSSGGSTAANPATSEVLIVRDLGYAY	G	F	T	L	S	D	Y	V	I	S	S	S	G	G	S	T	A	A	N	P	A	T	S	E	V	L	I	V	R	D	L	G	Y	A	Y	3.49762	0	127
S2	GFTLSDYVISSSGGSTAANPATSEVLIVRDLGYAY	G	F	T	L	S	D	Y	V	I	S	S	S	G	G	S	T	A	A	N	P	A	T	S	E	V	L	I	V	R	D	L	G	Y	A	Y	3.49762	0	127
S2	GFTLSDYVISSSGGSTAANPATSEVLIVRDLGYAY	G	F	T	L	S	D	Y	V	I	S	S	S	G	G	S	T	A	A	N	P	A	T	S	E	V	L	I	V	R	D	L	G	Y	A	Y	3.49762	0	127
S2	GFTLSDYVISSSGGSTAANPATSEVLIVRDLGYAY	G	F	T	L	S	D	Y	V	I	S	S	S	G	G	S	T	A	A	N	P	A	T	S	E	V	L	I	V	R	D	L	G	Y	A	Y	3.49762	0	127
S2	GFTLSDYVISSSGGSTAANPATSEVLIVRDLGYAY	G	F	T	L	S	D	Y	V	I	S	S	S	G	G	S	T	A	A	N	P	A	T	S	E	V	L	I	V	R	D	L	G	Y	A	Y	3.49762	0	127
S2	GFTLSDYVISSSGGSTAANPATSEVLIVRDLGYAY	G	F	T	L	S	D	Y	V	I	S	S	S	G	G	S	T	A	A	N	P	A	T	S	E	V	L	I	V	R	D	L	G	Y	A	Y	3.49762	0	127
S2	GFTLSDYVISSSGGSTAANPATSEVLIVRDLGYAY	G	F	T	L	S	D	Y	V	I	S	S	S	G	G	S	T	A	A	N	P	A	T	S	E	V	L	I	V	R	D	L	G	Y	A	Y	3.49762	0	127
S2	GFTLSDYVISSSGGSTAANPATSEVLIVRDLGYAY	G	F	T	L	S	D	Y	V	I	S	S	S	G	G	S	T	A	A	N	P	A	T	S	E	V	L	I	V	R	D	L	G	Y	A	Y	3.49762	0	127
S2	GFTLSDYVISSSGGSTAANPATSEVLIVRDLGYAY	G	F	T	L	S	D	Y	V	I	S	S	S	G	G	S	T	A	A	N	P	A	T	S	E	V	L	I	V	R	D	L	G	Y	A	Y	3.49762	0	127
S2	GFTLSDYVISSSGGSTAANPATSEVLIVRDLGYAY	G	F	T	L	S	D	Y	V	I	S	S	S	G	G	S	T	A	A	N	P	A	T	S	E	V	L	I	V	R	D	L	G	Y	A	Y	3.49762	0	127
S2	GFTLSDYVISSSGGSTAANPATSEVLIVRDLGYAY	G	F	T	L	S	D	Y	V	I	S	S	S	G	G	S	T	A	A	N	P	A	T	S	E	V	L	I	V	R	D	L	G	Y	A	Y	3.49762	0	127
S2	GFTLSDYVISSSGGSTAANPATSEVLIVRDLGYAY	G	F	T	L	S	D	Y	V	I	S	S	S	G	G	S	T	A	A	N	P	A	T	S	E	V	L	I	V	R	D	L	G	Y	A	Y	3.49762	0	127
S2	GFTLSDYVISSSGGSTAANPATSEVLIVRDLGYAY	G	F	T	L	S	D	Y	V	I	S	S	S	G	G	S	T	A	A	N	P	A	T	S	E	V	L	I	V	R	D	L	G	Y	A	Y	3.49762	0	127
S2	GFTLSDYVISSSGGSTAANPATSEVLIVRDLGYAY	G	F	T	L	S	D	Y	V	I	S	S	S	G	G	S	T	A	A	N	P	A	T	S	E	V	L	I	V	R	D	L	G	Y	A	Y	3.49762	0	127
S2	GFTLSDYVISSSGGSTAANPATSEVLIVRDLGYAY	G	F	T	L	S	D	Y	V	I	S	S	S	G	G	S	T	A	A	N	P	A	T	S	E	V	L	I	V	R	D	L	G	Y	A	Y	3.49762	0	127
S2	GFTLSDYVISSSGGSTAANPATSEVLIVRDLGYAY	G	F	T	L	S	D	Y	V	I	S	S	S	G	G	S	T	A	A	N	P	A	T	S	E	V	L	I	V	R	D	L	G	Y	A	Y	3.49762	0	127
S2	GFTLSDYVISSSGGSTAANPATSEVLIVRDLGYAY	G	F	T	L	S	D	Y	V	I	S	S	S	G	G	S	T	A	A	N	P	A	T	S	E	V	L	I	V	R	D	L	G	Y	A	Y	3.49762	0	127
S2	GFTLSDYVISSSGGSTAANPATSEVLIVRDLGYAY	G	F	T	L	S	D	Y	V	I	S	S	S	G	G	S	T	A	A	N	P	A	T	S	E	V	L	I	V	R	D	L	G	Y	A	Y	3.49762	0	127
S2	GFTLSDYVISSSGGSTAANPATSEVLIVRDLGYAY	G	F	T	L	S	D	Y	V	I	S	S	S	G	G	S	T	A	A	N	P	A	T	S	E	V	L	I	V	R	D	L	G	Y	A	Y	3.49762	0	127
S2	GFTLSDYVISSSGGSTAANPATSEVLIVRDLGYAY	G	F	T	L	S	D	Y	V	I	S	S	S	G	G	S	T	A	A	N	P	A	T	S	E	V	L	I	V	R	D	L	G	Y	A	Y	3.49762	0	127
S2	GFTLSDYVISSSGGSTAANPATSEVLIVRDLGYAY	G	F	T	L	S	D	Y	V	I	S	S	S	G	G	S	T	A	A	N	P	A	T	S	E	V	L	I	V	R	D	L	G	Y	A	Y	3.49762	0	127
S2	GFTLSDYVISSSGGSTAANPATSEVLIVRDLGYAY	G	F	T	L	S	D	Y	V	I	S	S	S	G	G	S	T	A	A	N	P	A	T	S	E	V	L	I	V	R	D	L	G	Y	A	Y	3.49762	0	127
S2	GFTLSDYVISSSGGSTAANPATSEVLIVRDLGYAY	G	F	T	L	S	D	Y	V	I	S	S	S	G	G	S	T	A	A	N	P	A	T	S	E	V	L	I	V	R	D	L	G	Y	A	Y	3.49762	0	127
S2	GFTLSDYVISSSGGSTAANPATSEVLIVRDLGYAY	G	F	T	L	S	D	Y	V	I	S	S	S	G	G	S	T	A	A	N	P	A	T	S	E	V	L	I	V	R	D	L	G	Y	A	Y	3.49762	0	127
S2	GFTLSDYVISSSGGSTAANPATSEVLIVRDLGYAY	G	F	T	L	S	D	Y	V	I	S	S	S	G	G	S	T	A	A	N	P	A	T	S	E	V	L	I	V	R	D	L	G	Y	A	Y	3.49762	0	127
S2	GFTLSDYVISSSGGSTAANPATSEVLIVRDLGYAY	G	F	T	L	S	D	Y	V	I	S	S	S	G	G	S	T	A	A	N	P	A	T	S	E	V	L	I	V	R	D	L	G	Y	A	Y	3.49762	0	127
S2	GFTLSDYVISSSGGSTAANPATSEVLIVRDLGYAY	G	F	T	L	S	D	Y	V	I	S	S	S	G	G	S	T	A	A	N	P	A	T	S	E	V	L	I	V	R	D	L	G	Y	A	Y	3.49762	0	127
S2	GFTLSDYVISSSGGSTAANPATSEVLIVRDLGYAY	G	F	T	L	S	D	Y	V	I	S	S	S	G	G	S	T	A	A	N	P	A	T	S	E	V	L	I	V	R	D	L	G	Y	A	Y	3.49762	0	127
S2	GFTLSDYVISSSGGSTAANPATSEVLIVRDLGYAY	G	F	T	L	S	D	Y	V	I	S	S	S	G	G	S	T	A	A	N	P	A	T	S	E	V	L	I	V	R	D	L	G	Y	A	Y	3.49762	0	127
S2	GFTLSDYVISSSGGSTAANPATSEVLIVRDLGYAY	G	F	T	L	S	D	Y	V	I	S	S	S	G	G	S	T	A	A	N	P	A	T	S	E	V	L	I	V	R	D	L	G	Y	A	Y	3.49762	0	127
S2	GFTLSDYVISSSGGSTAANPATSEVLIVRDLGYAY	G	F	T	L	S	D	Y	V	I	S	S	S	G	G	S	T	A	A	N	P	A	T	S	E	V	L	I	V	R	D	L	G	Y	A	Y	3.49762	0	127
S2	GFTLSDYVISSSGGSTAANPATSEVLIVRDLGYAY	G	F	T	L	S	D	Y	V	I	S	S	S	G	G	S	T	A	A	N	P	A	T	S	E	V	L	I	V	R	D	L	G	Y	A	Y	3.49762	0	127
S2	GFTLSDYVISSSGGSTAANPATSEVLIVRDLGYAY	G	F	T	L	S	D	Y	V	I	S	S	S	G	G	S	T	A	A	N	P	A	T	S	E	V	L	I	V	R	D	L	G	Y	A	Y	3.49762	0	127
sample	GFTLSDYVISSSGGSTAANPATSEVLIVRDLGYAY	G	F	T	L	S	D	Y	V	I	S	S	S	G	G	S	T	A	A	N	P	A	T	S	E	V	L	I	V	R	D	L	G	Y	A	Y	3.49762	0	127
sample	GFTLSDYVISSSGGSTAANPATSEVLIVRDLGYAY	G	F	T	L	S	D	Y	V	I	S	S	S	G	G	S	T	A	A	N	P	A	T	S	E	V	L	I	V	R	D	L	G	Y	A	Y	3.49762	0	127
sample	GFTLSDYVISSSGGSTAANPATSEVLIVRDLGYAY	G	F	T	L	S	D	Y	V	I	S	S	S	G	G	S	T	A	A	N	P	A	T	S	E	V	L	I	V	R	D	L	G	Y	A	Y	3.49762	0	127
sample	GFTLSDYVISSSGGSTAANPATSEVLIVRDLGYAY	G	F	T	L	S	D	Y	V	I	S	S	S	G	G	S	T	A	A	N	P	A	T	S	E	V	L	I	V	R	D	L	G	Y	A	Y	3.49762	0	127
sample	GFTLSDYVISSSGGSTAANPATSEVLIVRDLGYAY	G	F	T	L	S	D	Y	V	I	S	S	S	G	G	S	T	A	A	N	P	A	T	S	E	V	L	I	V	R	D	L	G	Y	A	Y	3.49762	0	127
sample	GFTLSDYVISSSGGSTAANPATSEVLIVRDLGYAY	G	F	T	L	S	D	Y	V	I	S	S	S	G	G	S	T	A	A	N	P	A	T	S	E	V	L	I	V	R	D	L	G	Y	A	Y	3.49762	0	127
sample	GFTLSDYVISSSGGSTAANPATSEVLIVRDLGYAY	G	F	T	L	S	D	Y	V	I	S	S	S	G	G	S	T	A	A	N	P	A	T	S	E	V	L	I	V	R	D	L	G	Y	A	Y	3.49762	0	127
sample	GFTLSDYVISSSGGSTAANPATSEVLIVRDLGYAY	G	F	T	L	S	D	Y	V	I	S	S	S	G	G	S	T	A	A	N	P	A	T	S	E	V	L	I	V	R	D	L	G	Y	A	Y	3.49762	0	127
sample	GFTLSDYVISSSGGSTAANPATSEVLIVRDLGYAY	G	F	T	L	S	D	Y	V	I	S	S	S	G	G	S	T	A	A	N	P	A	T	S	E	V	L	I	V	R	D	L	G	Y	A	Y	3.49762	0	127
sample	GFTLSDYVISSSGGSTAANPATSEVLIVRDLGYAY	G	F	T	L	S	D	Y	V	I	S	S	S	G	G	S	T	A	A	N	P	A	T	S	E	V	L	I	V	R	D	L	G	Y	A	Y	3.49762	0	127
sample	GFTLSDYVISSSGGSTAANPATSEVLIVRDLGYAY	G	F	T	L	S	D	Y	V	I	S	S	S	G	G	S	T	A	A	N	P	A	T	S	E	V	L	I	V	R	D	L	G	Y	A	Y	3.49762	0	127
sample	GFTLSDYVISSSGGSTAANPATSEVLIVRDLGYAY	G	F	T	L	S	D	Y	V	I	S	S	S	G	G	S	T	A	A	N	P	A	T	S	E	V	L	I	V	R	D	L	G	Y	A	Y	3.49762	0	127
sample	GFTLSDYVISSSGGSTAANPATSEVLIVRDLGYAY	G	F	T	L	S	D	Y	V	I	S	S	S	G	G	S	T	A	A	N	P	A	T	S	E	V	L	I	V	R	D	L	G	Y	A	Y	3.49762	0	127
sample	GFTLSDYVISSSGGSTAANPATSEVLIVRDLGYAY	G	F	T	L	S	D	Y	V	I	S	S	S	G	G	S	T	A	A	N	P	A	T	S	E	V	L	I	V	R	D	L	G	Y	A	Y	3.49762	0	127
sample	GFTLSDYVISSSGGSTAANPATSEVLIVRDLGYAY	G	F	T	L	S	D	Y	V	I	S	S	S	G	G	S	T	A	A	N	P	A	T	S	E	V	L	I	V	R	D	L	G	Y	A	Y	3.49762	0	127
sample	GFTLSDYVISSSGGSTAANPATSEVLIVRDLGYAY	G	F	T	L	S	D	Y	V	I	S	S	S	G	G	S	T	A	A	N	P	A	T	S	E	V	L	I	V	R	D	L	G	Y	A	Y	3.49762	0	127
sample	GFTLSDYVISSSGGSTAANPATSEVLIVRDLGYAY	G	F	T	L	S	D	Y	V	I	S	S	S	G	G	S	T	A	A	N	P	A	T	S	E	V	L	I	V	R	D	L	G	Y	A	Y	3.49762	0	127
sample	GFTLSDYVISSSGGSTAANPATSEVLIVRDLGYAY	G	F	T	L	S	D	Y	V	I	S	S	S	G	G	S	T	A	A	N	P	A	T	S	E	V	L	I	V	R	D	L	G	Y	A	Y	3.49762	0	127
sample	GFTLSDYVISSSGGSTAANPATSEVLIVRDLGYAY	G	F	T	L	S	D	Y	V	I	S	S	S	G	G	S	T	A	A	N	P	A	T	S	E	V	L	I	V	R	D	L	G	Y	A	Y	3.49762	0	127
sample	GFTLSDYVISSSGGSTAANPATSEVLIVRDLGYAY	G	F	T	L	S	D	Y	V	I	S	S	S	G	G	S	T	A	A	N	P	A	T	S	E	V	L	I	V	R	D	L	G	Y	A	Y	3.49762	0	127
sample	GFTLSDYVISSSGGSTAANPATSEVLIVRDLGYAY	G	F	T	L	S	D	Y	V	I	S	S	S	G	G	S	T	A	A	N	P	A	T	S	E	V	L	I	V	R	D	L	G	Y	A	Y	3.49762	0	127
sample	GFTLSDYVISSSGGSTAANPATSEVLIVRDLGYAY	G	F	T	L	S	D	Y	V	I	S	S	S	G	G	S	T	A	A	N	P	A	T	S	E	V	L	I	V	R	D	L	G	Y	A	Y	3.49762	0	127
sample	GFTLSDYVISSSGGSTAANPATSEVLIVRDLGYAY	G	F	T	L	S	D	Y	V	I	S	S	S	G	G	S	T	A	A	N	P	A	T	S	E	V	L	I	V	R	D	L	G	Y	A	Y	3.49762	0	127
sample	GFTLSDYVISSSGGSTAANPATSEVLIVRDLGYAY	G	F	T	L	S	D	Y	V	I	S	S	S	G	G	S	T	A	A	N	P	A	T	S	E	V	L	I	V	R	D	L	G	Y	A	Y	3.49762	0	127
sample	GFTLSDYVISSSGGSTAANPATSEVLIVRDLGYAY	G	F	T	L	S	D	Y	V	I	S	S	S	G	G	S	T	A	A	N	P	A	T	S	E	V	L	I	V	R	D	L	G	Y	A	Y	3.49762	0	127
sample	GFTLSDYVISSSGGSTAANPATSEVLIVRDLGYAY	G	F	T	L	S	D	Y	V	I	S	S	S	G	G	S	T	A	A	N	P	A	T	S	E	V	L	I	V	R	D	L	G	Y	A	Y	3.49762	0	127
sample	GFTLSDYVISSSGGSTAANPATSEVLIVRDLGYAY	G	F	T	L	S	D	Y	V	I	S	S	S	G	G	S	T	A	A	N	P	A	T	S	E	V	L	I	V	R	D	L	G	Y	A	Y	3.49762	0	127
sample	GFTLSDYVISSSGGSTAANPATSEVLIVRDLGYAY	G	F	T	L	S	D	Y	V	I	S	S	S	G	G	S	T	A	A	N	P	A	T	S	E	V	L	I	V	R	D	L	G	Y	A	Y	3.49762	0	127
sample	GFTLSDYVISSSGGSTAANPATSEVLIVRDLGYAY	G	F	T	L	S	D	Y	V	I	S	S	S	G	G	S	T	A	A	N	P	A	T	S	E	V	L	I	V	R	D	L	G	Y	A	Y	3.49762	0	127
sample	GFTLSDYVISSSGGSTAANPATSEVLIVRDLGYAY	G	F	T	L	S	D	Y	V	I	S	S	S	G	G	S	T	A	A	N	P	A	T	S	E	V	L	I	V	R	D	L	G	Y	A	Y	3.49762	0	127
sample	GFTLSDYVISSSGGSTAANPATSEVLIVRDLGYAY	G	F	T	L	S	D	Y	V	I	S	S	S	G	G	S	T	A	A	N	P	A	T	S	E	V	L	I	V	R	D	L	G	Y	A	Y	3.49762	0	127
sample	GFTLSDYVISSSGGSTAANPATSEVLIVRDLGYAY	G	F	T	L	S	D	Y	V	I	S	S	S	G	G	S	T	A	A	N	P	A	T	S	E	V	L	I	V	R	D	L	G	Y	A	Y	3.49762	0	127
sample	GFTLSDYVISSSGGSTAANPATSEVLIVRDLGYAY	G	F	T	L	S	D	Y	V	I	S	S	S	G	G	S	T	A	A	N	P	A	T	S	E	V	L	I	V	R	D	L	G	Y	A	Y	3.49762	0	127
sample	GFTLSDYVISSSGGSTAANPATSEVLIVRDLGYAY	G	F	T	L	S	D	Y	V	I	S	S	S	G	G	S	T	A	A	N	P	A	T	S	E	V	L	I	V	R	D	L	G	Y	A	Y	3.49762	0	127
sample	GFTLSDYVISSSGGSTAANPATSEVLIVRDLGYAY	G	F	T	L	S	D	Y	V	I	S	S	S	G	G	S	T	A	A	N	P	A	T	S	E	V	L	I	V	R	D	L	G	Y	A	Y	3.49762	0	127
sample	GFTLSDYVISSSGGSTAANPATSEVLIVRDLGYAY	G	F	T	L	S	D	Y	V	I	S	S	S	G	G	S	T	A	A	N	P	A	T	S	E	V	L	I	V	R	D	L	G	Y	A	Y	3.49762	0	127
sample	GFTLSDYVISSSGGSTAANPATSEVLIVRDLGYAY	G	F	T	L	S	D	Y	V	I	S	S	S	G	G	S	T	A	A	N	P	A	T	S	E	V	L	I	V	R	D	L	G	Y	A	Y	3.49762	0	127
sample	GFTLSDYVISSSGGSTAANPATSEVLIVRDLGYAY	G	F	T	L	S	D	Y	V	I	S	S	S	G	G	S	T	A	A	N	P	A	T	S	E	V	L	I	V	R	D	L	G	Y	A	Y	3.49762	0	127
sample	GFTLSDYVISSSGGSTAANPATSEVLIVRDLGYAY	G	F	T	L	S	D	Y	V	I	S	S	S	G	G	S	T	A	A	N	P	A	T	S	E	V	L	I	V	R	D	L	G	Y	A	Y	3.49762	0	127
sample	GFTLSDYVISSSGGSTAANPATSEVLIVRDLGYAY	G	F	T	L	S	D	Y	V	I	S	S	S	G	G	S	T	A	A	N	P	A	T	S	E	V	L	I	V	R	D	L	G	Y	A	Y	3.49762	0	127
sample	GFTLSDYVISSSGGSTAANPATSEVLIVRDLGYAY	G	F	T	L	S	D	Y	V	I	S	S	S	G	G	S	T	A	A	N	P	A	T	S	E	V	L	I	V	R	D	L	G	Y	A	Y	3.49762	0	127
sample	GFTLSDYVISSSGGSTAANPATSEVLIVRDLGYAY	G	F	T	L	S	D	Y	V	I	S	S	S	G	G	S	T	A	A	N	P	A	T	S	E	V	L	I	V	R	D	L	G	Y	A	Y	3.49762	0	127
sample	GFTLSDYVISSSGGSTAANPATSEVLIVRDLGYAY	G	F	T	L	S	D	Y	V	I	S	S	S	G	G	S	T	A	A	N	P	A	T	S	E	V	L	I	V	R	D	L	G	Y	A	Y	3.49762	0	127
sample	GFTLSDYVISSSGGSTAANPATSEVLIVRDLGYAY	G	F	T	L	S	D	Y	V	I	S	S	S	G	G	S	T	A	A	N	P	A	T	S	E	V	L	I	V	R	D	L	G	Y	A	Y	3.49762	0	127
sample	GFTLSDYVISSSGGSTAANPATSEVLIVRDLGYAY	G	F	T	L	S	D	Y	V	I	S	S	S	G	G	S	T	A	A	N	P	A	T	S	E	V	L	I	V	R	D	L	G	Y	A	Y	3.49762	0	127
sample	GFTLSDYVISSSGGSTAANPATSEVLIVRDLGYAY	G	F	T	L	S	D	Y	V	I	S	S	S	G	G	S	T	A	A	N	P	A	T	S	E	V	L	I	V	R	D	L	G	Y	A	Y	3.49762	0	127
sample	GFTLSDYVISSSGGSTAANPATSEVLIVRDLGYAY	G	F	T	L	S	D	Y	V	I	S	S	S	G	G	S	T	A	A	N	P	A	T	S	E	V	L	I	V	R	D	L	G	Y	A	Y	3.49762	0	127
sample	GFTLSDYVISSSGGSTAANPATSEVLIVRDLGYAY	G	F	T	L	S	D	Y	V	I	S	S	S	G	G	S	T	A	A	N	P	A	T	S	E	V	L	I	V	R	D	L	G	Y	A	Y	3.49762	0	127
sample	GFTLSDYVISSSGGSTAANPATSEVLIVRDLGYAY	G	F	T	L	S	D	Y	V	I	S	S	S	G	G	S	T	A	A	N	P	A	T	S	E	V	L	I	V	R	D	L	G	Y	A	Y	3.49762	0	127
sample	GFTLSDYVISSSGGSTAANPATSEVLIVRDLGYAY	G	F	T	L	S	D	Y	V	I	S	S	S	G	G	S	T	A	A	N	P	A	T	S	E	V	L	I	V	R	D	L	G	Y	A	Y	3.49762	0	127
sample	GFTLSDYVISSSGGSTAANPATSEVLIVRDLGYAY	G	F	T	L	S	D	Y	V	I	S	S	S	G	G	S	T	A	A	N	P	A	T	S	E	V	L	I	V	R	D	L	G	Y	A	Y	3.49762	0	127
sample	GFTLSDYVISSSGGSTAANPATSEVLIVRDLGYAY	G	F	T	L	S	D	Y	V	I	S	S	S	G	G	S	T	A	A	N	P	A	T	S	E	V	L	I	V	R	D	L	G	Y	A	Y	3.49762	0	127
sample	GFTLSDYVISSSGGSTAANPATSEVLIVRDLGYAY	G	F	T	L	S	D	Y	V	I	S	S	S	G	G	S	T	A	A	N	P	A	T	S	E	V	L	I	V	R	D	L	G	Y	A	Y	3.49762	0	127
sample	GFTLSDYVISSSGGSTAANPATSEVLIVRDLGYAY	G	F	T	L	S	D	Y	V	I	S	S	S	G	G	S	T	A	A	N	P	A	T	S	E	V	L	I	V	R	D	L	G	Y	A	Y	3.49762	0	127
sample	GFTLSDYVISSSGGSTAANPATSEVLIVRDLGYAY	G	F	T	L	S	D	Y	V	I	S	S	S	G	G	S	T	A	A	N	P	A	T	S	E	V	L	I	V	R	D	L	G	Y	A	Y	3.49762	0	127
sample	GFTLSDYVISSSGGSTAANPATSEVLIVRDLGYAY	G	F	T	L	S	D	Y	V	I	S	S	S	G	G	S	T	A	A	N	P	A	T	S	E	V	L	I	V	R	D	L	G	Y	A	Y	3.49762	0	127
sample	GFTLSDYVISSSGGSTAANPATSEVLIVRDLGYAY	G	F	T	L	S	D	Y	V	I	S	S	S	G	G	S	T	A	A	N	P	A	T	S	E	V	L	I	V	R	D	L	G	Y	A	Y	3.49762	0	127
sample	GFTLSDYVISSSGGSTAANPATSEVLIVRDLGYAY	G	F	T	L	S	D	Y	V	I	S	S	S	G	G	S	T	A	A	N	P	A	T	S	E	V	L	I	V	R	D	L	G	Y	A	Y	3.49762	0	127
sample	GFTLSDYVISSSGGSTAANPATSEVLIVRDLGYAY	G	F	T	L	S	D	Y	V	I	S	S	S	G	G	S	T	A	A	N	P	A	T	S	E	V	L	I	V	R	D	L	G	Y	A	Y	3.49762	0	127
sample	GFTLSDYVISSSGGSTAANPATSEVLIVRDLGYAY	G	F	T	L	S	D	Y	V	I	S	S	S	G	G	S	T	A	A	N	P	A	T	S	E	V	L	I	V	R	D	L	G	Y	A	Y	3.49762	0	127
sample	GFTLSDYVISSSGGSTAANPATSEVLIVRDLGYAY	G	F	T	L	S	D	Y	V	I	S	S	S	G	G	S	T	A	A	N	P	A	T	S	E	V	L	I	V	R	D	L	G	Y	A	Y	3.49762	0	127
sample	GFTLSDYVISSSGGSTAANPATSEVLIVRDLGYAY	G	F	T	L	S	D	Y	V	I	S	S	S	G	G	S	T	A	A	N	P	A	T	S	E	V	L	I	V	R	D	L	G	Y	A	Y	3.49762	0	127
sample	GFTLSDYVISSSGGSTAANPATSEVLIVRDLGYAY	G	F	T	L	S	D	Y	V	I	S	S	S	G	G	S	T	A	A	N	P	A	T	S	E	V	L	I	V	R	D	L	G	Y	A	Y	3.49762	0	127
sample	GFTLSDYVISSSGGSTAANPATSEVLIVRDLGYAY	G	F	T	L	S	D	Y	V	I	S	S	S	G	G	S	T	A	A	N	P	A	T	S	E	V	L	I	V	R	D	L	G	Y	A	Y	3.49762	0	127
sample	GFTLSDYVISSSGGSTAANPATSEVLIVRDLGYAY	G	F	T	L	S	D	Y	V	I	S	S	S	G	G	S	T	A	A	N	P	A	T	S	E	V	L	I	V	R	D	L	G	Y	A	Y	3.49762	0	127
sample	GFTLSDYVISSSGGSTAANPATSEVLIVRDLGYAY	G	F	T	L	S	D	Y	V	I	S	S	S	G	G	S	T	A	A	N	P	A	T	S	E	V	L	I	V	R	D	L	G	Y	A	Y	3.49762	0	127
sample	GFTLSDYVISSSGGSTAANPATSEVLIVRDLGYAY	G	F	T	L	S	D	Y	V	I	S	S	S	G	G	S	T	A	A	N	P	A	T	S	E	V	L	I	V	R	D	L	G	Y	A	Y	3.49762	0	127
sample	GFTLSDYVISSSGGSTAANPATSEVLIVRDLGYAY	G	F	T	L	S	D	Y	V	I	S	S	S	G	G	S	T	A	A	N	P	A	T	S	E	V	L	I	V	R	D	L	G	Y	A	Y	3.49762	0	127
sample	GFTLSDYVISSSGGSTAANPATSEVLIVRDLGYAY	G	F	T	L	S	D	Y	V	I	S	S	S	G	G	S	T	A	A	N	P	A	T	S	E	V	L	I	V	R	D	L	G	Y	A	Y	3.49762	0	127
sample	GFTLSDYVISSSGGSTAANPATSEVLIVRDLGYAY	G	F	T	L	S	D	Y	V	I	S	S	S	G	G	S	T	A	A	N	P	A	T	S	E	V	L	I	V	R	D	L	G	Y	A	Y	3.49762	0	127
sample	GFTLSDYVISSSGGSTAANPATSEVLIVRDLGYAY	G	F	T	L	S	D	Y	V	I	S	S	S	G	G	S	T	A	A	N	P	A	T	S	E	V	L	I	V	R	D	L	G	Y	A	Y	3.49762	0	127
sample	GFTLSDYVISSSGGSTAANPATSEVLIVRDLGYAY	G	F	T	L	S	D	Y	V	I	S	S	S	G	G	S	T	A	A	N	P	A	T	S	E	V	L	I	V	R	D	L	G	Y	A	Y	3.49762	0	127
sample	GFTLSDYVISSSGGSTAANPATSEVLIVRDLGYAY	G	F	T	L	S	D	Y	V	I	S	S	S	G	G	S	T	A	A	N	P	A	T	S	E	V	L	I	V	R	D	L	G	Y	A	Y	3.49762	0	127
sample	GFTLSDYVISSSGGSTAANPATSEVLIVRDLGYAY	G	F	T	L	S	D	Y	V	I	S	S	S	G	G	S	T	A	A	N	P	A	T	S	E	V	L	I	V	R	D	L	G	Y	A	Y	3.49762	0	127
sample	GFTLSDYVISSSGGSTAANPATSEVLIVRDLGYAY	G	F	T	L	S	D	Y	V	I	S	S	S	G	G	S	T	A	A	N	P	A	T	S	E	V	L	I	V	R	D	L	G	Y	A	Y	3.49762	0	127
sample	GFTLSDYVISSSGGSTAANPATSEVLIVRDLGYAY	G	F	T	L	S	D	Y	V	I	S	S	S	G	G	S	T	A	A	N	P	A	T	S	E	V	L	I	V	R	D	L	G	Y	A	Y	3.49762	0	127
sample	GFTLSDYVISSSGGSTAANPATSEVLIVRDLGYAY	G	F	T	L	S	D	Y	V	I	S	S	S	G	G	S	T	A	A	N	P	A	T	S	E	V	L	I	V	R	D	L	G	Y	A	Y	3.49762	0	127
sample	GFTLSDYVISSSGGSTAANPATSEVLIVRDLGYAY	G	F	T	L	S	D	Y	V	I	S	S	S	G	G	S	T	A	A	N	P	A	T	S	E	V	L	I	V	R	D	L	G	Y	A	Y	3.49762	0	127
sample	GFTLSDYVISSSGGSTAANPATSEVLIVRDLGYAY	G	F	T	L	S	D	Y	V	I	S	S	S	G	G	S	T	A	A	N	P	A	T	S	E	V	L	I	V	R	D	L	G	Y	A	Y	3.49762	0	127
sample	GFTLSDYVISSSGGSTAANPATSEVLIVRDLGYAY	G	F	T	L	S	D	Y	V	I	S	S	S	G	G	S	T	A	A	N	P	A	T	S	E	V	L	I	V	R	D	L	G	Y	A	Y	3.49762	0	127
sample	GFTLSDYVISSSGGSTAANPATSEVLIVRDLGYAY	G	F	T	L	S	D	Y	V	I	S	S	S	G	G	S	T	A	A	N	P	A	T	S	E	V	L	I	V	R	D	L	G	Y	A	Y	3.49762	0	127
sample	GFTLSDYVISSSGGSTAANPATSEVLIVRDLGYAY	G	F	T	L	S	D	Y	V	I	S	S	S	G	G	S	T	A	A	N	P	A	T	S	E	V	L	I	V	R	D	L	G	Y	A	Y	3.49762	0	127
sample	GFTLSDYVISSSGGSTAANPATSEVLIVRDLGYAY	G	F	T	L	S	D	Y	V	I	S	S	S	G	G	S	T	A	A	N	P	A	T	S	E	V	L	I	V	R	D	L	G	Y	A	Y	3.49762	0	127
sample	GFTLSDYVISSSGGSTAANPATSEVLIVRDLGYAY	G	F	T	L	S	D	Y	V	I	S	S	S	G	G	S	T	A	A	N	P	A	T	S	E	V	L	I	V	R	D	L	G	Y	A	Y	3.49762	0	127
sample	GFTLSDYVISSSGGSTAANPATSEVLIVRDLGYAY	G	F	T	L	S	D	Y	V	I	S	S	S	G	G	S	T	A	A	N	P	A	T	S	E	V	L	I	V	R	D	L	G	Y	A	Y	3.49762	0	127
sample	GFTLSDYVISSSGGSTAANPATSEVLIVRDLGYAY	G	F	T	L	S	D	Y	V	I	S	S	S	G	G	S	T	A	A	N	P	A	T	S	E	V	L	I	V	R	D	L	G	Y	A	Y	3.49762	0	127
sample	GFTLSDYVISSSGGSTAANPATSEVLIVRDLGYAY	G	F	T	L	S	D	Y	V	I	S	S	S	G	G	S	T	A	A	N	P	A	T	S	E	V	L	I	V	R	D	L	G	Y	A	Y	3.49762	0	127
sample	GFTLSDYVISSSGGSTAANPATSEVLIVRDLGYAY	G	F	T	L	S	D	Y	V	I	S	S	S	G	G	S	T	A	A	N	P	A	T	S	E	V	L	I	V	R	D	L	G	Y	A	Y	3.49762	0	127
sample	GFTLSDYVISSSGGSTAANPATSEVLIVRDLGYAY	G	F	T	L	S	D	Y	V	I	S	S	S	G	G	S	T	A	A	N	P	A	T	S	E	V	L	I	V	R	D	L	G	Y	A	Y	3.49762	0	127
sample	GFTLSDYVISSSGGSTAANPATSEVLIVRDLGYAY	G	F	T	L	S	D	Y	V	I	S	S	S	G	G	S	T	A	A	N	P	A	T	S	E	V	L	I	V	R	D	L	G	Y	A	Y	3.49762	0	127
sample	GFTLSDYVISSSGGSTAANPATSEVLIVRDLGYAY	G	F	T	L	S	D	Y	V	I	S	S	S	G	G	S	T	A	A	N	P	A	T	S	E	V	L	I	V	R	D	L	G	Y	A	Y	3.49762	0	127
sample	GFTLSDYVISSSGGSTAANPATSEVLIVRDLGYAY	G	F	T	L	S	D	Y	V	I	S	S	S	G	G	S	T	A	A	N	P	A	T	S	E	V	L	I	V	R	D	L	G	Y	A	Y	3.49762	0	127
sample	GFTLSDYVISSSGGSTAANPATSEVLIVRDLGYAY	G	F	T	L	S	D	Y	V	I	S	S	S	G	G	S	T	A	A	N	P	A	T	S	E	V	L	I	V	R	D	L	G	Y	A	Y	3.49762	0	127
sample	GFTLSDYVISSSGGSTAANPATSEVLIVRDLGYAY	G	F	T	L	S	D	Y	V	I	S	S	S	G	G	S	T	A	A	N	P	A	T	S	E	V	L	I	V	R	D	L	G	Y	A	Y	3.49762	0	127
sample	GFTLSDYVISSSGGSTAANPATSEVLIVRDLGYAY	G	F	T	L	S	D	Y	V	I	S	S	S	G	G	S	T	A	A	N	P	A	T	S	E	V	L	I	V	R	D	L	G	Y	A	Y	3.49762	0	127
sample	GFTLSDYVISSSGGSTAANPATSEVLIVRDLGYAY	G	F	T	L	S	D	Y	V	I	S	S	S	G	G	S	T	A	A	N	P	A	T	S	E	V	L	I	V	R	D	L	G	Y	A	Y	3.49762	0	127
sample	GFTLSDYVISSSGGSTAANPATSEVLIVRDLGYAY	G	F	T	L	S	D	Y	V	I	S	S	S	G	G	S	T	A	A	N	P	A	T	S	E	V	L	I	V	R	D	L	G	Y	A	Y	3.49762	0	127
sample	GFTLSDYVISSSGGSTAANPATSEVLIVRDLGYAY	G	F	T	L	S	D	Y	V	I	S	S	S	G	G	S	T	A	A	N	P	A	T	S	E	V	L	I	V	R	D	L	G	Y	A	Y	3.49762	0	127
sample	GFTLSDYVISSSGGSTAANPATSEVLIVRDLGYAY	G	F	T	L	S	D	Y	V	I	S	S	S	G	G	S	T	A	A	N	P	A	T	S	E	V	L	I	V	R	D	L	G	Y	A	Y	3.49762	0	127
sample	GFTLSDYVISSSGGSTAANPATSEVLIVRDLGYAY	G	F	T	L	S	D	Y	V	I	S	S	S	G	G	S	T	A	A	N	P	A	T	S	E	V	L	I	V	R	D	L	G	Y	A	Y	3.49762	0	127
sample	GFTLSDYVISSSGGSTAANPATSEVLIVRDLGYAY	G	F	T	L	S	D	Y	V	I	S	S	S	G	G	S	T	A	A	N	P	A	T	S	E	V	L	I	V	R	D	L	G	Y	A	Y	3.49762	0	127
sample	GFTLSDYVISSSGGSTAANPATSEVLIVRDLGYAY	G	F	T	L	S	D	Y	V	I	S	S	S	G	G	S	T	A	A	N	P	A	T	S	E	V	L	I	V	R	D	L	G	Y	A	Y	3.49762	0	127
sample	GFTLSDYVISSSGGSTAANPATSEVLIVRDLGYAY	G	F	T	L	S	D	Y	V	I	S	S	S	G	G	S	T	A	A	N	P	A	T	S	E	V	L	I	V	R	D	L	G	Y	A	Y	3.49762	0	127
sample	GFTLSDYVISSSGGSTAANPATSEVLIVRDLGYAY	G	F	T	L	S	D	Y	V	I	S	S	S	G	G	S	T	A	A	N	P	A	T	S	E	V	L	I	V	R	D	L	G	Y	A	Y	3.49762	0	127
sample	GFTLSDYVISSSGGSTAANPATSEVLIVRDLGYAY	G	F	T	L	S	D	Y	V	I	S	S	S	G	G	S	T	A	A	N	P	A	T	S	E	V	L	I	V	R	D	L	G	Y	A	Y	3.49762	0	127
sample	GFTLSDYVISSSGGSTAANPATSEVLIVRDLGYAY	G	F	T	L	S	D	Y	V	I	S	S	S	G	G	S	T	A	A	N	P	A	T	S	E	V	L	I	V	R	D	L	G	Y	A	Y	3.49762	0	127
sample	GFTLSDYVISSSGGSTAANPATSEVLIVRDLGYAY	G	F	T	L	S	D	Y	V	I	S	S	S	G	G	S	T	A	A	N	P	A	T	S	E	V	L	I	V	R	D	L	G	Y	A	Y	3.49762	0	127
sample	GFTLSDYVISSSGGSTAANPATSEVLIVRDLGYAY	G	F	T	L	S	D	Y	V	I	S	S	S	G	G	S	T	A	A	N	P	A	T	S	E	V	L	I	V	R	D	L	G	Y	A	Y	3.49762	0	127
sample	GFTLSDYVISSSGGSTAANPATSEVLIVRDLGYAY	G	F	T	L	S	D	Y	V	I	S	S	S	G	G	S	T	A	A	N	P	A	T	S	E	V	L	I	V	R	D	L	G	Y	A	Y	3.49762	0	127
sample	GFTLSDYVISSSGGSTAANPATSEVLIVRDLGYAY	G	F	T	L	S	D	Y	V	I	S	S	S	G	G	S	T	A	A	N	P	A	T	S	E	V	L	I	V	R	D	L	G	Y	A	Y	3.49762	0	127
sample	GFTLSDYVISSSGGSTAANPATSEVLIVRDLGYAY	G	F	T	L	S	D	Y	V	I	S	S	S	G	G	S	T	A	A	N	P	A	T	S	E	V	L	I	V	R	D	L	G	Y	A	Y	3.49762	0	127
sample	GFTLSDYVISSSGGSTAANPATSEVLIVRDLGYAY	G	F	T	L	S	D	Y	V	I	S	S	S	G	G	S	T	A	A	N	P	A	T	S	E	V	L	I	V	R	D	L	G	Y	A	Y	3.49762	0	127
sample	GFTLSDYVISSSGGSTAANPATSEVLIVRDLGYAY	G	F	T	L	S	D	Y	V	I	S	S	S	G	G	S	T	A	A	N	P	A	T	S	E	V	L	I	V	R	D	L	G	Y	A	Y	3.49762	0	127
sample	GFTLSDYVISSSGGSTAANPATSEVLIVRDLGYAY	G	F	T	L	S	D	Y	V	I	S	S	S	G	G	S	T	A	A	N	P	A	T	S	E	V	L	I	V	R	D	L	G	Y	A	Y	3.49762	0	127
sample	GFTLSDYVISSSGGSTAANPATSEVLIVRDLGYAY	G	F	T	L	S	D	Y	V	I	S	S	S	G	G	S	T	A	A	N	P	A	T	S	E	V	L	I	V	R	D	L	G	Y	A	Y	3.49762	0	127
sample	GFTLSDYVISSSGGSTAANPATSEVLIVRDLGYAY	G	F	T	L	S	D	Y	V	I	S	S	S	G	G	S	T	A	A	N	P	A	T	S	E	V	L	I	V	R	D	L	G	Y	A	Y	3.49762	0	127
sample	GFTLSDYVISSSGGSTAANPATSEVLIVRDLGYAY	G	F	T	L	S	D	Y	V	I	S	S	S	G	G	S	T	A	A	N	P	A	T	S	E	V	L	I	V	R	D	L	G	Y	A	Y	3.49762	0	127
sample	GFTLSDYVISSSGGSTAANPATSEVLIVRDLGYAY	G	F	T	L	S	D	Y	V	I	S	S	S	G	G	S	T	A	A	N	P	A	T	S	E	V	L	I	V	R	D	L	G	Y	A	Y	3.49762	0	127
sample	GFTLSDYVISSSGGSTAANPATSEVLIVRDLGYAY	G	F	T	L	S	D	Y	V	I	S	S	S	G	G	S	T	A	A	N	P	A	T	S	E	V	L	I	V	R	D	L	G	Y	A	Y	3.49762	0	127
sample	GFTLSDYVISSSGGSTAANPATSEVLIVRDLGYAY	G	F	T	L	S	D	Y	V	I	S	S	S	G	G	S	T	A	A	N	P	A	T	S	E	V	L	I	V	R	D	L	G	Y	A	Y	3.49762	0	127
sample	GFTLSDYVISSSGGSTAANPATSEVLIVRDLGYAY	G	F	T	L	S	D	Y	V	I	S	S	S	G	G	S	T	A	A	N	P	A	T	S	E	V	L	I	V	R	D	L	G	Y	A	Y	3.49762	0	127
sample	GFTLSDYVISSSGGSTAANPATSEVLIVRDLGYAY	G	F	T	L	S	D	Y	V	I	S	S	S	G	G	S	T	A	A	N	P	A	T	S	E	V	L	I	V	R	D	L	G	Y	A	Y	3.49762	0	127
sample	GFTLSDYVISSSGGSTAANPATSEVLIVRDLGYAY	G	F	T	L	S	D	Y	V	I	S	S	S	G	G	S	T	A	A	N	P	A	T	S	E	V	L	I	V	R	D	L	G	Y	A	Y	3.49762	0	127
sample	GFTLSDYVISSSGGSTAANPATSEVLIVRDLGYAY	G	F	T	L	S	D	Y	V	I	S	S	S	G	G	S	T	A	A	N	P	A	T	S	E	V	L	I	V	R	D	L	G	Y	A	Y	3.49762	0	127
sample	GFTLSDYVISSSGGSTAANPATSEVLIVRDLGYAY	G	F	T	L	S	D	Y	V	I	S	S	S	G	G	S	T	A	A	N	P	A	T	S	E	V	L	I	V	R	D	L	G	Y	A	Y	3.49762	0	127
sample	GFTLSDYVISSSGGSTAANPATSEVLIVRDLGYAY	G	F	T	L	S	D	Y	V	I	S	S	S	G	G	S	T	A	A	N	P	A	T	S	E	V	L	I	V	R	D	L	G	Y	A	Y	3.49762	0	127
sample	GFTLSDYVISSSGGSTAANPATSEVLIVRDLGYAY	G	F	T	L	S	D	Y	V	I	S	S	S	G	G	S	T	A	A	N	P	A	T	S	E	V	L	I	V	R	D	L	G	Y	A	Y	3.49762	0	127
sample	GFTLSDYVISSSGGSTAANPATSEVLIVRDLGYAY	G	F	T	L	S	D	Y	V	I	S	S	S	G	G	S	T	A	A	N	P	A	T	S	E	V	L	I	V	R	D	L	G	Y	A	Y	3.49762	0	127
sample	GFTLSDYVISSSGGSTAANPATSEVLIVRDLGYAY	G	F	T	L	S	D	Y	V	I	S	S	S	G	G	S	T	A	A	N	P	A	T	S	E	V	L	I	V	R	D	L	G	Y	A	Y	3.49762	0	127
sample	GFTLSDYVISSSGGSTAANPATSEVLIVRDLGYAY	G	F	T	L	S	D	Y	V	I	S	S	S	G	G	S	T	A	A	N	P	A	T	S	E	V	L	I	V	R	D	L	G	Y	A	Y	3.49762	0	127
sample	GFTLSDYVISSSGGSTAANPATSEVLIVRDLGYAY	G	F	T	L	S	D	Y	V	I	S	S	S	G	G	S	T	A	A	N	P	A	T	S	E	V	L	I	V	R	D	L	G	Y	A	Y	3.49762	0	127
sample	GFTLSDYVISSSGGSTAANPATSEVLIVRDLGYAY	G	F	T	L	S	D	Y	V	I	S	S	S	G	G	S	T	A	A	N	P	A	T	S	E	V	L	I	V	R	D	L	G	Y	A	Y	3.49762	0	127
sample	GFTLSDYVISSSGGSTAANPATSEVLIVRDLGYAY	G	F	T	L	S	D	Y	V	I	S	S	S	G	G	S	T	A	A	N	P	A	T	S	E	V	L	I	V	R	D	L	G	Y	A	Y	3.49762	0	127
sample	GFTLSDYVISSSGGSTAANPATSEVLIVRDLGYAY	G	F	T	L	S	D	Y	V	I	S	S	S	G	G	S	T	A	A	N	P	A	T	S	E	V	L	I	V	R	D	L	G	Y	A	Y	3.49762	0	127
sample	GFTLSDYVISSSGGSTAANPATSEVLIVRDLGYAY	G	F	T	L	S	D	Y	V	I	S	S	S	G	G	S	T	A	A	N	P	A	T	S	E	V	L	I	V	R	D	L	G	Y	A	Y	3.49762	0	127
sample	GFTLSDYVISSSGGSTAANPATSEVLIVRDLGYAY	G	F	T	L	S	D	Y	V	I	S	S	S	G	G	S	T	A	A	N	P	A	T	S	E	V	L	I	V	R	D	L	G	Y	A	Y	3.49762	0	127
sample	GFTLSDYVISSSGGSTAANPATSEVLIVRDLGYAY	G	F	T	L	S	D	Y	V	I	S	S	S	G	G	S	T	A	A	N	P	A	T	S	E	V	L	I	V	R	D	L	G	Y	A	Y	3.49762	0	127
sample	GFTLSDYVISSSGGSTAANPATSEVLIVRDLGYAY	G	F	T	L	S	D	Y	V	I	S	S	S	G	G	S	T	A	A	N	P	A	T	S	E	V	L	I	V	R	D	L	G	Y	A	Y	3.49762	0	127
sample	GFTLSDYVISSSGGSTAANPATSEVLIVRDLGYAY	G	F	T	L	S	D	Y	V	I	S	S	S	G	G	S	T	A	A	N	P	A	T	S	E	V	L	I	V	R	D	L	G	Y	A	Y	3.49762	0	127
sample	GFTLSDYVISSSGGSTAANPATSEVLIVRDLGYAY	G	F	T	L	S	D	Y	V	I	S	S	S	G	G	S	T	A	A	N	P	A	T	S	E	V	L	I	V	R	D	L	G	Y	A	Y	3.49762	0	127
sample	GFTLSDYVISSSGGSTAANPATSEVLIVRDLGYAY	G	F	T	L	S	D	Y	V	I	S	S	S	G	G	S	T	A	A	N	P	A	T	S	E	V	L	I	V	R	D	L	G	Y	A	Y	3.49762	0	127
sample	GFTLSDYVISSSGGSTAANPATSEVLIVRDLGYAY	G	F	T	L	S	D	Y	V	I	S	S	S	G	G	S	T	A	A	N	P	A	T	S	E	V	L	I	V	R	D	L	G	Y	A	Y	3.49762	0	127
sample	GFTLSDYVISSSGGSTAANPATSEVLIVRDLGYAY	G	F	T	L	S	D	Y	V	I	S	S	S	G	G	S	T	A	A	N	P	A	T	S	E	V	L	I	V	R	D	L	G	Y	A	Y	3.49762	0	127
sample	GFTLSDYVISSSGGSTAANPATSEVLIVRDLGYAY	G	F	T	L	S	D	Y	V	I	S	S	S	G	G	S	T	A	A	N	P	A	T	S	E	V	L	I	V	R	D	L	G	Y	A	Y	3.49762	0	127
sample	GFTLSDYVISSSGGSTAANPATSEVLIVRDLGYAY	G	F	T	L	S	D	Y	V	I	S	S	S	G	G	S	T	A	A	N	P	A	T	S	E	V	L	I	V	R	D	L	G	Y	A	Y	3.49762	0	127
sample	GFTLSDYVISSSGGSTAANPATSEVLIVRDLGYAY	G	F	T	L	S	D	Y	V	I	S	S	S	G	G	S	T	A	A	N	P	A	T	S	E	V	L	I	V	R	D	L	G	Y	A	Y	3.49762	0	127
sample	GFTLSDYVISSSGGSTAANPATSEVLIVRDLGYAY	G	F	T	L	S	D	Y	V	I	S	S	S	G	G	S	T	A	A	N	P	A	T	S	E	V	L	I	V	R	D	L	G	Y	A	Y	3.49762	0	127
sample	GFTLSDYVISSSGGSTAANPATSEVLIVRDLGYAY	G	F	T	L	S	D	Y	V	I	S	S	S	G	G	S	T	A	A	N	P	A	T	S	E	V	L	I	V	R	D	L	G	Y	A	Y	3.49762	0	127
sample	GFTLSDYVISSSGGSTAANPATSEVLIVRDLGYAY	G	F	T	L	S	D	Y	V	I	S	S	S	G	G	S	T	A	A	N	P	A	T	S	E	V	L	I	V	R	D	L	G	Y	A	Y	3.49762	0	127
sample	GFTLSDYVISSSGGSTAANPATSEVLIVRDLGYAY	G	F	T	L	S	D	Y	V	I	S	S	S	G	G	S	T	A	A	N	P	A	T	S	E	V	L	I	V	R	D	L	G	Y	A	Y	3.49762	0	127
sample	GFTLSDYVISSSGGSTAANPATSEVLIVRDLGYAY	G	F	T	L	S	D	Y	V	I	S	S	S	G	G	S	T	A	A	N	P	A	T	S	E	V	L	I	V	R	D	L	G	Y	A	Y	3.49762	0	127
sample	GFTLSDYVISSSGGSTAANPATSEVLIVRDLGYAY	G	F	T	L	S	D	Y	V	I	S	S	S	G	G	S	T	A	A	N	P	A	T	S	E	V	L	I	V	R	D	L	G	Y	A	Y	3.49762	0	127
sample	GFTLSDYVISSSGGSTAANPATSEVLIVRDLGYAY	G	F	T	L	S	D	Y	V	I	S	S	S	G	G	S	T	A	A	N	P	A	T	S	E	V	L	I	V	R	D	L	G	Y	A	Y	3.49762	0	127
sample	GFTLSDYVISSSGGSTAANPATSEVLIVRDLGYAY	G	F	T	L	S	D	Y	V	I	S	S	S	G	G	S	T	A	A	N	P	A	T	S	E	V	L	I	V	R	D	L	G	Y	A	Y	3.49762	0	127
sample	GFTLSDYVISSSGGSTAANPATSEVLIVRDLGYAY	G	F	T	L	S	D	Y	V	I	S	S	S	G	G	S	T	A	A	N	P	A	T	S	E	V	L	I	V	R	D	L	G	Y	A	Y	3.49762	0	127
sample	GFTLSDYVISSSGGSTAANPATSEVLIVRDLGYAY	G	F	T	L	S	D	Y	V	I	S	S	S	G	G	S	T	A	A	N	P	A	T	S	E	V	L	I	V	R	D	L	G	Y	A	Y	3.49762	0	127
sample	GFTLSDYVISSSGGSTAANPATSEVLIVRDLGYAY	G	F	T	L	S	D	Y	V	I	S	S	S	G	G	S	T	A	A	N	P	A	T	S	E	V	L	I	V	R	D	L	G	Y	A	Y	3.49762	0	127
sample	GFTLSDYVISSSGGSTAANPATSEVLIVRDLGYAY	G	F	T	L	S	D	Y	V	I	S	S	S	G	G	S	T	A	A	N	P	A	T	S	E	V	L	I	V	R	D	L	G	Y	A	Y	3.49762	0	127
sample	GFTLSDYVISSSGGSTAANPATSEVLIVRDLGYAY	G	F	T	L	S	D	Y	V	I	S	S	S	G	G	S	T	A	A	N	P	A	T	S	E	V	L	I	V	R	D	L	G	Y	A	Y	3.49762	0	127
sample	GFTLSDYVISSSGGSTAANPATSEVLIVRDLGYAY	G	F	T	L	S	D	Y	V	I	S	S	S	G	G	S	T	A	A	N	P	A	T	S	E	V	L	I	V	R	D	L	G	Y	A	Y	3.49762	0	127
sample	GFTLSDYVISSSGGSTAANPATSEVLIVRDLGYAY	G	F	T	L	S	D	Y	V	I	S	S	S	G	G	S	T	A	A	N	P	A	T	S	E	V	L	I	V	R	D	L	G	Y	A	Y	3.49762	0	127
sample	GFTLSDYVISSSGGSTAANPATSEVLIVRDLGYAY	G	F	T	L	S	D	Y	V	I	S	S	S	G	G	S	T	A	A	N	P	A	T	S	E	V	L	I	V	R	D	L	G	Y	A	Y	3.49762	0	127
sample	GFTLSDYVISSSGGSTAANPATSEVLIVRDLGYAY	G	F	T	L	S	D	Y	V	I	S	S	S	G	G	S	T	A	A	N	P	A	T	S	E	V	L	I	V	R	D	L	G	Y	A	Y	3.49762	0	127
sample	GFTLSDYVISSSGGSTAANPATSEVLIVRDLGYAY	G	F	T	L	S	D	Y	V	I	S	S	S	G	G	S	T	A	A	N	P	A	T	S	E	V	L	I	V	R	D	L	G	Y	A	Y	3.49762	0	127
sample	GFTLSDYVISSSGGSTAANPATSEVLIVRDLGYAY	G	F	T	L	S	D	Y	V	I	S	S	S	G	G	S	T	A	A	N	P	A	T	S	E	V	L	I	V	R	D	L	G	Y	A	Y	3.49762	0	127
sample	GFTLSDYVISSSGGSTAANPATSEVLIVRDLGYAY	G	F	T	L	S	D	Y	V	I	S	S	S	G	G	S	T	A	A	N	P	A	T	S	E	V	L	I	V	R	D	L	G	Y	A	Y	3.49762	0	127
sample	GFTLSDYVISSSGGSTAANPATSEVLIVRDLGYAY	G	F	T	L	S	D	Y	V	I	S	S	S	G	G	S	T	A	A	N	P	A	T	S	E	V	L	I	V	R	D	L	G	Y	A	Y	3.49762	0	127
sample	GFTLSDYVISSSGGSTAANPATSEVLIVRDLGYAY	G	F	T	L	S	D	Y	V	I	S	S	S	G	G	S	T	A	A	N	P	A	T	S	E	V	L	I	V	R	D	L	G	Y	A	Y	3.49762	0	127
sample	GFTLSDYVISSSGGSTAANPATSEVLIVRDLGYAY	G	F	T	L	S	D	Y	V	I	S	S	S	G	G	S	T	A	A	N	P	A	T	S	E	V	L	I	V	R	D	L	G	Y	A	Y	3.49762	0	127
sample	GFTLSDYVISSSGGSTAANPATSEVLIVRDLGYAY	G	F	T	L	S	D	Y	V	I	S	S	S	G	G	S	T	A	A	N	P	A	T	S	E	V	L	I	V	R	D	L	G	Y	A	Y	3.49762	0	127
sample	GFTLSDYVISSSGGSTAANPATSEVLIVRDLGYAY	G	F	T	L	S	D	Y	V	I	S	S	S	G	G	S	T	A	A	N	P	A	T	S	E	V	L	I	V	R	D	L	G	Y	A	Y	3.49762	0	127
sample	GFTLSDYVISSSGGSTAANPATSEVLIVRDLGYAY	G	F	T	L	S	D	Y	V	I	S	S	S	G	G	S	T	A	A	N	P	A	T	S	E	V	L	I	V	R	D	L	G	Y	A	Y	3.49762	0	127
sample	GFTLSDYVISSSGGSTAANPATSEVLIVRDLGYAY	G	F	T	L	S	D	Y	V	I	S	S	S	G	G	S	T	A	A	N	P	A	T	S	E	V	L	I	V	R	D	L	G	Y	A	Y	3.49762	0	127
sample	GFTLSDYVISSSGGSTAANPATSEVLIVRDLGYAY	G	F	T	L	S	D	Y	V	I	S	S	S	G	G	S	T	A	A	N	P	A	T	S	E	V	L	I	V	R	D	L	G	Y	A	Y	3.49762	0	127
sample	GFTLSDYVISSSGGSTAANPATSEVLIVRDLGYAY	G	F	T	L	S	D	Y	V	I	S	S	S	G	G	S	T	A	A	N	P	A	T	S	E	V	L	I	V	R	D	L	G	Y	A	Y	3.49762	0	127
sample	GFTLSDYVISSSGGSTAANPATSEVLIVRDLGYAY	G	F	T	L	S	D	Y	V	I	S	S	S	G	G	S	T	A	A	N	P	A	T	S	E	V	L	I	V	R	D	L	G	Y	A	Y	3.49762	0	127
sample	GFTLSDYVISSSGGSTAANPATSEVLIVRDLGYAY	G	F	T	L	S	D	Y	V	I	S	S	S	G	G	S	T	A	A	N	P	A	T	S	E	V	L	I	V	R	D	L	G	Y	A	Y	3.49762	0	127
sample	GFTLSDYVISSSGGSTAANPATSEVLIVRDLGYAY	G	F	T	L	S	D	Y	V	I	S	S	S	G	G	S	T	A	A	N	P	A	T	S	E	V	L	I	V	R	D	L	G	Y	A	Y	3.49762	0	127
sample	GFTLSDYVISSSGGSTAANPATSEVLIVRDLGYAY	G	F	T	L	S	D	Y	V	I	S	S	S	G	G	S	T	A	A	N	P	A	T	S	E	V	L	I	V	R	D	L	G	Y	A	Y	3.49762	0	127
sample	GFTLSDYVISSSGGSTAANPATSEVLIVRDLGYAY	G	F	T	L	S	D	Y	V	I	S	S	S	G	G	S	T	A	A	N	P	A	T	S	E	V	L	I	V	R	D	L	G	Y	A	Y	3.49762	0	127
sample	GFTLSDYVISSSGGSTAANPATSEVLIVRDLGYAY	G	F	T	L	S	D	Y	V	I	S	S	S	G	G	S	T	A	A	N	P	A	T	S	E	V	L	I	V	R	D	L	G	Y	A	Y	3.49762	0	127
sample	GFTLSDYVISSSGGSTAANPATSEVLIVRDLGYAY	G	F	T	L	S	D	Y	V	I	S	S	S	G	G	S	T	A	A	N	P	A	T	S	E	V	L	I	V	R	D	L	G	Y	A	Y	3.49762	0	127
sample	GFTLSDYVISSSGGSTAANPATSEVLIVRDLGYAY	G	F	T	L	S	D	Y	V	I	S	S	S	G	G	S	T	A	A	N	P	A	T	S	E	V	L	I	V	R	D	L	G	Y	A	Y	3.49762	0	127
sample	GFTLSDYVISSSGGSTAANPATSEVLIVRDLGYAY	G	F	T	L	S	D	Y	V	I	S	S	S	G	G	S	T	A	A	N	P	A	T	S	E	V	L	I	V	R	D	L	G	Y	A	Y	3.49762	0	127
sample	GFTLSDYVISSSGGSTAANPATSEVLIVRDLGYAY	G	F	T	L	S	D	Y	V	I	S	S	S	G	G	S	T	A	A	N	P	A	T	S	E	V	L	I	V	R	D	L	G	Y	A	Y	3.49762	0	127
sample	GFTLSDYVISSSGGSTAANPATSEVLIVRDLGYAY	G	F	T	L	S	D	Y	V	I	S	S	S	G	G	S	T	A	A	N	P	A	T	S	E	V	L	I	V	R	D	L	G	Y	A	Y	3.49762	0	127
sample	GFTLSDYVISSSGGSTAANPATSEVLIVRDLGYAY	G	F	T	L	S	D	Y	V	I	S	S	S	G	G	S	T	A	A	N	P	A	T	S	E	V	L	I	V	R	D	L	G	Y	A	Y	3.49762	0	127
sample	GFTLSDYVISSSGGSTAANPATSEVLIVRDLGYAY	G	F	T	L	S	D	Y	V	I	S	S	S	G	G	S	T	A	A	N	P	A	T	S	E	V	L	I	V	R	D	L	G	Y	A	Y	3.49762	0	127
sample	GFTLSDYVISSSGGSTAANPATSEVLIVRDLGYAY	G	F	T	L	S	D	Y	V	I	S	S	S	G	G	S	T	A	A	N	P	A	T	S	E	V	L	I	V	R	D	L	G	Y	A	Y	3.49762	0	127
sample	GFTLSDYVISSSGGSTAANPATSEVLIVRDLGYAY	G	F	T	L	S	D	Y	V	I	S	S	S	G	G	S	T	A	A	N	P	A	T	S	E	V	L	I	V	R	D	L	G	Y	A	Y	3.49762	0	127
sample	GFTLSDYVISSSGGSTAANPATSEVLIVRDLGYAY	G	F	T	L	S	D	Y	V	I	S	S	S	G	G	S	T	A	A	N	P	A	T	S	E	V	L	I	V	R	D	L	G	Y	A	Y	3.49762	0	127
sample	GFTLSDYVISSSGGSTAANPATSEVLIVRDLGYAY	G	F	T	L	S	D	Y	V	I	S	S	S	G	G	S	T	A	A	N	P	A	T	S	E	V	L	I	V	R	D	L	G	Y	A	Y	3.49762	0	127
sample	GFTLSDYVISSSGGSTAANPATSEVLIVRDLGYAY	G	F	T	L	S	D	Y	V	I	S	S	S	G	G	S	T	A	A	N	P	A	T	S	E	V	L	I	V	R	D	L	G	Y	A	Y	3.49762	0	127
sample	GFTLSDYVISSSGGSTAANPATSEVLIVRDLGYAY	G	F	T	L	S	D	Y	V	I	S	S	S	G	G	S	T	A	A	N	P	A	T	S	E	V	L	I	V	R	D	L	G	Y	A	Y	3.49762	0	127
sample	GFTLSDYVISSSGGSTAANPATSEVLIVRDLGYAY	G	F	T	L	S	D	Y	V	I	S	S	S	G	G	S	T	A	A	N	P	A	T	S	E	V	L	I	V	R	D	L	G	Y	A	Y	3.49762	0	127
sample	GFTLSDYVISSSGGSTAANPATSEVLIVRDLGYAY	G	F	T	L	S	D	Y	V	I	S	S	S	G	G	S	T	A	A	N	P	A	T	S	E	V	L	I	V	R	D	L	G	Y	A	Y	3.49762	0	127
sample	GFTLSDYVISSSGGSTAANPATSEVLIVRDLGYAY	G	F	T	L	S	D	Y	V	I	S	S	S	G	G	S	T	A	A	N	P	A	T	S	E	V	L	I	V	R	D	L	G	Y	A	Y	3.49762	0	127
sample	GFTLSDYVISSSGGSTAANPATSEVLIVRDLGYAY	G	F	T	L	S	D	Y	V	I	S	S	S	G	G	S	T	A	A	N	P	A	T	S	E	V	L	I	V	R	D	L	G	Y	A	Y	3.49762	0	127
sample	GFTLSDYVISSSGGSTAANPATSEVLIVRDLGYAY	G	F	T	L	S	D	Y	V	I	S	S	S	G	G	S	T	A	A	N	P	A	T	S	E	V	L	I	V	R	D	L	G	Y	A	Y	3.49762	0	127
sample	GFTLSDYVISSSGGSTAANPATSEVLIVRDLGYAY	G	F	T	L	S	D	Y	V	I	S	S	S	G	G	S	T	A	A	N	P	A	T	S	E	V	L	I	V	R	D	L	G	Y	A	Y	3.49762	0	127
sample	GFTLSDYVISSSGGSTAANPATSEVLIVRDLGYAY	G	F	T	L	S	D	Y	V	I	S	S	S	G	G	S	T	A	A	N	P	A	T	S	E	V	L	I	V	R	D	L	G	Y	A	Y	3.49762	0	127
sample	GFTLSDYVISSSGGSTAANPATSEVLIVRDLGYAY	G	F	T	L	S	D	Y	V	I	S	S	S	G	G	S	T	A	A	N	P	A	T	S	E	V	L	I	V	R	D	L	G	Y	A	Y	3.49762	0	127
sample	GFTLSDYVISSSGGSTAANPATSEVLIVRDLGYAY	G	F	T	L	S	D	Y	V	I	S	S	S	G	G	S	T	A	A	N	P	A	T	S	E	V	L	I	V	R	D	L	G	Y	A	Y	3.49762	0	127
sample	GFTLSDYVISSSGGSTAANPATSEVLIVRDLGYAY	G	F	T	L	S	D	Y	V	I	S	S	S	G	G	S	T	A	A	N	P	A	T	S	E	V	L	I	V	R	D	L	G	Y	A	Y	3.49762	0	127
sample	GFTLSDYVISSSGGSTAANPATSEVLIVRDLGYAY	G	F	T	L	S	D	Y	V	I	S	S	S	G	G	S	T	A	A	N	P	A	T	S	E	V	L	I	V	R	D	L	G	Y	A	Y	3.49762	0	127
sample	GFTLSDYVISSSGGSTAANPATSEVLIVRDLGYAY	G	F	T	L	S	D	Y	V	I	S	S	S	G	G	S	T	A	A	N	P	A	T	S	E	V	L	I	V	R	D	L	G	Y	A	Y	3.49762	0	127
sample	GFTLSDYVISSSGGSTAANPATSEVLIVRDLGYAY	G	F	T	L	S	D	Y	V	I	S	S	S	G	G	S	T	A	A	N	P	A	T	S	E	V	L	I	V	R	D	L	G	Y	A	Y	3.49762	0	127
sample	GFTLSDYVISSSGGSTAANPATSEVLIVRDLGYAY	G	F	T	L	S	D	Y	V	I	S	S	S	G	G	S	T	A	A	N	P	A	T	S	E	V	L	I	V	R	D	L	G	Y	A	Y	3.49762	0	127
sample	GFTLSDYVISSSGGSTAANPATSEVLIVRDLGYAY	G	F	T	L	S	D	Y	V	I	S	S	S	G	G	S	T	A	A	N	P	A	T	S	E	V	L	I	V	R	D	L	G	Y	A	Y	3.49762	0	127
sample	GFTLSDYVISSSGGSTAANPATSEVLIVRDLGYAY	G	F	T	L	S	D	Y	V	I	S	S	S	G	G	S	T	A	A	N	P	A	T	S	E	V	L	I	V	R	D	L	G	Y	A	Y	3.49762	0	127
sample	GFTLSDYVISSSGGSTAANPATSEVLIVRDLGYAY	G	F	T	L	S	D	Y	V	I	S	S	S	G	G	S	T	A	A	N	P	A	T	S	E	V	L	I	V	R	D	L	G	Y	A	Y	3.49762	0	127
sample	GFTLSDYVISSSGGSTAANPATSEVLIVRDLGYAY	G	F	T	L	S	D	Y	V	I	S	S	S	G	G	S	T	A	A	N	P	A	T	S	E	V	L	I	V	R	D	L	G	Y	A	Y	3.49762	0	127
sample	GFTLSDYVISSSGGSTAANPATSEVLIVRDLGYAY	G	F	T	L	S	D	Y	V	I	S	S	S	G	G	S	T	A	A	N	P	A	T	S	E	V	L	I	V	R	D	L	G	Y	A	Y	3.49762	0	127
sample	GFTLSDYVISSSGGSTAANPATSEVLIVRDLGYAY	G	F	T	L	S	D	Y	V	I	S	S	S	G	G	S	T	A	A	N	P	A	T	S	E	V	L	I	V	R	D	L	G	Y	A	Y	3.49762	0	127
sample	GFTLSDYVISSSGGSTAANPATSEVLIVRDLGYAY	G	F	T	L	S	D	Y	V	I	S	S	S	G	G	S	T	A	A	N	P	A	T	S	E	V	L	I	V	R	D	L	G	Y	A	Y	3.49762	0	127
sample	GFTLSDYVISSSGGSTAANPATSEVLIVRDLGYAY	G	F	T	L	S	D	Y	V	I	S	S	S	G	G	S	T	A	A	N	P	A	T	S	E	V	L	I	V	R	D	L	G	Y	A	Y	3.49762	0	127
sample	GFTLSDYVISSSGGSTAANPATSEVLIVRDLGYAY	G	F	T	L	S	D	Y	V	I	S	S	S	G	G	S	T	A	A	N	P	A	T	S	E	V	L	I	V	R	D	L	G	Y	A	Y	3.49762	0	127
sample	GFTLSDYVISSSGGSTAANPATSEVLIVRDLGYAY	G	F	T	L	S	D	Y	V	I	S	S	S	G	G	S	T	A	A	N	P	A	T	S	E	V	L	I	V	R	D	L	G	Y	A	Y	3.49762	0	127
sample	GFTLSDYVISSSGGSTAANPATSEVLIVRDLGYAY	G	F	T	L	S	D	Y	V	I	S	S	S	G	G	S	T	A	A	N	P	A	T	S	E	V	L	I	V	R	D	L	G	Y	A	Y	3.49762	0	127
sample	GFTLSDYVISSSGGSTAANPATSEVLIVRDLGYAY	G	F	T	L	S	D	Y	V	I	S	S	S	G	G	S	T	A	A	N	P	A	T	S	E	V	L	I	V	R	D	L	G	Y	A	Y	3.49762	0	127
sample	GFTLSDYVISSSGGSTAANPATSEVLIVRDLGYAY	G	F	T	L	S	D	Y	V	I	S	S	S	G	G	S	T	A	A	N	P	A	T	S	E	V	L	I	V	R	D	L	G	Y	A	Y	3.49762	0	127
sample	GFTLSDYVISSSGGSTAANPATSEVLIVRDLGYAY	G	F	T	L	S	D	Y	V	I	S	S	S	G	G	S	T	A	A	N	P	A	T	S	E	V	L	I	V	R	D	L	G	Y	A	Y	3.49762	0	127
sample	GFTLSDYVISSSGGSTAANPATSEVLIVRDLGYAY	G	F	T	L	S	D	Y	V	I	S	S	S	G	G	S	T	A	A	N	P	A	T	S	E	V	L	I	V	R	D	L	G	Y	A	Y	3.49762	0	127
sample	GFTLSDYVISSSGGSTAANPATSEVLIVRDLGYAY	G	F	T	L	S	D	Y	V	I	S	S	S	G	G	S	T	A	A	N	P	A	T	S	E	V	L	I	V	R	D	L	G	Y	A	Y	3.49762	0	127
sample	GFTLSDYVISSSGGSTAANPATSEVLIVRDLGYAY	G	F	T	L	S	D	Y	V	I	S	S	S	G	G	S	T	A	A	N	P	A	T	S	E	V	L	I	V	R	D	L	G	Y	A	Y	3.49762	0	127
sample	GFTLSDYVISSSGGSTAANPATSEVLIVRDLGYAY	G	F	T	L	S	D	Y	V	I	S	S	S	G	G	S	T	A	A	N	P	A	T	S	E	V	L	I	V	R	D	L	G	Y	A	Y	3.49762	0	127
sample	GFTLSDYVISSSGGSTAANPATSEVLIVRDLGYAY	G	F	T	L	S	D	Y	V	I	S	S	S	G	G	S	T	A	A	N	P	A	T	S	E	V	L	I	V	R	D	L	G	Y	A	Y	3.49762	0	127
sample	GFTLSDYVISSSGGSTAANPATSEVLIVRDLGYAY	G	F	T	L	S	D	Y	V	I	S	S	S	G	G	S	T	A	A	N	P	A	T	S	E	V	L	I	V	R	D	L	G	Y	A	Y	3.49762	0	127
sample	GFTLSDYVISSSGGSTAANPATSEVLIVRDLGYAY	G	F	T	L	S	D	Y	V	I	S	S	S	G	G	S	T	A	A	N	P	A	T	S	E	V	L	I	V	R	D	L	G	Y	A	Y	3.49762	0	127
sample	GFTLSDYVISSSGGSTAANPATSEVLIVRDLGYAY	G	F	T	L	S	D	Y	V	I	S	S	S	G	G	S	T	A	A	N	P	A	T	S	E	V	L	I	V	R	D	L	G	Y	A	Y	3.49762	0	127
sample	GFTLSDYVISSSGGSTAANPATSEVLIVRDLGYAY	G	F	T	L	S	D	Y	V	I	S	S	S	G	G	S	T	A	A	N	P	A	T	S	E	V	L	I	V	R	D	L	G	Y	A	Y	3.49762	0	127
sample	GFTLSDYVISSSGGSTAANPATSEVLIVRDLGYAY	G	F	T	L	S	D	Y	V	I	S	S	S	G	G	S	T	A	A	N	P	A	T	S	E	V	L	I	V	R	D	L	G	Y	A	Y	3.49762	0	127
sample	GFTLSDYVISSSGGSTAANPATSEVLIVRDLGYAY	G	F	T	L	S	D	Y	V	I	S	S	S	G	G	S	T	A	A	N	P	A	T	S	E	V	L	I	V	R	D	L	G	Y	A	Y	3.49762	0	127
sample	GFTLSDYVISSSGGSTAANPATSEVLIVRDLGYAY	G	F	T	L	S	D	Y	V	I	S	S	S	G	G	S	T	A	A	N	P	A	T	S	E	V	L	I	V	R	D	L	G	Y	A	Y	3.49762	0	127
sample	GFTLSDYVISSSGGSTAANPATSEVLIVRDLGYAY	G	F	T	L	S	D	Y	V	I	S	S	S	G	G	S	T	A	A	N	P	A	T	S	E	V	L	I	V	R	D	L	G	Y	A	Y	3.49762	0	127
sample	GFTLSDYVISSSGGSTAANPATSEVLIVRDLGYAY	G	F	T	L	S	D	Y	V	I	S	S	S	G	G	S	T	A	A	N	P	A	T	S	E	V	L	I	V	R	D	L	G	Y	A	Y	3.49762	0	127
sample	GFTLSDYVISSSGGSTAANPATSEVLIVRDLGYAY	G	F	T	L	S	D	Y	V	I	S	S	S	G	G	S	T	A	A	N	P	A	T	S	E	V	L	I	V	R	D	L	G	Y	A	Y	3.49762	0	127
sample	GFTLSDYVISSSGGSTAANPATSEVLIVRDLGYAY	G	F	T	L	S	D	Y	V	I	S	S	S	G	G	S	T	A	A	N	P	A	T	S	E	V	L	I	V	R	D	L	G	Y	A	Y	3.49762	0	127
sample	GFTLSDYVISSSGGSTAANPATSEVLIVRDLGYAY	G	F	T	L	S	D	Y	V	I	S	S	S	G	G	S	T	A	A	N	P	A	T	S	E	V	L	I	V	R	D	L	G	Y	A	Y	3.49762	0	127
sample	GFTLSDYVISSSGGSTAANPATSEVLIVRDLGYAY	G	F	T	L	S	D	Y	V	I	S	S	S	G	G	S	T	A	A	N	P	A	T	S	E	V	L	I	V	R	D	L	G	Y	A	Y	3.49762	0	127
sample	GFTLSDYVISSSGGSTAANPATSEVLIVRDLGYAY	G	F	T	L	S	D	Y	V	I	S	S	S	G	G	S	T	A	A	N	P	A	T	S	E	V	L	I	V	R	D	L	G	Y	A	Y	3.49762	0	127
sample	GFTLSDYVISSSGGSTAANPATSEVLIVRDLGYAY	G	F	T	L	S	D	Y	V	I	S	S	S	G	G	S	T	A	A	N	P	A	T	S	E	V	L	I	V	R	D	L	G	Y	A	Y	3.49762	0	127
sample	GFTLSDYVISSSGGSTAANPATSEVLIVRDLGYAY	G	F	T	L	S	D	Y	V	I	S	S	S	G	G	S	T	A	A	N	P	A	T	S	E	V	L	I	V	R	D	L	G	Y	A	Y	3.49762	0	127
sample	GFTLSDYVISSSGGSTAANPATSEVLIVRDLGYAY	G	F	T	L	S	D	Y	V	I	S	S	S	G	G	S	T	A	A	N	P	A	T	S	E	V	L	I	V	R	D	L	G	Y	A	Y	3.49762	0	127
sample	GFTLSDYVISSSGGSTAANPATSEVLIVRDLGYAY	G	F	T	L	S	D	Y	V	I	S	S	S	G	G	S	T	A	A	N	P	A	T	S	E	V	L	I	V	R	D	L	G	Y	A	Y	3.49762	0	127
sample	GFTLSDYVISSSGGSTAANPATSEVLIVRDLGYAY	G	F	T	L	S	D	Y	V	I	S	S	S	G	G	S	T	A	A	N	P	A	T	S	E	V	L	I	V	R	D	L	G	Y	A	Y	3.49762	0	127
sample	GFTLSDYVISSSGGSTAANPATSEVLIVRDLGYAY	G	F	T	L	S	D	Y	V	I	S	S	S	G	G	S	T	A	A	N	P	A	T	S	E	V	L	I	V	R	D	L	G	Y	A	Y	3.49762	0	127
sample	GFTLSDYVISSSGGSTAANPATSEVLIVRDLGYAY	G	F	T	L	S	D	Y	V	I	S	S	S	G	G	S	T	A	A	N	P	A	T	S	E	V	L	I	V	R	D	L	G	Y	A	Y	3.49762	0	127
sample	GFTLSDYVISSSGGSTAANPATSEVLIVRDLGYAY	G	F	T	L	S	D	Y	V	I	S	S	S	G	G	S	T	A	A	N	P	A	T	S	E	V	L	I	V	R	D	L	G	Y	A	Y	3.49762	0	127
sample	GFTLSDYVISSSGGSTAANPATSEVLIVRDLGYAY	G	F	T	L	S	D	Y	V	I	S	S	S	G	G	S	T	A	A	N	P	A	T	S	E	V	L	I	V	R	D	L	G	Y	A	Y	3.49762	0	127
sample	GFTLSDYVISSSGGSTAANPATSEVLIVRDLGYAY	G	F	T	L	S	D	Y	V	I	S	S	S	G	G	S	T	A	A	N	P	A	T	S	E	V	L	I	V	R	D	L	G	Y	A	Y	3.49762	0	127
sample	GFTLSDYVISSSGGSTAANPATSEVLIVRDLGYAY	G	F	T	L	S	D	Y	V	I	S	S	S	G	G	S	T	A	A	N	P	A	T	S	E	V	L	I	V	R	D	L	G	Y	A	Y	3.49762	0	127
sample	GFTLSDYVISSSGGSTAANPATSEVLIVRDLGYAY	G	F	T	L	S	D	Y	V	I	S	S	S	G	G	S	T	A	A	N	P	A	T	S	E	V	L	I	V	R	D	L	G	Y	A	Y	3.49762	0	127
sample	GFTLSDYVISSSGGSTAANPATSEVLIVRDLGYAY	G	F	T	L	S	D	Y	V	I	S	S	S	G	G	S	T	A	A	N	P	A	T	S	E	V	L	I	V	R	D	L	G	Y	A	Y	3.49762	0	127
sample	GFTLSDYVISSSGGSTAANPATSEVLIVRDLGYAY	G	F	T	L	S	D	Y	V	I	S	S	S	G	G	S	T	A	A	N	P	A	T	S	E	V	L	I	V	R	D	L	G	Y	A	Y	3.49762	0	127
sample	GFTLSDYVISSSGGSTAANPATSEVLIVRDLGYAY	G	F	T	L	S	D	Y	V	I	S	S	S	G	G	S	T	A	A	N	P	A	T	S	E	V	L	I	V	R	D	L	G	Y	A	Y	3.49762	0	127
sample	GFTLSDYVISSSGGSTAANPATSEVLIVRDLGYAY	G	F	T	L	S	D	Y	V	I	S	S	S	G	G	S	T	A	A	N	P	A	T	S	E	V	L	I	V	R	D	L	G	Y	A	Y	3.49762	0	127
sample	GFTLSDYVISSSGGSTAANPATSEVLIVRDLGYAY	G	F	T	L	S	D	Y	V	I	S	S	S	G	G	S	T	A	A	N	P	A	T	S	E	V	L	I	V	R	D	L	G	Y	A	Y	3.49762	0	127
sample	GFTLSDYVISSSGGSTAANPATSEVLIVRDLGYAY	G	F	T	L	S	D	Y	V	I	S	S	S	G	G	S	T	A	A	N	P	A	T	S	E	V	L	I	V	R	D	L	G	Y	A	Y	3.49762	0	127
sample	GFTLSDYVISSSGGSTAANPATSEVLIVRDLGYAY	G	F	T	L	S	D	Y	V	I	S	S	S	G	G	S	T	A	A	N	P	A	T	S	E	V	L	I	V	R	D	L	G	Y	A	Y	3.49762	0	127
sample	GFTLSDYVISSSGGSTAANPATSEVLIVRDLGYAY	G	F	T	L	S	D	Y	V	I	S	S	S	G	G	S	T	A	A	N	P	A	T	S	E	V	L	I	V	R	D	L	G	Y	A	Y	3.49762	0	127
sample	GFTLSDYVISSSGGSTAANPATSEVLIVRDLGYAY	G	F	T	L	S	D	Y	V	I	S	S	S	G	G	S	T	A	A	N	P	A	T	S	E	V	L	I	V	R	D	L	G	Y	A	Y	3.49762	0	127
sample	GFTLSDYVISSSGGSTAANPATSEVLIVRDLGYAY	G	F	T	L	S	D	Y	V	I	S	S	S	G	G	S	T	A	A	N	P	A	T	S	E	V	L	I	V	R	D	L	G	Y	A	Y	3.49762	0	127
sample	GFTLSDYVISSSGGSTAANPATSEVLIVRDLGYAY	G	F	T	L	S	D	Y	V	I	S	S	S	G	G	S	T	A	A	N	P	A	T	S	E	V	L	I	V	R	D	L	G	Y	A	Y	3.49762	0	127
sample	GFTLSDYVISSSGGSTAANPATSEVLIVRDLGYAY	G	F	T	L	S	D	Y	V	I	S	S	S	G	G	S	T	A	A	N	P	A	T	S	E	V	L	I	V	R	D	L	G	Y	A	Y	3.49762	0	127
sample	GFTLSDYVISSSGGSTAANPATSEVLIVRDLGYAY	G	F	T	L	S	D	Y	V	I	S	S	S	G	G	S	T	A	A	N	P	A	T	S	E	V	L	I	V	R	D	L	G	Y	A	Y	3.49762	0	127
sample	GFTLSDYVISSSGGSTAANPATSEVLIVRDLGYAY	G	F	T	L	S	D	Y	V	I	S	S	S	G	G	S	T	A	A	N	P	A	T	S	E	V	L	I	V	R	D	L	G	Y	A	Y	3.49762	0	127
sample	GFTLSDYVISSSGGSTAANPATSEVLIVRDLGYAY	G	F	T	L	S	D	Y	V	I	S	S	S	G	G	S	T	A	A	N	P	A	T	S	E	V	L	I	V	R	D	L	G	Y	A	Y	3.49762	0	127
sample	GFTLSDYVISSSGGSTAANPATSEVLIVRDLGYAY	G	F	T	L	S	D	Y	V	I	S	S	S	G	G	S	T	A	A	N	P	A	T	S	E	V	L	I	V	R	D	L	G	Y	A	Y	3.49762	0	127
sample	GFTLSDYVISSSGGSTAANPATSEVLIVRDLGYAY	G	F	T	L	S	D	Y	V	I	S	S	S	G	G	S	T	A	A	N	P	A	T	S	E	V	L	I	V	R	D	L	G	Y	A	Y	3.49762	0	127
sample	GFTLSDYVISSSGGSTAANPATSEVLIVRDLGYAY	G	F	T	L	S	D	Y	V	I	S	S	S	G	G	S	T	A	A	N	P	A	T	S	E	V	L	I	V	R	D	L	G	Y	A	Y	3.49762	0	127
sample	GFTLSDYVISSSGGSTAANPATSEVLIVRDLGYAY	G	F	T	L	S	D	Y	V	I	S	S	S	G	G	S	T	A	A	N	P	A	T	S	E	V	L	I	V	R	D	L	G	Y	A	Y	3.49762	0	127
sample	GFTLSDYVISSSGGSTAANPATSEVLIVRDLGYAY	G	F	T	L	S	D	Y	V	I	S	S	S	G	G	S	T	A	A	N	P	A	T	S	E	V	L	I	V	R	D	L	G	Y	A	Y	3.49762	0	127
sample	GFTLSDYVISSSGGSTAANPATSEVLIVRDLGYAY	G	F	T	L	S	D	Y	V	I	S	S	S	G	G	S	T	A	A	N	P	A	T	S	E	V	L	I	V	R	D	L	G	Y	A	Y	3.49762	0	127
sample	GFTLSDYVISSSGGSTAANPATSEVLIVRDLGYAY	G	F	T	L	S	D	Y	V	I	S	S	S	G	G	S	T	A	A	N	P	A	T	S	E	V	L	I	V	R	D	L	G	Y	A	Y	3.49762	0	127
sample	GFTLSDYVISSSGGSTAANPATSEVLIVRDLGYAY	G	F	T	L	S	D	Y	V	I	S	S	S	G	G	S	T	A	A	N	P	A	T	S	E	V	L	I	V	R	D	L	G	Y	A	Y	3.49762	0	127
sample	GFTLSDYVISSSGGSTAANPATSEVLIVRDLGYAY	G	F	T	L	S	D	Y	V	I	S	S	S	G	G	S	T	A	A	N	P	A	T	S	E	V	L	I	V	R	D	L	G	Y	A	Y	3.49762	0	127
sample	GFTLSDYVISSSGGSTAANPATSEVLIVRDLGYAY	G	F	T	L	S	D	Y	V	I	S	S	S	G	G	S	T	A	A	N	P	A	T	S	E	V	L	I	V	R	D	L	G	Y	A	Y	3.49762	0	127
sample	GFTLSDYVISSSGGSTAANPATSEVLIVRDLGYAY	G	F	T	L	S	D	Y	V	I	S	S	S	G	G	S	T	A	A	N	P	A	T	S	E	V	L	I	V	R	D	L	G	Y	A	Y	3.49762	0	127
sample	GFTLSDYVISSSGGSTAANPATSEVLIVRDLGYAY	G	F	T	L	S	D	Y	V	I	S	S	S	G	G	S	T	A	A	N	P	A	T	S	E	V	L	I	V	R	D	L	G	Y	A	Y	3.49762	0	127
sample	GFTLSDYVISSSGGSTAANPATSEVLIVRDLGYAY	G	F	T	L	S	D	Y	V	I	S	S	S	G	G	S	T	A	A	N	P	A	T	S	E	V	L	I	V	R	D	L	G	Y	A	Y	3.49762	0	127
sample	GFTLSDYVISSSGGSTAANPATSEVLIVRDLGYAY	G	F	T	L	S	D	Y	V	I	S	S	S	G	G	S	T	A	A	N	P	A	T	S	E	V	L	I	V	R	D	L	G	Y	A	Y	3.49762	0	127
sample	GFTLSDYVISSSGGSTAANPATSEVLIVRDLGYAY	G	F	T	L	S	D	Y	V	I	S	S	S	G	G	S	T	A	A	N	P	A	T	S	E	V	L	I	V	R	D	L	G	Y	A	Y	3.49762	0	127
sample	GFTLSDYVISSSGGSTAANPATSEVLIVRDLGYAY	G	F	T	L	S	D	Y	V	I	S	S	S	G	G	S	T	A	A	N	P	A	T	S	E	V	L	I	V	R	D	L	G	Y	A	Y	3.49762	0	127
sample	GFTLSDYVISSSGGSTAANPATSEVLIVRDLGYAY	G	F	T	L	S	D	Y	V	I	S	S	S	G	G	S	T	A	A	N	P	A	T	S	E	V	L	I	V	R	D	L	G	Y	A	Y	3.49762	0	127
sample	GFTLSDYVISSSGGSTAANPATSEVLIVRDLGYAY	G	F	T	L	S	D	Y	V	I	S	S	S	G	G	S	T	A	A	N	P	A	T	S	E	V	L	I	V	R	D	L	G	Y	A	Y	3.49762	0	127
sample	GFTLSDYVISSSGGSTAANPATSEVLIVRDLGYAY	G	F	T	L	S	D	Y	V	I	S	S	S	G	G	S	T	A	A	N	P	A	T	S	E	V	L	I	V	R	D	L	G	Y	A	Y	3.49762	0	127
sample	GFTLSDYVISSSGGSTAANPATSEVLIVRDLGYAY	G	F	T	L	S	D	Y	V	I	S	S	S	G	G	S	T	A	A	N	P	A	T	S	E	V	L	I	V	R	D	L	G	Y	A	Y	3.49762	0	127
sample	GFTLSDYVISSSGGSTAANPATSEVLIVRDLGYAY	G	F	T	L	S	D	Y	V	I	S	S	S	G	G	S	T	A	A	N	P	A	T	S	E	V	L	I	V	R	D	L	G	Y	A	Y	3.49762	0	127
sample	GFTLSDYVISSSGGSTAANPATSEVLIVRDLGYAY	G	F	T	L	S	D	Y	V	I	S	S	S	G	G	S	T	A	A	N	P	A	T	S	E	V	L	I	V	R	D	L	G	Y	A	Y	3.49762	0	127
sample	GFTLSDYVISSSGGSTAANPATSEVLIVRDLGYAY	G	F	T	L	S	D	Y	V	I	S	S	S	G	G	S	T	A	A	N	P	A	T	S	E	V	L	I	V	R	D	L	G	Y	A	Y	3.49762	0	127
sample	GFTLSDYVISSSGGSTAANPATSEVLIVRDLGYAY	G	F	T	L	S	D	Y	V	I	S	S	S	G	G	S	T	A	A	N	P	A	T	S	E	V	L	I	V	R	D	L	G	Y	A	Y	3.49762	0	127
sample	GFTLSDYVISSSGGSTAANPATSEVLIVRDLGYAY	G	F	T	L	S	D	Y	V	I	S	S	S	G	G	S	T	A	A	N	P	A	T	S	E	V	L	I	V	R	D	L	G	Y	A	Y	3.49762	0	127
sample	GFTLSDYVISSSGGSTAANPATSEVLIVRDLGYAY	G	F	T	L	S	D	Y	V	I	S	S	S	G	G	S	T	A	A	N	P	A	T	S	E	V	L	I	V	R	D	L	G	Y	A	Y	3.49762	0	127
sample	GFTLSDYVISSSGGSTAANPATSEVLIVRDLGYAY	G	F	T	L	S	D	Y	V	I	S	S	S	G	G	S	T	A	A	N	P	A	T	S	E	V	L	I	V	R	D	L	G	Y	A	Y	3.49762	0	127
sample	GFTLSDYVISSSGGSTAANPATSEVLIVRDLGYAY	G	F	T	L	S	D	Y	V	I	S	S	S	G	G	S	T	A	A	N	P	A	T	S	E	V	L	I	V	R	D	L	G	Y	A	Y	3.49762	0	127
sample	GFTLSDYVISSSGGSTAANPATSEVLIVRDLGYAY	G	F	T	L	S	D	Y	V	I	S	S	S	G	G	S	T	A	A	N	P	A	T	S	E	V	L	I	V	R	D	L	G	Y	A	Y	3.49762	0	127
sample	GFTLSDYVISSSGGSTAANPATSEVLIVRDLGYAY	G	F	T	L	S	D	Y	V	I	S	S	S	G	G	S	T	A	A	N	P	A	T	S	E	V	L	I	V	R	D	L	G	Y	A	Y	3.49762	0	127
sample	GFTLSDYVISSSGGSTAANPATSEVLIVRDLGYAY	G	F	T	L	S	D	Y	V	I	S	S	S	G	G	S	T	A	A	N	P	A	T	S	E	V	L	I	V	R	D	L	G	Y	A	Y	3.49762	0	127
sample	GFTLSDYVISSSGGSTAANPATSEVLIVRDLGYAY	G	F	T	L	S	D	Y	V	I	S	S	S	G	G	S	T	A	A	N	P	A	T	S	E	V	L	I	V	R	D	L	G	Y	A	Y	3.49762	0	127
sample	GFTLSDYVISSSGGSTAANPATSEVLIVRDLGYAY	G	F	T	L	S	D	Y	V	I	S	S	S	G	G	S	T	A	A	N	P	A	T	S	E	V	L	I	V	R	D	L	G	Y	A	Y	3.49762	0	127
sample	GFTLSDYVISSSGGSTAANPATSEVLIVRDLGYAY	G	F	T	L	S	D	Y	V	I	S	S	S	G	G	S	T	A	A	N	P	A	T	S	E	V	L	I	V	R	D	L	G	Y	A	Y	3.49762	0	127
sample	GFTLSDYVISSSGGSTAANPATSEVLIVRDLGYAY	G	F	T	L	S	D	Y	V	I	S	S	S	G	G	S	T	A	A	N	P	A	T	S	E	V	L	I	V	R	D	L	G	Y	A	Y	3.49762	0	127
sample	GFTLSDYVISSSGGSTAANPATSEVLIVRDLGYAY	G	F	T	L	S	D	Y	V	I	S	S	S	G	G	S	T	A	A	N	P	A	T	S	E	V	L	I	V	R	D	L	G	Y	A	Y	3.49762	0	127
sample	GFTLSDYVISSSGGSTAANPATSEVLIVRDLGYAY	G	F	T	L	S	D	Y	V	I	S	S	S	G	G	S	T	A	A	N	P	A	T	S	E	V	L	I	V	R	D	L	G	Y	A	Y	3.49762	0	127
sample	GFTLSDYVISSSGGSTAANPATSEVLIVRDLGYAY	G	F	T	L	S	D	Y	V	I	S	S	S	G	G	S	T	A	A	N	P	A	T	S	E	V	L	I	V	R	D	L	G	Y	A	Y	3.49762	0	127
sample	GFTLSDYVISSSGGSTAANPATSEVLIVRDLGYAY	G	F	T	L	S	D	Y	V	I	S	S	S	G	G	S	T	A	A	N	P	A	T	S	E	V	L	I	V	R	D	L	G	Y	A	Y	3.49762	0	127
sample	GFTLSDYVISSSGGSTAANPATSEVLIVRDLGYAY	G	F	T	L	S	D	Y	V	I	S	S	S	G	G	S	T	A	A	N	P	A	T	S	E	V	L	I	V	R	D	L	G	Y	A	Y	3.49762	0	127
sample	GFTLSDYVISSSGGSTAANPATSEVLIVRDLGYAY	G	F	T	L	S	D	Y	V	I	S	S	S	G	G	S	T	A	A	N	P	A	T	S	E	V	L	I	V	R	D	L	G	Y	A	Y	3.49762	0	127
sample	GFTLSDYVISSSGGSTAANPATSEVLIVRDLGYAY	G	F	T	L	S	D	Y	V	I	S	S	S	G	G	S	T	A	A	N	P	A	T	S	E	V	L	I	V	R	D	L	G	Y	A	Y	3.49762	0	127
sample	GFTLSDYVISSSGGSTAANPATSEVLIVRDLGYAY	G	F	T	L	S	D	Y	V	I	S	S	S	G	G	S	T	A	A	N	P	A	T	S	E	V	L	I	V	R	D	L	G	Y	A	Y	3.49762	0	127
sample	GFTLSDYVISSSGGSTAANPATSEVLIVRDLGYAY	G	F	T	L	S	D	Y	V	I	S	S	S	G	G	S	T	A	A	N	P	A	T	S	E	V	L	I	V	R	D	L	G	Y	A	Y	3.49762	0	127
sample	GFTLSDYVISSSGGSTAANPATSEVLIVRDLGYAY	G	F	T	L	S	D	Y	V	I	S	S	S	G	G	S	T	A	A	N	P	A	T	S	E	V	L	I	V	R	D	L	G	Y	A	Y	3.49762	0	127
sample	GFTLSDYVISSSGGSTAANPATSEVLIVRDLGYAY	G	F	T	L	S	D	Y	V	I	S	S	S	G	G	S	T	A	A	N	P	A	T	S	E	V	L	I	V	R	D	L	G	Y	A	Y	3.49762	0	127
sample	GFTLSDYVISSSGGSTAANPATSEVLIVRDLGYAY	G	F	T	L	S	D	Y	V	I	S	S	S	G	G	S	T	A	A	N	P	A	T	S	E	V	L	I	V	R	D	L	G	Y	A	Y	3.49762	0	127
sample	GFTLSDYVISSSGGSTAANPATSEVLIVRDLGYAY	G	F	T	L	S	D	Y	V	I	S	S	S	G	G	S	T	A	A	N	P	A	T	S	E	V	L	I	V	R	D	L	G	Y	A	Y	3.49762	0	127
sample	GFTLSDYVISSSGGSTAANPATSEVLIVRDLGYAY	G	F	T	L	S	D	Y	V	I	S	S	S	G	G	S	T	A	A	N	P	A	T	S	E	V	L	I	V	R	D	L	G	Y	A	Y	3.49762	0	127
sample	GFTLSDYVISSSGGSTAANPATSEVLIVRDLGYAY	G	F	T	L	S	D	Y	V	I	S	S	S	G	G	S	T	A	A	N	P	A	T	S	E	V	L	I	V	R	D	L	G	Y	A	Y	3.49762	0	127
sample	GFTLSDYVISSSGGSTAANPATSEVLIVRDLGYAY	G	F	T	L	S	D	Y	V	I	S	S	S	G	G	S	T	A	A	N	P	A	T	S	E	V	L	I	V	R	D	L	G	Y	A	Y	3.49762	0	127
sample	GFTLSDYVISSSGGSTAANPATSEVLIVRDLGYAY	G	F	T	L	S	D	Y	V	I	S	S	S	G	G	S	T	A	A	N	P	A	T	S	E	V	L	I	V	R	D	L	G	Y	A	Y	3.49762	0	127
sample	GFTLSDYVISSSGGSTAANPATSEVLIVRDLGYAY	G	F	T	L	S	D	Y	V	I	S	S	S	G	G	S	T	A	A	N	P	A	T	S	E	V	L	I	V	R	D	L	G	Y	A	Y	3.49762	0	127
sample	GFTLSDYVISSSGGSTAANPATSEVLIVRDLGYAY	G	F	T	L	S	D	Y	V	I	S	S	S	G	G	S	T	A	A	N	P	A	T	S	E	V	L	I	V	R	D	L	G	Y	A	Y	3.49762	0	127
sample	GFTLSDYVISSSGGSTAANPATSEVLIVRDLGYAY	G	F	T	L	S	D	Y	V	I	S	S	S	G	G	S	T	A	A	N	P	A	T	S	E	V	L	I	V	R	D	L	G	Y	A	Y	3.49762	0	127
sample	GFTLSDYVISSSGGSTAANPATSEVLIVRDLGYAY	G	F	T	L	S	D	Y	V	I	S	S	S	G	G	S	T	A	A	N	P	A	T	S	E	V	L	I	V	R	D	L	G	Y	A	Y	3.49762	0	127
sample	GFTLSDYVISSSGGSTAANPATSEVLIVRDLGYAY	G	F	T	L	S	D	Y	V	I	S	S	S	G	G	S	T	A	A	N	P	A	T	S	E	V	L	I	V	R	D	L	G	Y	A	Y	3.49762	0	127
sample	GFTLSDYVISSSGGSTAANPATSEVLIVRDLGYAY	G	F	T	L	S	D	Y	V	I	S	S	S	G	G	S	T	A	A	N	P	A	T	S	E	V	L	I	V	R	D	L	G	Y	A	Y	3.49762	0	127
sample	GFTLSDYVISSSGGSTAANPATSEVLIVRDLGYAY	G	F	T	L	S	D	Y	V	I	S	S	S	G	G	S	T	A	A	N	P	A	T	S	E	V	L	I	V	R	D	L	G	Y	A	Y	3.49762	0	127
sample	GFTLSDYVISSSGGSTAANPATSEVLIVRDLGYAY	G	F	T	L	S	D	Y	V	I	S	S	S	G	G	S	T	A	A	N	P	A	T	S	E	V	L	I	V	R	D	L	G	Y	A	Y	3.49762	0	127
sample	GFTLSDYVISSSGGSTAANPATSEVLIVRDLGYAY	G	F	T	L	S	D	Y	V	I	S	S	S	G	G	S	T	A	A	N	P	A	T	S	E	V	L	I	V	R	D	L	G	Y	A	Y	3.49762	0	127
sample	GFTLSDYVISSSGGSTAANPATSEVLIVRDLGYAY	G	F	T	L	S	D	Y	V	I	S	S	S	G	G	S	T	A	A	N	P	A	T	S	E	V	L	I	V	R	D	L	G	Y	A	Y	3.49762	0	127
sample	GFTLSDYVISSSGGSTAANPATSEVLIVRDLGYAY	G	F	T	L	S	D	Y	V	I	S	S	S	G	G	S	T	A	A	N	P	A	T	S	E	V	L	I	V	R	D	L	G	Y	A	Y	3.49762	0	127
sample	GFTLSDYVISSSGGSTAANPATSEVLIVRDLGYAY	G	F	T	L	S	D	Y	V	I	S	S	S	G	G	S	T	A	A	N	P	A	T	S	E	V	L	I	V	R	D	L	G	Y	A	Y	3.49762	0	127
sample	GFTLSDYVISSSGGSTAANPATSEVLIVRDLGYAY	G	F	T	L	S	D	Y	V	I	S	S	S	G	G	S	T	A	A	N	P	A	T	S	E	V	L	I	V	R	D	L	G	Y	A	Y	3.49762	0	127
sample	GFTLSDYVISSSGGSTAANPATSEVLIVRDLGYAY	G	F	T	L	S	D	Y	V	I	S	S	S	G	G	S	T	A	A	N	P	A	T	S	E	V	L	I	V	R	D	L	G	Y	A	Y	3.49762	0	127
sample	GFTLSDYVISSSGGSTAANPATSEVLIVRDLGYAY	G	F	T	L	S	D	Y	V	I	S	S	S	G	G	S	T	A	A	N	P	A	T	S	E	V	L	I	V	R	D	L	G	Y	A	Y	3.49762	0	127
sample	GFTLSDYVISSSGGSTAANPATSEVLIVRDLGYAY	G	F	T	L	S	D	Y	V	I	S	S	S	G	G	S	T	A	A	N	P	A	T	S	E	V	L	I	V	R	D	L	G	Y	A	Y	3.49762	0	127
sample	GFTLSDYVISSSGGSTAANPATSEVLIVRDLGYAY	G	F	T	L	S	D	Y	V	I	S	S	S	G	G	S	T	A	A	N	P	A	T	S	E	V	L	I	V	R	D	L	G	Y	A	Y	3.49762	0	127
sample	GFTLSDYVISSSGGSTAANPATSEVLIVRDLGYAY	G	F	T	L	S	D	Y	V	I	S	S	S	G	G	S	T	A	A	N	P	A	T	S	E	V	L	I	V	R	D	L	G	Y	A	Y	3.49762	0	127
sample	GFTLSDYVISSSGGSTAANPATSEVLIVRDLGYAY	G	F	T	L	S	D	Y	V	I	S	S	S	G	G	S	T	A	A	N	P	A	T	S	E	V	L	I	V	R	D	L	G	Y	A	Y	3.49762	0	127
sample	GFTLSDYVISSSGGSTAANPATSEVLIVRDLGYAY	G	F	T	L	S	D	Y	V	I	S	S	S	G	G	S	T	A	A	N	P	A	T	S	E	V	L	I	V	R	D	L	G	Y	A	Y	3.49762	0	127
sample	GFTLSDYVISSSGGSTAANPATSEVLIVRDLGYAY	G	F	T	L	S	D	Y	V	I	S	S	S	G	G	S	T	A	A	N	P	A	T	S	E	V	L	I	V	R	D	L	G	Y	A	Y	3.49762	0	127
sample	GFTLSDYVISSSGGSTAANPATSEVLIVRDLGYAY	G	F	T	L	S	D	Y	V	I	S	S	S	G	G	S	T	A	A	N	P	A	T	S	E	V	L	I	V	R	D	L	G	Y	A	Y	3.49762	0	127
sample	GFTLSDYVISSSGGSTAANPATSEVLIVRDLGYAY	G	F	T	L	S	D	Y	V	I	S	S	S	G	G	S	T	A	A	N	P	A	T	S	E	V	L	I	V	R	D	L	G	Y	A	Y	3.49762	0	127
sample	GFTLSDYVISSSGGSTAANPATSEVLIVRDLGYAY	G	F	T	L	S	D	Y	V	I	S	S	S	G	G	S	T	A	A	N	P	A	T	S	E	V	L	I	V	R	D	L	G	Y	A	Y	3.49762	0	127
sample	GFTLSDYVISSSGGSTAANPATSEVLIVRDLGYAY	G	F	T	L	S	D	Y	V	I	S	S	S	G	G	S	T	A	A	N	P	A	T	S	E	V	L	I	V	R	D	L	G	Y	A	Y	3.49762	0	127
sample	GFTLSDYVISSSGGSTAANPATSEVLIVRDLGYAY	G	F	T	L	S	D	Y	V	I	S	S	S	G	G	S	T	A	A	N	P	A	T	S	E	V	L	I	V	R	D	L	G	Y	A	Y	3.49762	0	127
sample	GFTLSDYVISSSGGSTAANPATSEVLIVRDLGYAY	G	F	T	L	S	D	Y	V	I	S	S	S	G	G	S	T	A	A	N	P	A	T	S	E	V	L	I	V	R	D	L	G	Y	A	Y	3.49762	0	127
sample	GFTLSDYVISSSGGSTAANPATSEVLIVRDLGYAY	G	F	T	L	S	D	Y	V	I	S	S	S	G	G	S	T	A	A	N	P	A	T	S	E	V	L	I	V	R	D	L	G	Y	A	Y	3.49762	0	127
sample	GFTLSDYVISSSGGSTAANPATSEVLIVRDLGYAY	G	F	T	L	S	D	Y	V	I	S	S	S	G	G	S	T	A	A	N	P	A	T	S	E	V	L	I	V	R	D	L	G	Y	A	Y	3.49762	0	127
sample	GFTLSDYVISSSGGSTAANPATSEVLIVRDLGYAY	G	F	T	L	S	D	Y	V	I	S	S	S	G	G	S	T	A	A	N	P	A	T	S	E	V	L	I	V	R	D	L	G	Y	A	Y	3.49762	0	127
sample	GFTLSDYVISSSGGSTAANPATSEVLIVRDLGYAY	G	F	T	L	S	D	Y	V	I	S	S	S	G	G	S	T	A	A	N	P	A	T	S	E	V	L	I	V	R	D	L	G	Y	A	Y	3.49762	0	127
sample	GFTLSDYVISSSGGSTAANPATSEVLIVRDLGYAY	G	F	T	L	S	D	Y	V	I	S	S	S	G	G	S	T	A	A	N	P	A	T	S	E	V	L	I	V	R	D	L	G	Y	A	Y	3.49762	0	127
sample	GFTLSDYVISSSGGSTAANPATSEVLIVRDLGYAY	G	F	T	L	S	D	Y	V	I	S	S	S	G	G	S	T	A	A	N	P	A	T	S	E	V	L	I	V	R	D	L	G	Y	A	Y	3.49762	0	127
sample	GFTLSDYVISSSGGSTAANPATSEVLIVRDLGYAY	G	F	T	L	S	D	Y	V	I	S	S	S	G	G	S	T	A	A	N	P	A	T	S	E	V	L	I	V	R	D	L	G	Y	A	Y	3.49762	0	127
sample	GFTLSDYVISSSGGSTAANPATSEVLIVRDLGYAY	G	F	T	L	S	D	Y	V	I	S	S	S	G	G	S	T	A	A	N	P	A	T	S	E	V	L	I	V	R	D	L	G	Y	A	Y	3.49762	0	127
sample	GFTLSDYVISSSGGSTAANPATSEVLIVRDLGYAY	G	F	T	L	S	D	Y	V	I	S	S	S	G	G	S	T	A	A	N	P	A	T	S	E	V	L	I	V	R	D	L	G	Y	A	Y	3.49762	0	127
sample	GFTLSDYVISSSGGSTAANPATSEVLIVRDLGYAY	G	F	T	L	S	D	Y	V	I	S	S	S	G	G	S	T	A	A	N	P	A	T	S	E	V	L	I	V	R	D	L	G	Y	A	Y	3.49762	0	127
sample	GFTLSDYVISSSGGSTAANPATSEVLIVRDLGYAY	G	F	T	L	S	D	Y	V	I	S	S	S	G	G	S	T	A	A	N	P	A	T	S	E	V	L	I	V	R	D	L	G	Y	A	Y	3.49762	0	127
sample	GFTLSDYVISSSGGSTAANPATSEVLIVRDLGYAY	G	F	T	L	S	D	Y	V	I	S	S	S	G	G	S	T	A	A	N	P	A	T	S	E	V	L	I	V	R	D	L	G	Y	A	Y	3.49762	0	127
sample	GFTLSDYVISSSGGSTAANPATSEVLIVRDLGYAY	G	F	T	L	S	D	Y	V	I	S	S	S	G	G	S	T	A	A	N	P	A	T	S	E	V	L	I	V	R	D	L	G	Y	A	Y	3.49762	0	127
sample	GFTLSDYVISSSGGSTAANPATSEVLIVRDLGYAY	G	F	T	L	S	D	Y	V	I	S	S	S	G	G	S	T	A	A	N	P	A	T	S	E	V	L	I	V	R	D	L	G	Y	A	Y	3.49762	0	127
sample	GFTLSDYVISSSGGSTAANPATSEVLIVRDLGYAY	G	F	T	L	S	D	Y	V	I	S	S	S	G	G	S	T	A	A	N	P	A	T	S	E	V	L	I	V	R	D	L	G	Y	A	Y	3.49762	0	127
sample	GFTLSDYVISSSGGSTAANPATSEVLIVRDLGYAY	G	F	T	L	S	D	Y	V	I	S	S	S	G	G	S	T	A	A	N	P	A	T	S	E	V	L	I	V	R	D	L	G	Y	A	Y	3.49762	0	127
sample	GFTLSDYVISSSGGSTAANPATSEVLIVRDLGYAY	G	F	T	L	S	D	Y	V	I	S	S	S	G	G	S	T	A	A	N	P	A	T	S	E	V	L	I	V	R	D	L	G	Y	A	Y	3.49762	0	127
sample	GFTLSDYVISSSGGSTAANPATSEVLIVRDLGYAY	G	F	T	L	S	D	Y	V	I	S	S	S	G	G	S	T	A	A	N	P	A	T	S	E	V	L	I	V	R	D	L	G	Y	A	Y	3.49762	0	127
sample	GFTLSDYVISSSGGSTAANPATSEVLIVRDLGYAY	G	F	T	L	S	D	Y	V	I	S	S	S	G	G	S	T	A	A	N	P	A	T	S	E	V	L	I	V	R	D	L	G	Y	A	Y	3.49762	0	127
sample	GFTLSDYVISSSGGSTAANPATSEVLIVRDLGYAY	G	F	T	L	S	D	Y	V	I	S	S	S	G	G	S	T	A	A	N	P	A	T	S	E	V	L	I	V	R	D	L	G	Y	A	Y	3.49762	0	127
sample	GFTLSDYVISSSGGSTAANPATSEVLIVRDLGYAY	G	F	T	L	S	D	Y	V	I	S	S	S	G	G	S	T	A	A	N	P	A	T	S	E	V	L	I	V	R	D	L	G	Y	A	Y	3.49762	0	127
sample	GFTLSDYVISSSGGSTAANPATSEVLIVRDLGYAY	G	F	T	L	S	D	Y	V	I	S	S	S	G	G	S	T	A	A	N	P	A	T	S	E	V	L	I	V	R	D	L	G	Y	A	Y	3.49762	0	127
sample	GFTLSDYVISSSGGSTAANPATSEVLIVRDLGYAY	G	F	T	L	S	D	Y	V	I	S	S	S	G	G	S	T	A	A	N	P	A	T	S	E	V	L	I	V	R	D	L	G	Y	A	Y	3.49762	0	127
sample	GFTLSDYVISSSGGSTAANPATSEVLIVRDLGYAY	G	F	T	L	S	D	Y	V	I	S	S	S	G	G	S	T	A	A	N	P	A	T	S	E	V	L	I	V	R	D	L	G	Y	A	Y	3.49762	0	127
sample	GFTLSDYVISSSGGSTAANPATSEVLIVRDLGYAY	G	F	T	L	S	D	Y	V	I	S	S	S	G	G	S	T	A	A	N	P	A	T	S	E	V	L	I	V	R	D	L	G	Y	A	Y	3.49762	0	127
sample	GFTLSDYVISSSGGSTAANPATSEVLIVRDLGYAY	G	F	T	L	S	D	Y	V	I	S	S	S	G	G	S	T	A	A	N	P	A	T	S	E	V	L	I	V	R	D	L	G	Y	A	Y	3.49762	0	127
sample	GFTLSDYVISSSGGSTAANPATSEVLIVRDLGYAY	G	F	T	L	S	D	Y	V	I	S	S	S	G	G	S	T	A	A	N	P	A	T	S	E	V	L	I	V	R	D	L	G	Y	A	Y	3.49762	0	127
sample	GFTLSDYVISSSGGSTAANPATSEVLIVRDLGYAY	G	F	T	L	S	D	Y	V	I	S	S	S	G	G	S	T	A	A	N	P	A	T	S	E	V	L	I	V	R	D	L	G	Y	A	Y	3.49762	0	127
sample	GFTLSDYVISSSGGSTAANPATSEVLIVRDLGYAY	G	F	T	L	S	D	Y	V	I	S	S	S	G	G	S	T	A	A	N	P	A	T	S	E	V	L	I	V	R	D	L	G	Y	A	Y	3.49762	0	127
sample	GFTLSDYVISSSGGSTAANPATSEVLIVRDLGYAY	G	F	T	L	S	D	Y	V	I	S	S	S	G	G	S	T	A	A	N	P	A	T	S	E	V	L	I	V	R	D	L	G	Y	A	Y	3.49762	0	127
sample	GFTLSDYVISSSGGSTAANPATSEVLIVRDLGYAY	G	F	T	L	S	D	Y	V	I	S	S	S	G	G	S	T	A	A	N	P	A	T	S	E	V	L	I	V	R	D	L	G	Y	A	Y	3.49762	0	127
sample	GFTLSDYVISSSGGSTAANPATSEVLIVRDLGYAY	G	F	T	L	S	D	Y	V	I	S	S	S	G	G	S	T	A	A	N	P	A	T	S	E	V	L	I	V	R	D	L	G	Y	A	Y	3.49762	0	127
sample	GFTLSDYVISSSGGSTAANPATSEVLIVRDLGYAY	G	F	T	L	S	D	Y	V	I	S	S	S	G	G	S	T	A	A	N	P	A	T	S	E	V	L	I	V	R	D	L	G	Y	A	Y	3.49762	0	127
sample	GFTLSDYVISSSGGSTAANPATSEVLIVRDLGYAY	G	F	T	L	S	D	Y	V	I	S	S	S	G	G	S	T	A	A	N	P	A	T	S	E	V	L	I	V	R	D	L	G	Y	A	Y	3.49762	0	127
sample	GFTLSDYVISSSGGSTAANPATSEVLIVRDLGYAY	G	F	T	L	S	D	Y	V	I	S	S	S	G	G	S	T	A	A	N	P	A	T	S	E	V	L	I	V	R	D	L	G	Y	A	Y	3.49762	0	127
sample	GFTLSDYVISSSGGSTAANPATSEVLIVRDLGYAY	G	F	T	L	S	D	Y	V	I	S	S	S	G	G	S	T	A	A	N	P	A	T	S	E	V	L	I	V	R	D	L	G	Y	A	Y	3.49762	0	127
sample	GFTLSDYVISSSGGSTAANPATSEVLIVRDLGYAY	G	F	T	L	S	D	Y	V	I	S	S	S	G	G	S	T	A	A	N	P	A	T	S	E	V	L	I	V	R	D	L	G	Y	A	Y	3.49762	0	127
sample	GFTLSDYVISSSGGSTAANPATSEVLIVRDLGYAY	G	F	T	L	S	D	Y	V	I	S	S	S	G	G	S	T	A	A	N	P	A	T	S	E	V	L	I	V	R	D	L	G	Y	A	Y	3.49762	0	127
sample	GFTLSDYVISSSGGSTAANPATSEVLIVRDLGYAY	G	F	T	L	S	D	Y	V	I	S	S	S	G	G	S	T	A	A	N	P	A	T	S	E	V	L	I	V	R	D	L	G	Y	A	Y	3.49762	0	127
sample	GFTLSDYVISSSGGSTAANPATSEVLIVRDLGYAY	G	F	T	L	S	D	Y	V	I	S	S	S	G	G	S	T	A	A	N	P	A	T	S	E	V	L	I	V	R	D	L	G	Y	A	Y	3.49762	0	127
sample	GFTLSDYVISSSGGSTAANPATSEVLIVRDLGYAY	G	F	T	L	S	D	Y	V	I	S	S	S	G	G	S	T	A	A	N	P	A	T	S	E	V	L	I	V	R	D	L	G	Y	A	Y	3.49762	0	127
sample	GFTLSDYVISSSGGSTAANPATSEVLIVRDLGYAY	G	F	T	L	S	D	Y	V	I	S	S	S	G	G	S	T	A	A	N	P	A	T	S	E	V	L	I	V	R	D	L	G	Y	A	Y	3.49762	0	127
sample	GFTLSDYVISSSGGSTAANPATSEVLIVRDLGYAY	G	F	T	L	S	D	Y	V	I	S	S	S	G	G	S	T	A	A	N	P	A	T	S	E	V	L	I	V	R	D	L	G	Y	A	Y	3.49762	0	127
sample	GFTLSDYVISSSGGSTAANPATSEVLIVRDLGYAY	G	F	T	L	S	D	Y	V	I	S	S	S	G	G	S	T	A	A	N	P	A	T	S	E	V	L	I	V	R	D	L	G	Y	A	Y	3.49762	0	127
sample	GFTLSDYVISSSGGSTAANPATSEVLIVRDLGYAY	G	F	T	L	S	D	Y	V	I	S	S	S	G	G	S	T	A	A	N	P	A	T	S	E	V	L	I	V	R	D	L	G	Y	A	Y	3.49762	0	127
sample	GFTLSDYVISSSGGSTAANPATSEVLIVRDLGYAY	G	F	T	L	S	D	Y	V	I	S	S	S	G	G	S	T	A	A	N	P	A	T	S	E	V	L	I	V	R	D	L	G	Y	A	Y	3.49762	0	127
sample	GFTLSDYVISSSGGSTAANPATSEVLIVRDLGYAY	G	F	T	L	S	D	Y	V	I	S	S	S	G	G	S	T	A	A	N	P	A	T	S	E	V	L	I	V	R	D	L	G	Y	A	Y	3.49762	0	127
sample	GFTLSDYVISSSGGSTAANPATSEVLIVRDLGYAY	G	F	T	L	S	D	Y	V	I	S	S	S	G	G	S	T	A	A	N	P	A	T	S	E	V	L	I	V	R	D	L	G	Y	A	Y	3.49762	0	127
sample	GFTLSDYVISSSGGSTAANPATSEVLIVRDLGYAY	G	F	T	L	S	D	Y	V	I	S	S	S	G	G	S	T	A	A	N	P	A	T	S	E	V	L	I	V	R	D	L	G	Y	A	Y	3.49762	0	127
sample	GFTLSDYVISSSGGSTAANPATSEVLIVRDLGYAY	G	F	T	L	S	D	Y	V	I	S	S	S	G	G	S	T	A	A	N	P	A	T	S	E	V	L	I	V	R	D	L	G	Y	A	Y	3.49762	0	127
sample	GFTLSDYVISSSGGSTAANPATSEVLIVRDLGYAY	G	F	T	L	S	D	Y	V	I	S	S	S	G	G	S	T	A	A	N	P	A	T	S	E	V	L	I	V	R	D	L	G	Y	A	Y	3.49762	0	127
sample	GFTLSDYVISSSGGSTAANPATSEVLIVRDLGYAY	G	F	T	L	S	D	Y	V	I	S	S	S	G	G	S	T	A	A	N	P	A	T	S	E	V	L	I	V	R	D	L	G	Y	A	Y	3.49762	0	127
sample	GFTLSDYVISSSGGSTAANPATSEVLIVRDLGYAY	G	F	T	L	S	D	Y	V	I	S	S	S	G	G	S	T	A	A	N	P	A	T	S	E	V	L	I	V	R	D	L	G	Y	A	Y	3.49762	0	127
sample	GFTLSDYVISSSGGSTAANPATSEVLIVRDLGYAY	G	F	T	L	S	D	Y	V	I	S	S	S	G	G	S	T	A	A	N	P	A	T	S	E	V	L	I	V	R	D	L	G	Y	A	Y	3.49762	0	127
sample	GFTLSDYVISSSGGSTAANPATSEVLIVRDLGYAY	G	F	T	L	S	D	Y	V	I	S	S	S	G	G	S	T	A	A	N	P	A	T	S	E	V	L	I	V	R	D	L	G	Y	A	Y	3.49762	0	127
sample	GFTLSDYVISSSGGSTAANPATSEVLIVRDLGYAY	G	F	T	L	S	D	Y	V	I	S	S	S	G	G	S	T	A	A	N	P	A	T	S	E	V	L	I	V	R	D	L	G	Y	A	Y	3.49762	0	127
sample	GFTLSDYVISSSGGSTAANPATSEVLIVRDLGYAY	G	F	T	L	S	D	Y	V	I	S	S	S	G	G	S	T	A	A	N	P	A	T	S	E	V	L	I	V	R	D	L	G	Y	A	Y	3.49762	0	127
sample	GFTLSDYVISSSGGSTAANPATSEVLIVRDLGYAY	G	F	T	L	S	D	Y	V	I	S	S	S	G	G	S	T	A	A	N	P	A	T	S	E	V	L	I	V	R	D	L	G	Y	A	Y	3.49762	0	127
sample	GFTLSDYVISSSGGSTAANPATSEVLIVRDLGYAY	G	F	T	L	S	D	Y	V	I	S	S	S	G	G	S	T	A	A	N	P	A	T	S	E	V	L	I	V	R	D	L	G	Y	A	Y	3.49762	0	127
sample	GFTLSDYVISSSGGSTAANPATSEVLIVRDLGYAY	G	F	T	L	S	D	Y	V	I	S	S	S	G	G	S	T	A	A	N	P	A	T	S	E	V	L	I	V	R	D	L	G	Y	A	Y	3.49762	0	127
sample	GFTLSDYVISSSGGSTAANPATSEVLIVRDLGYAY	G	F	T	L	S	D	Y	V	I	S	S	S	G	G	S	T	A	A	N	P	A	T	S	E	V	L	I	V	R	D	L	G	Y	A	Y	3.49762	0	127
sample	GFTLSDYVISSSGGSTAANPATSEVLIVRDLGYAY	G	F	T	L	S	D	Y	V	I	S	S	S	G	G	S	T	A	A	N	P	A	T	S	E	V	L	I	V	R	D	L	G	Y	A	Y	3.49762	0	127
sample	GFTLSDYVISSSGGSTAANPATSEVLIVRDLGYAY	G	F	T	L	S	D	Y	V	I	S	S	S	G	G	S	T	A	A	N	P	A	T	S	E	V	L	I	V	R	D	L	G	Y	A	Y	3.49762	0	127
sample	GFTLSDYVISSSGGSTAANPATSEVLIVRDLGYAY	G	F	T	L	S	D	Y	V	I	S	S	S	G	G	S	T	A	A	N	P	A	T	S	E	V	L	I	V	R	D	L	G	Y	A	Y	3.49762	0	127
sample	GFTLSDYVISSSGGSTAANPATSEVLIVRDLGYAY	G	F	T	L	S	D	Y	V	I	S	S	S	G	G	S	T	A	A	N	P	A	T	S	E	V	L	I	V	R	D	L	G	Y	A	Y	3.49762	0	127
sample	GFTLSDYVISSSGGSTAANPATSEVLIVRDLGYAY	G	F	T	L	S	D	Y	V	I	S	S	S	G	G	S	T	A	A	N	P	A	T	S	E	V	L	I	V	R	D	L	G	Y	A	Y	3.49762	0	127
sample	GFTLSDYVISSSGGSTAANPATSEVLIVRDLGYAY	G	F	T	L	S	D	Y	V	I	S	S	S	G	G	S	T	A	A	N	P	A	T	S	E	V	L	I	V	R	D	L	G	Y	A	Y	3.49762	0	127
sample	GFTLSDYVISSSGGSTAANPATSEVLIVRDLGYAY	G	F	T	L	S	D	Y	V	I	S	S	S	G	G	S	T	A	A	N	P	A	T	S	E	V	L	I	V	R	D	L	G	Y	A	Y	3.49762	0	127
sample	GFTLSDYVISSSGGSTAANPATSEVLIVRDLGYAY	G	F	T	L	S	D	Y	V	I	S	S	S	G	G	S	T	A	A	N	P	A	T	S	E	V	L	I	V	R	D	L	G	Y	A	Y	3.49762	0	127
sample	GFTLSDYVISSSGGSTAANPATSEVLIVRDLGYAY	G	F	T	L	S	D	Y	V	I	S	S	S	G	G	S	T	A	A	N	P	A	T	S	E	V	L	I	V	R	D	L	G	Y	A	Y	3.49762	0	127
sample	GFTLSDYVISSSGGSTAANPATSEVLIVRDLGYAY	G	F	T	L	S	D	Y	V	I	S	S	S	G	G	S	T	A	A	N	P	A	T	S	E	V	L	I	V	R	D	L	G	Y	A	Y	3.49762	0	127
sample	GFTLSDYVISSSGGSTAANPATSEVLIVRDLGYAY	G	F	T	L	S	D	Y	V	I	S	S	S	G	G	S	T	A	A	N	P	A	T	S	E	V	L	I	V	R	D	L	G	Y	A	Y	3.49762	0	127
sample	GFTLSDYVISSSGGSTAANPATSEVLIVRDLGYAY	G	F	T	L	S	D	Y	V	I	S	S	S	G	G	S	T	A	A	N	P	A	T	S	E	V	L	I	V	R	D	L	G	Y	A	Y	3.49762	0	127
sample	GFTLSDYVISSSGGSTAANPATSEVLIVRDLGYAY	G	F	T	L	S	D	Y	V	I	S	S	S	G	G	S	T	A	A	N	P	A	T	S	E	V	L	I	V	R	D	L	G	Y	A	Y	3.49762	0	127
sample	GFTLSDYVISSSGGSTAANPATSEVLIVRDLGYAY	G	F	T	L	S	D	Y	V	I	S	S	S	G	G	S	T	A	A	N	P	A	T	S	E	V	L	I	V	R	D	L	G	Y	A	Y	3.49762	0	127
sample	GFTLSDYVISSSGGSTAANPATSEVLIVRDLGYAY	G	F	T	L	S	D	Y	V	I	S	S	S	G	G	S	T	A	A	N	P	A	T	S	E	V	L	I	V	R	D	L	G	Y	A	Y	3.49762	0	127
sample	GFTLSDYVISSSGGSTAANPATSEVLIVRDLGYAY	G	F	T	L	S	D	Y	V	I	S	S	S	G	G	S	T	A	A	N	P	A	T	S	E	V	L	I	V	R	D	L	G	Y	A	Y	3.49762	0	127
sample	GFTLSDYVISSSGGSTAANPATSEVLIVRDLGYAY	G	F	T	L	S	D	Y	V	I	S	S	S	G	G	S	T	A	A	N	P	A	T	S	E	V	L	I	V	R	D	L	G	Y	A	Y	3.49762	0	127
sample	GFTLSDYVISSSGGSTAANPATSEVLIVRDLGYAY	G	F	T	L	S	D	Y	V	I	S	S	S	G	G	S	T	A	A	N	P	A	T	S	E	V	L	I	V	R	D	L	G	Y	A	Y	3.49762	0	127
sample	GFTLSDYVISSSGGSTAANPATSEVLIVRDLGYAY	G	F	T	L	S	D	Y	V	I	S	S	S	G	G	S	T	A	A	N	P	A	T	S	E	V	L	I	V	R	D	L	G	Y	A	Y	3.49762	0	127
sample	GFTLSDYVISSSGGSTAANPATSEVLIVRDLGYAY	G	F	T	L	S	D	Y	V	I	S	S	S	G	G	S	T	A	A	N	P	A	T	S	E	V	L	I	V	R	D	L	G	Y	A	Y	3.49762	0	127
sample	GFTLSDYVISSSGGSTAANPATSEVLIVRDLGYAY	G	F	T	L	S	D	Y	V	I	S	S	S	G	G	S	T	A	A	N	P	A	T	S	E	V	L	I	V	R	D	L	G	Y	A	Y	3.49762	0	127
sample	GFTLSDYVISSSGGSTAANPATSEVLIVRDLGYAY	G	F	T	L	S	D	Y	V	I	S	S	S	G	G	S	T	A	A	N	P	A	T	S	E	V	L	I	V	R	D	L	G	Y	A	Y	3.49762	0	127
sample	GFTLSDYVISSSGGSTAANPATSEVLIVRDLGYAY	G	F	T	L	S	D	Y	V	I	S	S	S	G	G	S	T	A	A	N	P	A	T	S	E	V	L	I	V	R	D	L	G	Y	A	Y	3.49762	0	127
sample	GFTLSDYVISSSGGSTAANPATSEVLIVRDLGYAY	G	F	T	L	S	D	Y	V	I	S	S	S	G	G	S	T	A	A	N	P	A	T	S	E	V	L	I	V	R	D	L	G	Y	A	Y	3.49762	0	127
sample	GFTLSDYVISSSGGSTAANPATSEVLIVRDLGYAY	G	F	T	L	S	D	Y	V	I	S	S	S	G	G	S	T	A	A	N	P	A	T	S	E	V	L	I	V	R	D	L	G	Y	A	Y	3.49762	0	127
sample	GFTLSDYVISSSGGSTAANPATSEVLIVRDLGYAY	G	F	T	L	S	D	Y	V	I	S	S	S	G	G	S	T	A	A	N	P	A	T	S	E	V	L	I	V	R	D	L	G	Y	A	Y	3.49762	0	127
sample	GFTLSDYVISSSGGSTAANPATSEVLIVRDLGYAY	G	F	T	L	S	D	Y	V	I	S	S	S	G	G	S	T	A	A	N	P	A	T	S	E	V	L	I	V	R	D	L	G	Y	A	Y	3.49762	0	127
sample	GFTLSDYVISSSGGSTAANPATSEVLIVRDLGYAY	G	F	T	L	S	D	Y	V	I	S	S	S	G	G	S	T	A	A	N	P	A	T	S	E	V	L	I	V	R	D	L	G	Y	A	Y	3.49762	0	127
sample	GFTLSDYVISSSGGSTAANPATSEVLIVRDLGYAY	G	F	T	L	S	D	Y	V	I	S	S	S	G	G	S	T	A	A	N	P	A	T	S	E	V	L	I	V	R	D	L	G	Y	A	Y	3.49762	0	127
sample	GFTLSDYVISSSGGSTAANPATSEVLIVRDLGYAY	G	F	T	L	S	D	Y	V	I	S	S	S	G	G	S	T	A	A	N	P	A	T	S	E	V	L	I	V	R	D	L	G	Y	A	Y	3.49762	0	127
sample	GFTLSDYVISSSGGSTAANPATSEVLIVRDLGYAY	G	F	T	L	S	D	Y	V	I	S	S	S	G	G	S	T	A	A	N	P	A	T	S	E	V	L	I	V	R	D	L	G	Y	A	Y	3.49762	0	127
sample	GFTLSDYVISSSGGSTAANPATSEVLIVRDLGYAY	G	F	T	L	S	D	Y	V	I	S	S	S	G	G	S	T	A	A	N	P	A	T	S	E	V	L	I	V	R	D	L	G	Y	A	Y	3.49762	0	127
sample	GFTLSDYVISSSGGSTAANPATSEVLIVRDLGYAY	G	F	T	L	S	D	Y	V	I	S	S	S	G	G	S	T	A	A	N	P	A	T	S	E	V	L	I	V	R	D	L	G	Y	A	Y	3.49762	0	127
sample	GFTLSDYVISSSGGSTAANPATSEVLIVRDLGYAY	G	F	T	L	S	D	Y	V	I	S	S	S	G	G	S	T	A	A	N	P	A	T	S	E	V	L	I	V	R	D	L	G	Y	A	Y	3.49762	0	127
sample	GFTLSDYVISSSGGSTAANPATSEVLIVRDLGYAY	G	F	T	L	S	D	Y	V	I	S	S	S	G	G	S	T	A	A	N	P	A	T	S	E	V	L	I	V	R	D	L	G	Y	A	Y	3.49762	0	127
sample	GFTLSDYVISSSGGSTAANPATSEVLIVRDLGYAY	G	F	T	L	S	D	Y	V	I	S	S	S	G	G	S	T	A	A	N	P	A	T	S	E	V	L	I	V	R	D	L	G	Y	A	Y	3.49762	0	127
sample	GFTLSDYVISSSGGSTAANPATSEVLIVRDLGYAY	G	F	T	L	S	D	Y	V	I	S	S	S	G	G	S	T	A	A	N	P	A	T	S	E	V	L	I	V	R	D	L	G	Y	A	Y	3.49762	0	127
sample	GFTLSDYVISSSGGSTAANPATSEVLIVRDLGYAY	G	F	T	L	S	D	Y	V	I	S	S	S	G	G	S	T	A	A	N	P	A	T	S	E	V	L	I	V	R	D	L	G	Y	A	Y	3.49762	0	127
sample	GFTLSDYVISSSGGSTAANPATSEVLIVRDLGYAY	G	F	T	L	S	D	Y	V	I	S	S	S	G	G	S	T	A	A	N	P	A	T	S	E	V	L	I	V	R	D	L	G	Y	A	Y	3.49762	0	127
sample	GFTLSDYVISSSGGSTAANPATSEVLIVRDLGYAY	G	F	T	L	S	D	Y	V	I	S	S	S	G	G	S	T	A	A	N	P	A	T	S	E	V	L	I	V	R	D	L	G	Y	A	Y	3.49762	0	127
sample	GFTLSDYVISSSGGSTAANPATSEVLIVRDLGYAY	G	F	T	L	S	D	Y	V	I	S	S	S	G	G	S	T	A	A	N	P	A	T	S	E	V	L	I	V	R	D	L	G	Y	A	Y	3.49762	0	127
sample	GFTLSDYVISSSGGSTAANPATSEVLIVRDLGYAY	G	F	T	L	S	D	Y	V	I	S	S	S	G	G	S	T	A	A	N	P	A	T	S	E	V	L	I	V	R	D	L	G	Y	A	Y	3.49762	0	127
sample	GFTLSDYVISSSGGSTAANPATSEVLIVRDLGYAY	G	F	T	L	S	D	Y	V	I	S	S	S	G	G	S	T	A	A	N	P	A	T	S	E	V	L	I	V	R	D	L	G	Y	A	Y	3.49762	0	127
sample	GFTLSDYVISSSGGSTAANPATSEVLIVRDLGYAY	G	F	T	L	S	D	Y	V	I	S	S	S	G	G	S	T	A	A	N	P	A	T	S	E	V	L	I	V	R	D	L	G	Y	A	Y	3.49762	0	127
sample	GFTLSDYVISSSGGSTAANPATSEVLIVRDLGYAY	G	F	T	L	S	D	Y	V	I	S	S	S	G	G	S	T	A	A	N	P	A	T	S	E	V	L	I	V	R	D	L	G	Y	A	Y	3.49762	0	127
sample	GFTLSDYVISSSGGSTAANPATSEVLIVRDLGYAY	G	F	T	L	S	D	Y	V	I	S	S	S	G	G	S	T	A	A	N	P	A	T	S	E	V	L	I	V	R	D	L	G	Y	A	Y	3.49762	0	127
sample	GFTLSDYVISSSGGSTAANPATSEVLIVRDLGYAY	G	F	T	L	S	D	Y	V	I	S	S	S	G	G	S	T	A	A	N	P	A	T	S	E	V	L	I	V	R	D	L	G	Y	A	Y	3.49762	0	127
sample	GFTLSDYVISSSGGSTAANPATSEVLIVRDLGYAY	G	F	T	L	S	D	Y	V	I	S	S	S	G	G	S	T	A	A	N	P	A	T	S	E	V	L	I	V	R	D	L	G	Y	A	Y	3.49762	0	127
sample	GFTLSDYVISSSGGSTAANPATSEVLIVRDLGYAY	G	F	T	L	S	D	Y	V	I	S	S	S	G	G	S	T	A	A	N	P	A	T	S	E	V	L	I	V	R	D	L	G	Y	A	Y	3.49762	0	127
sample	GFTLSDYVISSSGGSTAANPATSEVLIVRDLGYAY	G	F	T	L	S	D	Y	V	I	S	S	S	G	G	S	T	A	A	N	P	A	T	S	E	V	L	I	V	R	D	L	G	Y	A	Y	3.49762	0	127
sample	GFTLSDYVISSSGGSTAANPATSEVLIVRDLGYAY	G	F	T	L	S	D	Y	V	I	S	S	S	G	G	S	T	A	A	N	P	A	T	S	E	V	L	I	V	R	D	L	G	Y	A	Y	3.49762	0	127
sample	GFTLSDYVISSSGGSTAANPATSEVLIVRDLGYAY	G	F	T	L	S	D	Y	V	I	S	S	S	G	G	S	T	A	A	N	P	A	T	S	E	V	L	I	V	R	D	L	G	Y	A	Y	3.49762	0	127
sample	GFTLSDYVISSSGGSTAANPATSEVLIVRDLGYAY	G	F	T	L	S	D	Y	V	I	S	S	S	G	G	S	T	A	A	N	P	A	T	S	E	V	L	I	V	R	D	L	G	Y	A	Y	3.49762	0	127
sample	GFTLSDYVISSSGGSTAANPATSEVLIVRDLGYAY	G	F	T	L	S	D	Y	V	I	S	S	S	G	G	S	T	A	A	N	P	A	T	S	E	V	L	I	V	R	D	L	G	Y	A	Y	3.49762	0	127
sample	GFTLSDYVISSSGGSTAANPATSEVLIVRDLGYAY	G	F	T	L	S	D	Y	V	I	S	S	S	G	G	S	T	A	A	N	P	A	T	S	E	V	L	I	V	R	D	L	G	Y	A	Y	3.49762	0	127
sample	GFTLSDYVISSSGGSTAANPATSEVLIVRDLGYAY	G	F	T	L	S	D	Y	V	I	S	S	S	G	G	S	T	A	A	N	P	A	T	S	E	V	L	I	V	R	D	L	G	Y	A	Y	3.49762	0	127
sample	GFTLSDYVISSSGGSTAANPATSEVLIVRDLGYAY	G	F	T	L	S	D	Y	V	I	S	S	S	G	G	S	T	A	A	N	P	A	T	S	E	V	L	I	V	R	D	L	G	Y	A	Y	3.49762	0	127
sample	GFTLSDYVISSSGGSTAANPATSEVLIVRDLGYAY	G	F	T	L	S	D	Y	V	I	S	S	S	G	G	S	T	A	A	N	P	A	T	S	E	V	L	I	V	R	D	L	G	Y	A	Y	3.49762	0	127
sample	GFTLSDYVISSSGGSTAANPATSEVLIVRDLGYAY	G	F	T	L	S	D	Y	V	I	S	S	S	G	G	S	T	A	A	N	P	A	T	S	E	V	L	I	V	R	D	L	G	Y	A	Y	3.49762	0	127
sample	GFTLSDYVISSSGGSTAANPATSEVLIVRDLGYAY	G	F	T	L	S	D	Y	V	I	S	S	S	G	G	S	T	A	A	N	P	A	T	S	E	V	L	I	V	R	D	L	G	Y	A	Y	3.49762	0	127
sample	GFTLSDYVISSSGGSTAANPATSEVLIVRDLGYAY	G	F	T	L	S	D	Y	V	I	S	S	S	G	G	S	T	A	A	N	P	A	T	S	E	V	L	I	V	R	D	L	G	Y	A	Y	3.49762	0	127
sample	GFTLSDYVISSSGGSTAANPATSEVLIVRDLGYAY	G	F	T	L	S	D	Y	V	I	S	S	S	G	G	S	T	A	A	N	P	A	T	S	E	V	L	I	V	R	D	L	G	Y	A	Y	3.49762	0	127
sample	GFTLSDYVISSSGGSTAANPATSEVLIVRDLGYAY	G	F	T	L	S	D	Y	V	I	S	S	S	G	G	S	T	A	A	N	P	A	T	S	E	V	L	I	V	R	D	L	G	Y	A	Y	3.49762	0	127
sample	GFTLSDYVISSSGGSTAANPATSEVLIVRDLGYAY	G	F	T	L	S	D	Y	V	I	S	S	S	G	G	S	T	A	A	N	P	A	T	S	E	V	L	I	V	R	D	L	G	Y	A	Y	3.49762	0	127
sample	GFTLSDYVISSSGGSTAANPATSEVLIVRDLGYAY	G	F	T	L	S	D	Y	V	I	S	S	S	G	G	S	T	A	A	N	P	A	T	S	E	V	L	I	V	R	D	L	G	Y	A	Y	3.49762	0	127
sample	GFTLSDYVISSSGGSTAANPATSEVLIVRDLGYAY	G	F	T	L	S	D	Y	V	I	S	S	S	G	G	S	T	A	A	N	P	A	T	S	E	V	L	I	V	R	D	L	G	Y	A	Y	3.49762	0	127
sample	GFTLSDYVISSSGGSTAANPATSEVLIVRDLGYAY	G	F	T	L	S	D	Y	V	I	S	S	S	G	G	S	T	A	A	N	P	A	T	S	E	V	L	I	V	R	D	L	G	Y	A	Y	3.49762	0	127
sample	GFTLSDYVISSSGGSTAANPATSEVLIVRDLGYAY	G	F	T	L	S	D	Y	V	I	S	S	S	G	G	S	T	A	A	N	P	A	T	S	E	V	L	I	V	R	D	L	G	Y	A	Y	3.49762	0	127
sample	GFTLSDYVISSSGGSTAANPATSEVLIVRDLGYAY	G	F	T	L	S	D	Y	V	I	S	S	S	G	G	S	T	A	A	N	P	A	T	S	E	V	L	I	V	R	D	L	G	Y	A	Y	3.49762	0	127
sample	GFTLSDYVISSSGGSTAANPATSEVLIVRDLGYAY	G	F	T	L	S	D	Y	V	I	S	S	S	G	G	S	T	A	A	N	P	A	T	S	E	V	L	I	V	R	D	L	G	Y	A	Y	3.49762	0	127
sample	GFTLSDYVISSSGGSTAANPATSEVLIVRDLGYAY	G	F	T	L	S	D	Y	V	I	S	S	S	G	G	S	T	A	A	N	P	A	T	S	E	V	L	I	V	R	D	L	G	Y	A	Y	3.49762	0	127
sample	GFTLSDYVISSSGGSTAANPATSEVLIVRDLGYAY	G	F	T	L	S	D	Y	V	I	S	S	S	G	G	S	T	A	A	N	P	A	T	S	E	V	L	I	V	R	D	L	G	Y	A	Y	3.49762	0	127
sample	GFTLSDYVISSSGGSTAANPATSEVLIVRDLGYAY	G	F	T	L	S	D	Y	V	I	S	S	S	G	G	S	T	A	A	N	P	A	T	S	E	V	L	I	V	R	D	L	G	Y	A	Y	3.49762	0	127
sample	GFTLSDYVISSSGGSTAANPATSEVLIVRDLGYAY	G	F	T	L	S	D	Y	V	I	S	S	S	G	G	S	T	A	A	N	P	A	T	S	E	V	L	I	V	R	D	L	G	Y	A	Y	3.49762	0	127
sample	GFTLSDYVISSSGGSTAANPATSEVLIVRDLGYAY	G	F	T	L	S	D	Y	V	I	S	S	S	G	G	S	T	A	A	N	P	A	T	S	E	V	L	I	V	R	D	L	G	Y	A	Y	3.49762	0	127
sample	GFTLSDYVISSSGGSTAANPATSEVLIVRDLGYAY	G	F	T	L	S	D	Y	V	I	S	S	S	G	G	S	T	A	A	N	P	A	T	S	E	V	L	I	V	R	D	L	G	Y	A	Y	3.49762	0	127
sample	GFTLSDYVISSSGGSTAANPATSEVLIVRDLGYAY	G	F	T	L	S	D	Y	V	I	S	S	S	G	G	S	T	A	A	N	P	A	T	S	E	V	L	I	V	R	D	L	G	Y	A	Y	3.49762	0	127
sample	GFTLSDYVISSSGGSTAANPATSEVLIVRDLGYAY	G	F	T	L	S	D	Y	V	I	S	S	S	G	G	S	T	A	A	N	P	A	T	S	E	V	L	I	V	R	D	L	G	Y	A	Y	3.49762	0	127
sample	GFTLSDYVISSSGGSTAANPATSEVLIVRDLGYAY	G	F	T	L	S	D	Y	V	I	S	S	S	G	G	S	T	A	A	N	P	A	T	S	E	V	L	I	V	R	D	L	G	Y	A	Y	3.49762	0	127
sample	GFTLSDYVISSSGGSTAANPATSEVLIVRDLGYAY	G	F	T	L	S	D	Y	V	I	S	S	S	G	G	S	T	A	A	N	P	A	T	S	E	V	L	I	V	R	D	L	G	Y	A	Y	3.49762	0	127
sample	GFTLSDYVISSSGGSTAANPATSEVLIVRDLGYAY	G	F	T	L	S	D	Y	V	I	S	S	S	G	G	S	T	A	A	N	P	A	T	S	E	V	L	I	V	R	D	L	G	Y	A	Y	3.49762	0	127
sample	GFTLSDYVISSSGGSTAANPATSEVLIVRDLGYAY	G	F	T	L	S	D	Y	V	I	S	S	S	G	G	S	T	A	A	N	P	A	T	S	E	V	L	I	V	R	D	L	G	Y	A	Y	3.49762	0	127
sample	GFTLSDYVISSSGGSTAANPATSEVLIVRDLGYAY	G	F	T	L	S	D	Y	V	I	S	S	S	G	G	S	T	A	A	N	P	A	T	S	E	V	L	I	V	R	D	L	G	Y	A	Y	3.49762	0	127
sample	GFTLSDYVISSSGGSTAANPATSEVLIVRDLGYAY	G	F	T	L	S	D	Y	V	I	S	S	S	G	G	S	T	A	A	N	P	A	T	S	E	V	L	I	V	R	D	L	G	Y	A	Y	3.49762	0	127
sample	GFTLSDYVISSSGGSTAANPATSEVLIVRDLGYAY	G	F	T	L	S	D	Y	V	I	S	S	S	G	G	S	T	A	A	N	P	A	T	S	E	V	L	I	V	R	D	L	G	Y	A	Y	3.49762	0	127
sample	GFTLSDYVISSSGGSTAANPATSEVLIVRDLGYAY	G	F	T	L	S	D	Y	V	I	S	S	S	G	G	S	T	A	A	N	P	A	T	S	E	V	L	I	V	R	D	L	G	Y	A	Y	3.49762	0	127
sample	GFTLSDYVISSSGGSTAANPATSEVLIVRDLGYAY	G	F	T	L	S	D	Y	V	I	S	S	S	G	G	S	T	A	A	N	P	A	T	S	E	V	L	I	V	R	D	L	G	Y	A	Y	3.49762	0	127
sample	GFTLSDYVISSSGGSTAANPATSEVLIVRDLGYAY	G	F	T	L	S	D	Y	V	I	S	S	S	G	G	S	T	A	A	N	P	A	T	S	E	V	L	I	V	R	D	L	G	Y	A	Y	3.49762	0	127
sample	GFTLSDYVISSSGGSTAANPATSEVLIVRDLGYAY	G	F	T	L	S	D	Y	V	I	S	S	S	G	G	S	T	A	A	N	P	A	T	S	E	V	L	I	V	R	D	L	G	Y	A	Y	3.49762	0	127
sample	GFTLSDYVISSSGGSTAANPATSEVLIVRDLGYAY	G	F	T	L	S	D	Y	V	I	S	S	S	G	G	S	T	A	A	N	P	A	T	S	E	V	L	I	V	R	D	L	G	Y	A	Y	3.49762	0	127
sample	GFTLSDYVISSSGGSTAANPATSEVLIVRDLGYAY	G	F	T	L	S	D	Y	V	I	S	S	S	G	G	S	T	A	A	N	P	A	T	S	E	V	L	I	V	R	D	L	G	Y	A	Y	3.49762	0	127
sample	GFTLSDYVISSSGGSTAANPATSEVLIVRDLGYAY	G	F	T	L	S	D	Y	V	I	S	S	S	G	G	S	T	A	A	N	P	A	T	S	E	V	L	I	V	R	D	L	G	Y	A	Y	3.49762	0	127
sample	GFTLSDYVISSSGGSTAANPATSEVLIVRDLGYAY	G	F	T	L	S	D	Y	V	I	S	S	S	G	G	S	T	A	A	N	P	A	T	S	E	V	L	I	V	R	D	L	G	Y	A	Y	3.49762	0	127
sample	GFTLSDYVISSSGGSTAANPATSEVLIVRDLGYAY	G	F	T	L	S	D	Y	V	I	S	S	S	G	G	S	T	A	A	N	P	A	T	S	E	V	L	I	V	R	D	L	G	Y	A	Y	3.49762	0	127
sample	GFTLSDYVISSSGGSTAANPATSEVLIVRDLGYAY	G	F	T	L	S	D	Y	V	I	S	S	S	G	G	S	T	A	A	N	P	A	T	S	E	V	L	I	V	R	D	L	G	Y	A	Y	3.49762	0	127
sample	GFTLSDYVISSSGGSTAANPATSEVLIVRDLGYAY	G	F	T	L	S	D	Y	V	I	S	S	S	G	G	S	T	A	A	N	P	A	T	S	E	V	L	I	V	R	D	L	G	Y	A	Y	3.49762	0	127
sample	GFTLSDYVISSSGGSTAANPATSEVLIVRDLGYAY	G	F	T	L	S	D	Y	V	I	S	S	S	G	G	S	T	A	A	N	P	A	T	S	E	V	L	I	V	R	D	L	G	Y	A	Y	3.49762	0	127
sample	GFTLSDYVISSSGGSTAANPATSEVLIVRDLGYAY	G	F	T	L	S	D	Y	V	I	S	S	S	G	G	S	T	A	A	N	P	A	T	S	E	V	L	I	V	R	D	L	G	Y	A	Y	3.49762	0	127
sample	GFTLSDYVISSSGGSTAANPATSEVLIVRDLGYAY	G	F	T	L	S	D	Y	V	I	S	S	S	G	G	S	T	A	A	N	P	A	T	S	E	V	L	I	V	R	D	L	G	Y	A	Y	3.49762	0	127
sample	GFTLSDYVISSSGGSTAANPATSEVLIVRDLGYAY	G	F	T	L	S	D	Y	V	I	S	S	S	G	G	S	T	A	A	N	P	A	T	S	E	V	L	I	V	R	D	L	G	Y	A	Y	3.49762	0	127
sample	GFTLSDYVISSSGGSTAANPATSEVLIVRDLGYAY	G	F	T	L	S	D	Y	V	I	S	S	S	G	G	S	T	A	A	N	P	A	T	S	E	V	L	I	V	R	D	L	G	Y	A	Y	3.49762	0	127
sample	GFTLSDYVISSSGGSTAANPATSEVLIVRDLGYAY	G	F	T	L	S	D	Y	V	I	S	S	S	G	G	S	T	A	A	N	P	A	T	S	E	V	L	I	V	R	D	L	G	Y	A	Y	3.49762	0	127
sample	GFTLSDYVISSSGGSTAANPATSEVLIVRDLGYAY	G	F	T	L	S	D	Y	V	I	S	S	S	G	G	S	T	A	A	N	P	A	T	S	E	V	L	I	V	R	D	L	G	Y	A	Y	3.49762	0	127
sample	GFTLSDYVISSSGGSTAANPATSEVLIVRDLGYAY	G	F	T	L	S	D	Y	V	I	S	S	S	G	G	S	T	A	A	N	P	A	T	S	E	V	L	I	V	R	D	L	G	Y	A	Y	3.49762	0	127
sample	GFTLSDYVISSSGGSTAANPATSEVLIVRDLGYAY	G	F	T	L	S	D	Y	V	I	S	S	S	G	G	S	T	A	A	N	P	A	T	S	E	V	L	I	V	R	D	L	G	Y	A	Y	3.49762	0	127
sample	GFTLSDYVISSSGGSTAANPATSEVLIVRDLGYAY	G	F	T	L	S	D	Y	V	I	S	S	S	G	G	S	T	A	A	N	P	A	T	S	E	V	L	I	V	R	D	L	G	Y	A	Y	3.49762	0	127
sample	GFTLSDYVISSSGGSTAANPATSEVLIVRDLGYAY	G	F	T	L	S	D	Y	V	I	S	S	S	G	G	S	T	A	A	N	P	A	T	S	E	V	L	I	V	R	D	L	G	Y	A	Y	3.49762	0	127
sample	GFTLSDYVISSSGGSTAANPATSEVLIVRDLGYAY	G	F	T	L	S	D	Y	V	I	S	S	S	G	G	S	T	A	A	N	P	A	T	S	E	V	L	I	V	R	D	L	G	Y	A	Y	3.49762	0	127
sample	GFTLSDYVISSSGGSTAANPATSEVLIVRDLGYAY	G	F	T	L	S	D	Y	V	I	S	S	S	G	G	S	T	A	A	N	P	A	T	S	E	V	L	I	V	R	D	L	G	Y	A	Y	3.49762	0	127
sample	GFTLSDYVISSSGGSTAANPATSEVLIVRDLGYAY	G	F	T	L	S	D	Y	V	I	S	S	S	G	G	S	T	A	A	N	P	A	T	S	E	V	L	I	V	R	D	L	G	Y	A	Y	3.49762	0	127
sample	GFTLSDYVISSSGGSTAANPATSEVLIVRDLGYAY	G	F	T	L	S	D	Y	V	I	S	S	S	G	G	S	T	A	A	N	P	A	T	S	E	V	L	I	V	R	D	L	G	Y	A	Y	3.49762	0	127
sample	GFTLSDYVISSSGGSTAANPATSEVLIVRDLGYAY	G	F	T	L	S	D	Y	V	I	S	S	S	G	G	S	T	A	A	N	P	A	T	S	E	V	L	I	V	R	D	L	G	Y	A	Y	3.49762	0	127
sample	GFTLSDYVISSSGGSTAANPATSEVLIVRDLGYAY	G	F	T	L	S	D	Y	V	I	S	S	S	G	G	S	T	A	A	N	P	A	T	S	E	V	L	I	V	R	D	L	G	Y	A	Y	3.49762	0	127
sample	GFTLSDYVISSSGGSTAANPATSEVLIVRDLGYAY	G	F	T	L	S	D	Y	V	I	S	S	S	G	G	S	T	A	A	N	P	A	T	S	E	V	L	I	V	R	D	L	G	Y	A	Y	3.49762	0	127
sample	GFTLSDYVISSSGGSTAANPATSEVLIVRDLGYAY	G	F	T	L	S	D	Y	V	I	S	S	S	G	G	S	T	A	A	N	P	A	T	S	E	V	L	I	V	R	D	L	G	Y	A	Y	3.49762	0	127
sample	GFTLSDYVISSSGGSTAANPATSEVLIVRDLGYAY	G	F	T	L	S	D	Y	V	I	S	S	S	G	G	S	T	A	A	N	P	A	T	S	E	V	L	I	V	R	D	L	G	Y	A	Y	3.49762	0	127
sample	GFTLSDYVISSSGGSTAANPATSEVLIVRDLGYAY	G	F	T	L	S	D	Y	V	I	S	S	S	G	G	S	T	A	A	N	P	A	T	S	E	V	L	I	V	R	D	L	G	Y	A	Y	3.49762	0	127
sample	GFTLSDYVISSSGGSTAANPATSEVLIVRDLGYAY	G	F	T	L	S	D	Y	V	I	S	S	S	G	G	S	T	A	A	N	P	A	T	S	E	V	L	I	V	R	D	L	G	Y	A	Y	3.49762	0	127
sample	GFTLSDYVISSSGGSTAANPATSEVLIVRDLGYAY	G	F	T	L	S	D	Y	V	I	S	S	S	G	G	S	T	A	A	N	P	A	T	S	E	V	L	I	V	R	D	L	G	Y	A	Y	3.49762	0	127
sample	GFTLSDYVISSSGGSTAANPATSEVLIVRDLGYAY	G	F	T	L	S	D	Y	V	I	S	S	S	G	G	S	T	A	A	N	P	A	T	S	E	V	L	I	V	R	D	L	G	Y	A	Y	3.49762	0	127
sample	GFTLSDYVISSSGGSTAANPATSEVLIVRDLGYAY	G	F	T	L	S	D	Y	V	I	S	S	S	G	G	S	T	A	A	N	P	A	T	S	E	V	L	I	V	R	D	L	G	Y	A	Y	3.49762	0	127
sample	GFTLSDYVISSSGGSTAANPATSEVLIVRDLGYAY	G	F	T	L	S	D	Y	V	I	S	S	S	G	G	S	T	A	A	N	P	A	T	S	E	V	L	I	V	R	D	L	G	Y	A	Y	3.49762	0	127
sample	GFTLSDYVISSSGGSTAANPATSEVLIVRDLGYAY	G	F	T	L	S	D	Y	V	I	S	S	S	G	G	S	T	A	A	N	P	A	T	S	E	V	L	I	V	R	D	L	G	Y	A	Y	3.49762	0	127
sample	GFTLSDYVISSSGGSTAANPATSEVLIVRDLGYAY	G	F	T	L	S	D	Y	V	I	S	S	S	G	G	S	T	A	A	N	P	A	T	S	E	V	L	I	V	R	D	L	G	Y	A	Y	3.49762	0	127
sample	GFTLSDYVISSSGGSTAANPATSEVLIVRDLGYAY	G	F	T	L	S	D	Y	V	I	S	S	S	G	G	S	T	A	A	N	P	A	T	S	E	V	L	I	V	R	D	L	G	Y	A	Y	3.49762	0	127
sample	GFTLSDYVISSSGGSTAANPATSEVLIVRDLGYAY	G	F	T	L	S	D	Y	V	I	S	S	S	G	G	S	T	A	A	N	P	A	T	S	E	V	L	I	V	R	D	L	G	Y	A	Y	3.49762	0	127
sample	GFTLSDYVISSSGGSTAANPATSEVLIVRDLGYAY	G	F	T	L	S	D	Y	V	I	S	S	S	G	G	S	T	A	A	N	P	A	T	S	E	V	L	I	V	R	D	L	G	Y	A	Y	3.49762	0	127
sample	GFTLSDYVISSSGGSTAANPATSEVLIVRDLGYAY	G	F	T	L	S	D	Y	V	I	S	S	S	G	G	S	T	A	A	N	P	A	T	S	E	V	L	I	V	R	D	L	G	Y	A	Y	3.49762	0	127
sample	GFTLSDYVISSSGGSTAANPATSEVLIVRDLGYAY	G	F	T	L	S	D	Y	V	I	S	S	S	G	G	S	T	A	A	N	P	A	T	S	E	V	L	I	V	R	D	L	G	Y	A	Y	3.49762	0	127
sample	GFTLSDYVISSSGGSTAANPATSEVLIVRDLGYAY	G	F	T	L	S	D	Y	V	I	S	S	S	G	G	S	T	A	A	N	P	A	T	S	E	V	L	I	V	R	D	L	G	Y	A	Y	3.49762	0	127
sample	GFTLSDYVISSSGGSTAANPATSEVLIVRDLGYAY	G	F	T	L	S	D	Y	V	I	S	S	S	G	G	S	T	A	A	N	P	A	T	S	E	V	L	I	V	R	D	L	G	Y	A	Y	3.49762	0	127
sample	GFTLSDYVISSSGGSTAANPATSEVLIVRDLGYAY	G	F	T	L	S	D	Y	V	I	S	S	S	G	G	S	T	A	A	N	P	A	T	S	E	V	L	I	V	R	D	L	G	Y	A	Y	3.49762	0	127
sample	GFTLSDYVISSSGGSTAANPATSEVLIVRDLGYAY	G	F	T	L	S	D	Y	V	I	S	S	S	G	G	S	T	A	A	N	P	A	T	S	E	V	L	I	V	R	D	L	G	Y	A	Y	3.49762	0	127
sample	GFTLSDYVISSSGGSTAANPATSEVLIVRDLGYAY	G	F	T	L	S	D	Y	V	I	S	S	S	G	G	S	T	A	A	N	P	A	T	S	E	V	L	I	V	R	D	L	G	Y	A	Y	3.49762	0	127
sample	GFTLSDYVISSSGGSTAANPATSEVLIVRDLGYAY	G	F	T	L	S	D	Y	V	I	S	S	S	G	G	S	T	A	A	N	P	A	T	S	E	V	L	I	V	R	D	L	G	Y	A	Y	3.49762	0	127
sample	GFTLSDYVISSSGGSTAANPATSEVLIVRDLGYAY	G	F	T	L	S	D	Y	V	I	S	S	S	G	G	S	T	A	A	N	P	A	T	S	E	V	L	I	V	R	D	L	G	Y	A	Y	3.49762	0	127
sample	GFTLSDYVISSSGGSTAANPATSEVLIVRDLGYAY	G	F	T	L	S	D	Y	V	I	S	S	S	G	G	S	T	A	A	N	P	A	T	S	E	V	L	I	V	R	D	L	G	Y	A	Y	3.49762	0	127
sample	GFTLSDYVISSSGGSTAANPATSEVLIVRDLGYAY	G	F	T	L	S	D	Y	V	I	S	S	S	G	G	S	T	A	A	N	P	A	T	S	E	V	L	I	V	R	D	L	G	Y	A	Y	3.49762	0	127
sample	GFTLSDYVISSSGGSTAANPATSEVLIVRDLGYAY	G	F	T	L	S	D	Y	V	I	S	S	S	G	G	S	T	A	A	N	P	A	T	S	E	V	L	I	V	R	D	L	G	Y	A	Y	3.49762	0	127
sample	GFTLSDYVISSSGGSTAANPATSEVLIVRDLGYAY	G	F	T	L	S	D	Y	V	I	S	S	S	G	G	S	T	A	A	N	P	A	T	S	E	V	L	I	V	R	D	L	G	Y	A	Y	3.49762	0	127
sample	GFTLSDYVISSSGGSTAANPATSEVLIVRDLGYAY	G	F	T	L	S	D	Y	V	I	S	S	S	G	G	S	T	A	A	N	P	A	T	S	E	V	L	I	V	R	D	L	G	Y	A	Y	3.49762	0	127
sample	GFTLSDYVISSSGGSTAANPATSEVLIVRDLGYAY	G	F	T	L	S	D	Y	V	I	S	S	S	G	G	S	T	A	A	N	P	A	T	S	E	V	L	I	V	R	D	L	G	Y	A	Y	3.49762	0	127
sample	GFTLSDYVISSSGGSTAANPATSEVLIVRDLGYAY	G	F	T	L	S	D	Y	V	I	S	S	S	G	G	S	T	A	A	N	P	A	T	S	E	V	L	I	V	R	D	L	G	Y	A	Y	3.49762	0	127
sample	GFTLSDYVISSSGGSTAANPATSEVLIVRDLGYAY	G	F	T	L	S	D	Y	V	I	S	S	S	G	G	S	T	A	A	N	P	A	T	S	E	V	L	I	V	R	D	L	G	Y	A	Y	3.49762	0	127
sample	GFTLSDYVISSSGGSTAANPATSEVLIVRDLGYAY	G	F	T	L	S	D	Y	V	I	S	S	S	G	G	S	T	A	A	N	P	A	T	S	E	V	L	I	V	R	D	L	G	Y	A	Y	3.49762	0	127
sample	GFTLSDYVISSSGGSTAANPATSEVLIVRDLGYAY	G	F	T	L	S	D	Y	V	I	S	S	S	G	G	S	T	A	A	N	P	A	T	S	E	V	L	I	V	R	D	L	G	Y	A	Y	3.49762	0	127
sample	GFTLSDYVISSSGGSTAANPATSEVLIVRDLGYAY	G	F	T	L	S	D	Y	V	I	S	S	S	G	G	S	T	A	A	N	P	A	T	S	E	V	L	I	V	R	D	L	G	Y	A	Y	3.49762	0	127
sample	GFTLSDYVISSSGGSTAANPATSEVLIVRDLGYAY	G	F	T	L	S	D	Y	V	I	S	S	S	G	G	S	T	A	A	N	P	A	T	S	E	V	L	I	V	R	D	L	G	Y	A	Y	3.49762	0	127
sample	GFTLSDYVISSSGGSTAANPATSEVLIVRDLGYAY	G	F	T	L	S	D	Y	V	I	S	S	S	G	G	S	T	A	A	N	P	A	T	S	E	V	L	I	V	R	D	L	G	Y	A	Y	3.49762	0	127
sample	GFTLSDYVISSSGGSTAANPATSEVLIVRDLGYAY	G	F	T	L	S	D	Y	V	I	S	S	S	G	G	S	T	A	A	N	P	A	T	S	E	V	L	I	V	R	D	L	G	Y	A	Y	3.49762	0	127
sample	GFTLSDYVISSSGGSTAANPATSEVLIVRDLGYAY	G	F	T	L	S	D	Y	V	I	S	S	S	G	G	S	T	A	A	N	P	A	T	S	E	V	L	I	V	R	D	L	G	Y	A	Y	3.49762	0	127
sample	GFTLSDYVISSSGGSTAANPATSEVLIVRDLGYAY	G	F	T	L	S	D	Y	V	I	S	S	S	G	G	S	T	A	A	N	P	A	T	S	E	V	L	I	V	R	D	L	G	Y	A	Y	3.49762	0	127
sample	GFTLSDYVISSSGGSTAANPATSEVLIVRDLGYAY	G	F	T	L	S	D	Y	V	I	S	S	S	G	G	S	T	A	A	N	P	A	T	S	E	V	L	I	V	R	D	L	G	Y	A	Y	3.49762	0	127
sample	GFTLSDYVISSSGGSTAANPATSEVLIVRDLGYAY	G	F	T	L	S	D	Y	V	I	S	S	S	G	G	S	T	A	A	N	P	A	T	S	E	V	L	I	V	R	D	L	G	Y	A	Y	3.49762	0	127
sample	GFTLSDYVISSSGGSTAANPATSEVLIVRDLGYAY	G	F	T	L	S	D	Y	V	I	S	S	S	G	G	S	T	A	A	N	P	A	T	S	E	V	L	I	V	R	D	L	G	Y	A	Y	3.49762	0	127
sample	GFTLSDYVISSSGGSTAANPATSEVLIVRDLGYAY	G	F	T	L	S	D	Y	V	I	S	S	S	G	G	S	T	A	A	N	P	A	T	S	E	V	L	I	V	R	D	L	G	Y	A	Y	3.49762	0	127
sample	GFTLSDYVISSSGGSTAANPATSEVLIVRDLGYAY	G	F	T	L	S	D	Y	V	I	S	S	S	G	G	S	T	A	A	N	P	A	T	S	E	V	L	I	V	R	D	L	G	Y	A	Y	3.49762	0	127
sample	GFTLSDYVISSSGGSTAANPATSEVLIVRDLGYAY	G	F	T	L	S	D	Y	V	I	S	S	S	G	G	S	T	A	A	N	P	A	T	S	E	V	L	I	V	R	D	L	G	Y	A	Y	3.49762	0	127
sample	GFTLSDYVISSSGGSTAANPATSEVLIVRDLGYAY	G	F	T	L	S	D	Y	V	I	S	S	S	G	G	S	T	A	A	N	P	A	T	S	E	V	L	I	V	R	D	L	G	Y	A	Y	3.49762	0	127
sample	GFTLSDYVISSSGGSTAANPATSEVLIVRDLGYAY	G	F	T	L	S	D	Y	V	I	S	S	S	G	G	S	T	A	A	N	P	A	T	S	E	V	L	I	V	R	D	L	G	Y	A	Y	3.49762	0	127
sample	GFTLSDYVISSSGGSTAANPATSEVLIVRDLGYAY	G	F	T	L	S	D	Y	V	I	S	S	S	G	G	S	T	A	A	N	P	A	T	S	E	V	L	I	V	R	D	L	G	Y	A	Y	3.49762	0	127
sample	GFTLSDYVISSSGGSTAANPATSEVLIVRDLGYAY	G	F	T	L	S	D	Y	V	I	S	S	S	G	G	S	T	A	A	N	P	A	T	S	E	V	L	I	V	R	D	L	G	Y	A	Y	3.49762	0	127
sample	GFTLSDYVISSSGGSTAANPATSEVLIVRDLGYAY	G	F	T	L	S	D	Y	V	I	S	S	S	G	G	S	T	A	A	N	P	A	T	S	E	V	L	I	V	R	D	L	G	Y	A	Y	3.49762	0	127
sample	GFTLSDYVISSSGGSTAANPATSEVLIVRDLGYAY	G	F	T	L	S	D	Y	V	I	S	S	S	G	G	S	T	A	A	N	P	A	T	S	E	V	L	I	V	R	D	L	G	Y	A	Y	3.49762	0	127
sample	GFTLSDYVISSSGGSTAANPATSEVLIVRDLGYAY	G	F	T	L	S	D	Y	V	I	S	S	S	G	G	S	T	A	A	N	P	A	T	S	E	V	L	I	V	R	D	L	G	Y	A	Y	3.49762	0	127
sample	GFTLSDYVISSSGGSTAANPATSEVLIVRDLGYAY	G	F	T	L	S	D	Y	V	I	S	S	S	G	G	S	T	A	A	N	P	A	T	S	E	V	L	I	V	R	D	L	G	Y	A	Y	3.49762	0	127
sample	GFTLSDYVISSSGGSTAANPATSEVLIVRDLGYAY	G	F	T	L	S	D	Y	V	I	S	S	S	G	G	S	T	A	A	N	P	A	T	S	E	V	L	I	V	R	D	L	G	Y	A	Y	3.49762	0	127
sample	GFTLSDYVISSSGGSTAANPATSEVLIVRDLGYAY	G	F	T	L	S	D	Y	V	I	S	S	S	G	G	S	T	A	A	N	P	A	T	S	E	V	L	I	V	R	D	L	G	Y	A	Y	3.49762	0	127
sample	GFTLSDYVISSSGGSTAANPATSEVLIVRDLGYAY	G	F	T	L	S	D	Y	V	I	S	S	S	G	G	S	T	A	A	N	P	A	T	S	E	V	L	I	V	R	D	L	G	Y	A	Y	3.49762	0	127
sample	GFTLSDYVISSSGGSTAANPATSEVLIVRDLGYAY	G	F	T	L	S	D	Y	V	I	S	S	S	G	G	S	T	A	A	N	P	A	T	S	E	V	L	I	V	R	D	L	G	Y	A	Y	3.49762	0	127
sample	GFTLSDYVISSSGGSTAANPATSEVLIVRDLGYAY	G	F	T	L	S	D	Y	V	I	S	S	S	G	G	S	T	A	A	N	P	A	T	S	E	V	L	I	V	R	D	L	G	Y	A	Y	3.49762	0	127
sample	GFTLSDYVISSSGGSTAANPATSEVLIVRDLGYAY	G	F	T	L	S	D	Y	V	I	S	S	S	G	G	S	T	A	A	N	P	A	T	S	E	V	L	I	V	R	D	L	G	Y	A	Y	3.49762	0	127
sample	GFTLSDYVISSSGGSTAANPATSEVLIVRDLGYAY	G	F	T	L	S	D	Y	V	I	S	S	S	G	G	S	T	A	A	N	P	A	T	S	E	V	L	I	V	R	D	L	G	Y	A	Y	3.49762	0	127
sample	GFTLSDYVISSSGGSTAANPATSEVLIVRDLGYAY	G	F	T	L	S	D	Y	V	I	S	S	S	G	G	S	T	A	A	N	P	A	T	S	E	V	L	I	V	R	D	L	G	Y	A	Y	3.49762	0	127
sample	GFTLSDYVISSSGGSTAANPATSEVLIVRDLGYAY	G	F	T	L	S	D	Y	V	I	S	S	S	G	G	S	T	A	A	N	P	A	T	S	E	V	L	I	V	R	D	L	G	Y	A	Y	3.49762	0	127
sample	GFTLSDYVISSSGGSTAANPATSEVLIVRDLGYAY	G	F	T	L	S	D	Y	V	I	S	S	S	G	G	S	T	A	A	N	P	A	T	S	E	V	L	I	V	R	D	L	G	Y	A	Y	3.49762	0	127
sample	GFTLSDYVISSSGGSTAANPATSEVLIVRDLGYAY	G	F	T	L	S	D	Y	V	I	S	S	S	G	G	S	T	A	A	N	P	A	T	S	E	V	L	I	V	R	D	L	G	Y	A	Y	3.49762	0	127
sample	GFTLSDYVISSSGGSTAANPATSEVLIVRDLGYAY	G	F	T	L	S	D	Y	V	I	S	S	S	G	G	S	T	A	A	N	P	A	T	S	E	V	L	I	V	R	D	L	G	Y	A	Y	3.49762	0	127
sample	GFTLSDYVISSSGGSTAANPATSEVLIVRDLGYAY	G	F	T	L	S	D	Y	V	I	S	S	S	G	G	S	T	A	A	N	P	A	T	S	E	V	L	I	V	R	D	L	G	Y	A	Y	3.49762	0	127
sample	GFTLSDYVISSSGGSTAANPATSEVLIVRDLGYAY	G	F	T	L	S	D	Y	V	I	S	S	S	G	G	S	T	A	A	N	P	A	T	S	E	V	L	I	V	R	D	L	G	Y	A	Y	3.49762	0	127
sample	GFTLSDYVISSSGGSTAANPATSEVLIVRDLGYAY	G	F	T	L	S	D	Y	V	I	S	S	S	G	G	S	T	A	A	N	P	A	T	S	E	V	L	I	V	R	D	L	G	Y	A	Y	3.49762	0	127
sample	GFTLSDYVISSSGGSTAANPATSEVLIVRDLGYAY	G	F	T	L	S	D	Y	V	I	S	S	S	G	G	S	T	A	A	N	P	A	T	S	E	V	L	I	V	R	D	L	G	Y	A	Y	3.49762	0	127
sample	GFTLSDYVISSSGGSTAANPATSEVLIVRDLGYAY	G	F	T	L	S	D	Y	V	I	S	S	S	G	G	S	T	A	A	N	P	A	T	S	E	V	L	I	V	R	D	L	G	Y	A	Y	3.49762	0	127
sample	GFTLSDYVISSSGGSTAANPATSEVLIVRDLGYAY	G	F	T	L	S	D	Y	V	I	S	S	S	G	G	S	T	A	A	N	P	A	T	S	E	V	L	I	V	R	D	L	G	Y	A	Y	3.49762	0	127
sample	GFTLSDYVISSSGGSTAANPATSEVLIVRDLGYAY	G	F	T	L	S	D	Y	V	I	S	S	S	G	G	S	T	A	A	N	P	A	T	S	E	V	L	I	V	R	D	L	G	Y	A	Y	3.49762	0	127
sample	GFTLSDYVISSSGGSTAANPATSEVLIVRDLGYAY	G	F	T	L	S	D	Y	V	I	S	S	S	G	G	S	T	A	A	N	P	A	T	S	E	V	L	I	V	R	D	L	G	Y	A	Y	3.49762	0	127
sample	GFTLSDYVISSSGGSTAANPATSEVLIVRDLGYAY	G	F	T	L	S	D	Y	V	I	S	S	S	G	G	S	T	A	A	N	P	A	T	S	E	V	L	I	V	R	D	L	G	Y	A	Y	3.49762	0	127
sample	GFTLSDYVISSSGGSTAANPATSEVLIVRDLGYAY	G	F	T	L	S	D	Y	V	I	S	S	S	G	G	S	T	A	A	N	P	A	T	S	E	V	L	I	V	R	D	L	G	Y	A	Y	3.49762	0	127
sample	GFTLSDYVISSSGGSTAANPATSEVLIVRDLGYAY	G	F	T	L	S	D	Y	V	I	S	S	S	G	G	S	T	A	A	N	P	A	T	S	E	V	L	I	V	R	D	L	G	Y	A	Y	3.49762	0	127
sample	GFTLSDYVISSSGGSTAANPATSEVLIVRDLGYAY	G	F	T	L	S	D	Y	V	I	S	S	S	G	G	S	T	A	A	N	P	A	T	S	E	V	L	I	V	R	D	L	G	Y	A	Y	3.49762	0	127
sample	GFTLSDYVISSSGGSTAANPATSEVLIVRDLGYAY	G	F	T	L	S	D	Y	V	I	S	S	S	G	G	S	T	A	A	N	P	A	T	S	E	V	L	I	V	R	D	L	G	Y	A	Y	3.49762	0	127
sample	GFTLSDYVISSSGGSTAANPATSEVLIVRDLGYAY	G	F	T	L	S	D	Y	V	I	S	S	S	G	G	S	T	A	A	N	P	A	T	S	E	V	L	I	V	R	D	L	G	Y	A	Y	3.49762	0	127
sample	GFTLSDYVISSSGGSTAANPATSEVLIVRDLGYAY	G	F	T	L	S	D	Y	V	I	S	S	S	G	G	S	T	A	A	N	P	A	T	S	E	V	L	I	V	R	D	L	G	Y	A	Y	3.49762	0	127
sample	GFTLSDYVISSSGGSTAANPATSEVLIVRDLGYAY	G	F	T	L	S	D	Y	V	I	S	S	S	G	G	S	T	A	A	N	P	A	T	S	E	V	L	I	V	R	D	L	G	Y	A	Y	3.49762	0	127
sample	GFTLSDYVISSSGGSTAANPATSEVLIVRDLGYAY	G	F	T	L	S	D	Y	V	I	S	S	S	G	G	S	T	A	A	N	P	A	T	S	E	V	L	I	V	R	D	L	G	Y	A	Y	3.49762	0	127
sample	GFTLSDYVISSSGGSTAANPATSEVLIVRDLGYAY	G	F	T	L	S	D	Y	V	I	S	S	S	G	G	S	T	A	A	N	P	A	T	S	E	V	L	I	V	R	D	L	G	Y	A	Y	3.49762	0	127
sample	GFTLSDYVISSSGGSTAANPATSEVLIVRDLGYAY	G	F	T	L	S	D	Y	V	I	S	S	S	G	G	S	T	A	A	N	P	A	T	S	E	V	L	I	V	R	D	L	G	Y	A	Y	3.49762	0	127
sample	GFTLSDYVISSSGGSTAANPATSEVLIVRDLGYAY	G	F	T	L	S	D	Y	V	I	S	S	S	G	G	S	T	A	A	N	P	A	T	S	E	V	L	I	V	R	D	L	G	Y	A	Y	3.49762	0	127
sample	GFTLSDYVISSSGGSTAANPATSEVLIVRDLGYAY	G	F	T	L	S	D	Y	V	I	S	S	S	G	G	S	T	A	A	N	P	A	T	S	E	V	L	I	V	R	D	L	G	Y	A	Y	3.49762	0	127
sample	GFTLSDYVISSSGGSTAANPATSEVLIVRDLGYAY	G	F	T	L	S	D	Y	V	I	S	S	S	G	G	S	T	A	A	N	P	A	T	S	E	V	L	I	V	R	D	L	G	Y	A	Y	3.49762	0	127
sample	GFTLSDYVISSSGGSTAANPATSEVLIVRDLGYAY	G	F	T	L	S	D	Y	V	I	S	S	S	G	G	S	T	A	A	N	P	A	T	S	E	V	L	I	V	R	D	L	G	Y	A	Y	3.49762	0	127
sample	GFTLSDYVISSSGGSTAANPATSEVLIVRDLGYAY	G	F	T	L	S	D	Y	V	I	S	S	S	G	G	S	T	A	A	N	P	A	T	S	E	V	L	I	V	R	D	L	G	Y	A	Y	3.49762	0	127
sample	GFTLSDYVISSSGGSTAANPATSEVLIVRDLGYAY	G	F	T	L	S	D	Y	V	I	S	S	S	G	G	S	T	A	A	N	P	A	T	S	E	V	L	I	V	R	D	L	G	Y	A	Y	3.49762	0	127
sample	GFTLSDYVISSSGGSTAANPATSEVLIVRDLGYAY	G	F	T	L	S	D	Y	V	I	S	S	S	G	G	S	T	A	A	N	P	A	T	S	E	V	L	I	V	R	D	L	G	Y	A	Y	3.49762	0	127
sample	GFTLSDYVISSSGGSTAANPATSEVLIVRDLGYAY	G	F	T	L	S	D	Y	V	I	S	S	S	G	G	S	T	A	A	N	P	A	T	S	E	V	L	I	V	R	D	L	G	Y	A	Y	3.49762	0	127
sample	GFTLSDYVISSSGGSTAANPATSEVLIVRDLGYAY	G	F	T	L	S	D	Y	V	I	S	S	S	G	G	S	T	A	A	N	P	A	T	S	E	V	L	I	V	R	D	L	G	Y	A	Y	3.49762	0	127
sample	GFTLSDYVISSSGGSTAANPATSEVLIVRDLGYAY	G	F	T	L	S	D	Y	V	I	S	S	S	G	G	S	T	A	A	N	P	A	T	S	E	V	L	I	V	R	D	L	G	Y	A	Y	3.49762	0	127
sample	GFTLSDYVISSSGGSTAANPATSEVLIVRDLGYAY	G	F	T	L	S	D	Y	V	I	S	S	S	G	G	S	T	A	A	N	P	A	T	S	E	V	L	I	V	R	D	L	G	Y	A	Y	3.49762	0	127
sample	GFTLSDYVISSSGGSTAANPATSEVLIVRDLGYAY	G	F	T	L	S	D	Y	V	I	S	S	S	G	G	S	T	A	A	N	P	A	T	S	E	V	L	I	V	R	D	L	G	Y	A	Y	3.49762	0	127
sample	GFTLSDYVISSSGGSTAANPATSEVLIVRDLGYAY	G	F	T	L	S	D	Y	V	I	S	S	S	G	G	S	T	A	A	N	P	A	T	S	E	V	L	I	V	R	D	L	G	Y	A	Y	3.49762	0	127
sample	GFTLSDYVISSSGGSTAANPATSEVLIVRDLGYAY	G	F	T	L	S	D	Y	V	I	S	S	S	G	G	S	T	A	A	N	P	A	T	S	E	V	L	I	V	R	D	L	G	Y	A	Y	3.49762	0	127
sample	GFTLSDYVISSSGGSTAANPATSEVLIVRDLGYAY	G	F	T	L	S	D	Y	V	I	S	S	S	G	G	S	T	A	A	N	P	A	T	S	E	V	L	I	V	R	D	L	G	Y	A	Y	3.49762	0	127
sample	GFTLSDYVISSSGGSTAANPATSEVLIVRDLGYAY	G	F	T	L	S	D	Y	V	I	S	S	S	G	G	S	T	A	A	N	P	A	T	S	E	V	L	I	V	R	D	L	G	Y	A	Y	3.49762	0	127
sample	GFTLSDYVISSSGGSTAANPATSEVLIVRDLGYAY	G	F	T	L	S	D	Y	V	I	S	S	S	G	G	S	T	A	A	N	P	A	T	S	E	V	L	I	V	R	D	L	G	Y	A	Y	3.49762	0	127
sample	GFTLSDYVISSSGGSTAANPATSEVLIVRDLGYAY	G	F	T	L	S	D	Y	V	I	S	S	S	G	G	S	T	A	A	N	P	A	T	S	E	V	L	I	V	R	D	L	G	Y	A	Y	3.49762	0	127
sample	GFTLSDYVISSSGGSTAANPATSEVLIVRDLGYAY	G	F	T	L	S	D	Y	V	I	S	S	S	G	G	S	T	A	A	N	P	A	T	S	E	V	L	I	V	R	D	L	G	Y	A	Y	3.49762	0	127
sample	GFTLSDYVISSSGGSTAANPATSEVLIVRDLGYAY	G	F	T	L	S	D	Y	V	I	S	S	S	G	G	S	T	A	A	N	P	A	T	S	E	V	L	I	V	R	D	L	G	Y	A	Y	3.49762	0	127
sample	GFTLSDYVISSSGGSTAANPATSEVLIVRDLGYAY	G	F	T	L	S	D	Y	V	I	S	S	S	G	G	S	T	A	A	N	P	A	T	S	E	V	L	I	V	R	D	L	G	Y	A	Y	3.49762	0	127
sample	GFTLSDYVISSSGGSTAANPATSEVLIVRDLGYAY	G	F	T	L	S	D	Y	V	I	S	S	S	G	G	S	T	A	A	N	P	A	T	S	E	V	L	I	V	R	D	L	G	Y	A	Y	3.49762	0	127
sample	GFTLSDYVISSSGGSTAANPATSEVLIVRDLGYAY	G	F	T	L	S	D	Y	V	I	S	S	S	G	G	S	T	A	A	N	P	A	T	S	E	V	L	I	V	R	D	L	G	Y	A	Y	3.49762	0	127
sample	GFTLSDYVISSSGGSTAANPATSEVLIVRDLGYAY	G	F	T	L	S	D	Y	V	I	S	S	S	G	G	S	T	A	A	N	P	A	T	S	E	V	L	I	V	R	D	L	G	Y	A	Y	3.49762	0	127
sample	GFTLSDYVISSSGGSTAANPATSEVLIVRDLGYAY	G	F	T	L	S	D	Y	V	I	S	S	S	G	G	S	T	A	A	N	P	A	T	S	E	V	L	I	V	R	D	L	G	Y	A	Y	3.49762	0	127
sample	GFTLSDYVISSSGGSTAANPATSEVLIVRDLGYAY	G	F	T	L	S	D	Y	V	I	S	S	S	G	G	S	T	A	A	N	P	A	T	S	E	V	L	I	V	R	D	L	G	Y	A	Y	3.49762	0	127
sample	GFTLSDYVISSSGGSTAANPATSEVLIVRDLGYAY	G	F	T	L	S	D	Y	V	I	S	S	S	G	G	S	T	A	A	N	P	A	T	S	E	V	L	I	V	R	D	L	G	Y	A	Y	3.49762	0	127
sample	GFTLSDYVISSSGGSTAANPATSEVLIVRDLGYAY	G	F	T	L	S	D	Y	V	I	S	S	S	G	G	S	T	A	A	N	P	A	T	S	E	V	L	I	V	R	D	L	G	Y	A	Y	3.49762	0	127
sample	GFTLSDYVISSSGGSTAANPATSEVLIVRDLGYAY	G	F	T	L	S	D	Y	V	I	S	S	S	G	G	S	T	A	A	N	P	A	T	S	E	V	L	I	V	R	D	L	G	Y	A	Y	3.49762	0	127
sample	GFTLSDYVISSSGGSTAANPATSEVLIVRDLGYAY	G	F	T	L	S	D	Y	V	I	S	S	S	G	G	S	T	A	A	N	P	A	T	S	E	V	L	I	V	R	D	L	G	Y	A	Y	3.49762	0	127
sample	GFTLSDYVISSSGGSTAANPATSEVLIVRDLGYAY	G	F	T	L	S	D	Y	V	I	S	S	S	G	G	S	T	A	A	N	P	A	T	S	E	V	L	I	V	R	D	L	G	Y	A	Y	3.49762	0	127
sample	GFTLSDYVISSSGGSTAANPATSEVLIVRDLGYAY	G	F	T	L	S	D	Y	V	I	S	S	S	G	G	S	T	A	A	N	P	A	T	S	E	V	L	I	V	R	D	L	G	Y	A	Y	3.49762	0	127
sample	GFTLSDYVISSSGGSTAANPATSEVLIVRDLGYAY	G	F	T	L	S	D	Y	V	I	S	S	S	G	G	S	T	A	A	N	P	A	T	S	E	V	L	I	V	R	D	L	G	Y	A	Y	3.49762	0	127
sample	GFTLSDYVISSSGGSTAANPATSEVLIVRDLGYAY	G	F	T	L	S	D	Y	V	I	S	S	S	G	G	S	T	A	A	N	P	A	T	S	E	V	L	I	V	R	D	L	G	Y	A	Y	3.49762	0	127
sample	GFTLSDYVISSSGGSTAANPATSEVLIVRDLGYAY	G	F	T	L	S	D	Y	V	I	S	S	S	G	G	S	T	A	A	N	P	A	T	S	E	V	L	I	V	R	D	L	G	Y	A	Y	3.49762	0	127
sample	GFTLSDYVISSSGGSTAANPATSEVLIVRDLGYAY	G	F	T	L	S	D	Y	V	I	S	S	S	G	G	S	T	A	A	N	P	A	T	S	E	V	L	I	V	R	D	L	G	Y	A	Y	3.49762	0	127
sample	GFTLSDYVISSSGGSTAANPATSEVLIVRDLGYAY	G	F	T	L	S	D	Y	V	I	S	S	S	G	G	S	T	A	A	N	P	A	T	S	E	V	L	I	V	R	D	L	G	Y	A	Y	3.49762	0	127
sample	GFTLSDYVISSSGGSTAANPATSEVLIVRDLGYAY	G	F	T	L	S	D	Y	V	I	S	S	S	G	G	S	T	A	A	N	P	A	T	S	E	V	L	I	V	R	D	L	G	Y	A	Y	3.49762	0	127
sample	GFTLSDYVISSSGGSTAANPATSEVLIVRDLGYAY	G	F	T	L	S	D	Y	V	I	S	S	S	G	G	S	T	A	A	N	P	A	T	S	E	V	L	I	V	R	D	L	G	Y	A	Y	3.49762	0	127
sample	GFTLSDYVISSSGGSTAANPATSEVLIVRDLGYAY	G	F	T	L	S	D	Y	V	I	S	S	S	G	G	S	T	A	A	N	P	A	T	S	E	V	L	I	V	R	D	L	G	Y	A	Y	3.49762	0	127
sample	GFTLSDYVISSSGGSTAANPATSEVLIVRDLGYAY	G	F	T	L	S	D	Y	V	I	S	S	S	G	G	S	T	A	A	N	P	A	T	S	E	V	L	I	V	R	D	L	G	Y	A	Y	3.49762	0	127
sample	GFTLSDYVISSSGGSTAANPATSEVLIVRDLGYAY	G	F	T	L	S	D	Y	V	I	S	S	S	G	G	S	T	A	A	N	P	A	T	S	E	V	L	I	V	R	D	L	G	Y	A	Y	3.49762	0	127
sample	GFTLSDYVISSSGGSTAANPATSEVLIVRDLGYAY	G	F	T	L	S	D	Y	V	I	S	S	S	G	G	S	T	A	A	N	P	A	T	S	E	V	L	I	V	R	D	L	G	Y	A	Y	3.49762	0	127
sample	GFTLSDYVISSSGGSTAANPATSEVLIVRDLGYAY	G	F	T	L	S	D	Y	V	I	S	S	S	G	G	S	T	A	A	N	P	A	T	S	E	V	L	I	V	R	D	L	G	Y	A	Y	3.49762	0	127
sample	GFTLSDYVISSSGGSTAANPATSEVLIVRDLGYAY	G	F	T	L	S	D	Y	V	I	S	S	S	G	G	S	T	A	A	N	P	A	T	S	E	V	L	I	V	R	D	L	G	Y	A	Y	3.49762	0	127
sample	GFTLSDYVISSSGGSTAANPATSEVLIVRDLGYAY	G	F	T	L	S	D	Y	V	I	S	S	S	G	G	S	T	A	A	N	P	A	T	S	E	V	L	I	V	R	D	L	G	Y	A	Y	3.49762	0	127
sample	GFTLSDYVISSSGGSTAANPATSEVLIVRDLGYAY	G	F	T	L	S	D	Y	V	I	S	S	S	G	G	S	T	A	A	N	P	A	T	S	E	V	L	I	V	R	D	L	G	Y	A	Y	3.49762	0	127
sample	GFTLSDYVISSSGGSTAANPATSEVLIVRDLGYAY	G	F	T	L	S	D	Y	V	I	S	S	S	G	G	S	T	A	A	N	P	A	T	S	E	V	L	I	V	R	D	L	G	Y	A	Y	3.49762	0	127
sample	GFTLSDYVISSSGGSTAANPATSEVLIVRDLGYAY	G	F	T	L	S	D	Y	V	I	S	S	S	G	G	S	T	A	A	N	P	A	T	S	E	V	L	I	V	R	D	L	G	Y	A	Y	3.49762	0	127
sample	GFTLSDYVISSSGGSTAANPATSEVLIVRDLGYAY	G	F	T	L	S	D	Y	V	I	S	S	S	G	G	S	T	A	A	N	P	A	T	S	E	V	L	I	V	R	D	L	G	Y	A	Y	3.49762	0	127
sample	GFTLSDYVISSSGGSTAANPATSEVLIVRDLGYAY	G	F	T	L	S	D	Y	V	I	S	S	S	G	G	S	T	A	A	N	P	A	T	S	E	V	L	I	V	R	D	L	G	Y	A	Y	3.49762	0	127
sample	GFTLSDYVISSSGGSTAANPATSEVLIVRDLGYAY	G	F	T	L	S	D	Y	V	I	S	S	S	G	G	S	T	A	A	N	P	A	T	S	E	V	L	I	V	R	D	L	G	Y	A	Y	3.49762	0	127
sample	GFTLSDYVISSSGGSTAANPATSEVLIVRDLGYAY	G	F	T	L	S	D	Y	V	I	S	S	S	G	G	S	T	A	A	N	P	A	T	S	E	V	L	I	V	R	D	L	G	Y	A	Y	3.49762	0	127
sample	GFTLSDYVISSSGGSTAANPATSEVLIVRDLGYAY	G	F	T	L	S	D	Y	V	I	S	S	S	G	G	S	T	A	A	N	P	A	T	S	E	V	L	I	V	R	D	L	G	Y	A	Y	3.49762	0	127
sample	GFTLSDYVISSSGGSTAANPATSEVLIVRDLGYAY	G	F	T	L	S	D	Y	V	I	S	S	S	G	G	S	T	A	A	N	P	A	T	S	E	V	L	I	V	R	D	L	G	Y	A	Y	3.49762	0	127
sample	GFTLSDYVISSSGGSTAANPATSEVLIVRDLGYAY	G	F	T	L	S	D	Y	V	I	S	S	S	G	G	S	T	A	A	N	P	A	T	S	E	V	L	I	V	R	D	L	G	Y	A	Y	3.49762	0	127
sample	GFTLSDYVISSSGGSTAANPATSEVLIVRDLGYAY	G	F	T	L	S	D	Y	V	I	S	S	S	G	G	S	T	A	A	N	P	A	T	S	E	V	L	I	V	R	D	L	G	Y	A	Y	3.49762	0	127
sample	GFTLSDYVISSSGGSTAANPATSEVLIVRDLGYAY	G	F	T	L	S	D	Y	V	I	S	S	S	G	G	S	T	A	A	N	P	A	T	S	E	V	L	I	V	R	D	L	G	Y	A	Y	3.49762	0	127
sample	GFTLSDYVISSSGGSTAANPATSEVLIVRDLGYAY	G	F	T	L	S	D	Y	V	I	S	S	S	G	G	S	T	A	A	N	P	A	T	S	E	V	L	I	V	R	D	L	G	Y	A	Y	3.49762	0	127
sample	GFTLSDYVISSSGGSTAANPATSEVLIVRDLGYAY	G	F	T	L	S	D	Y	V	I	S	S	S	G	G	S	T	A	A	N	P	A	T	S	E	V	L	I	V	R	D	L	G	Y	A	Y	3.49762	0	127
sample	GFTLSDYVISSSGGSTAANPATSEVLIVRDLGYAY	G	F	T	L	S	D	Y	V	I	S	S	S	G	G	S	T	A	A	N	P	A	T	S	E	V	L	I	V	R	D	L	G	Y	A	Y	3.49762	0	127
sample	GFTLSDYVISSSGGSTAANPATSEVLIVRDLGYAY	G	F	T	L	S	D	Y	V	I	S	S	S	G	G	S	T	A	A	N	P	A	T	S	E	V	L	I	V	R	D	L	G	Y	A	Y	3.49762	0	127
sample	GFTLSDYVISSSGGSTAANPATSEVLIVRDLGYAY	G	F	T	L	S	D	Y	V	I	S	S	S	G	G	S	T	A	A	N	P	A	T	S	E	V	L	I	V	R	D	L	G	Y	A	Y	3.49762	0	127
sample	GFTLSDYVISSSGGSTAANPATSEVLIVRDLGYAY	G	F	T	L	S	D	Y	V	I	S	S	S	G	G	S	T	A	A	N	P	A	T	S	E	V	L	I	V	R	D	L	G	Y	A	Y	3.49762	0	127
sample	GFTLSDYVISSSGGSTAANPATSEVLIVRDLGYAY	G	F	T	L	S	D	Y	V	I	S	S	S	G	G	S	T	A	A	N	P	A	T	S	E	V	L	I	V	R	D	L	G	Y	A	Y	3.49762	0	127
sample	GFTLSDYVISSSGGSTAANPATSEVLIVRDLGYAY	G	F	T	L	S	D	Y	V	I	S	S	S	G	G	S	T	A	A	N	P	A	T	S	E	V	L	I	V	R	D	L	G	Y	A	Y	3.49762	0	127
sample	GFTLSDYVISSSGGSTAANPATSEVLIVRDLGYAY	G	F	T	L	S	D	Y	V	I	S	S	S	G	G	S	T	A	A	N	P	A	T	S	E	V	L	I	V	R	D	L	G	Y	A	Y	3.49762	0	127
sample	GFTLSDYVISSSGGSTAANPATSEVLIVRDLGYAY	G	F	T	L	S	D	Y	V	I	S	S	S	G	G	S	T	A	A	N	P	A	T	S	E	V	L	I	V	R	D	L	G	Y	A	Y	3.49762	0	127
sample	GFTLSDYVISSSGGSTAANPATSEVLIVRDLGYAY	G	F	T	L	S	D	Y	V	I	S	S	S	G	G	S	T	A	A	N	P	A	T	S	E	V	L	I	V	R	D	L	G	Y	A	Y	3.49762	0	127
sample	GFTLSDYVISSSGGSTAANPATSEVLIVRDLGYAY	G	F	T	L	S	D	Y	V	I	S	S	S	G	G	S	T	A	A	N	P	A	T	S	E	V	L	I	V	R	D	L	G	Y	A	Y	3.49762	0	127
sample	GFTLSDYVISSSGGSTAANPATSEVLIVRDLGYAY	G	F	T	L	S	D	Y	V	I	S	S	S	G	G	S	T	A	A	N	P	A	T	S	E	V	L	I	V	R	D	L	G	Y	A	Y	3.49762	0	127
sample	GFTLSDYVISSSGGSTAANPATSEVLIVRDLGYAY	G	F	T	L	S	D	Y	V	I	S	S	S	G	G	S	T	A	A	N	P	A	T	S	E	V	L	I	V	R	D	L	G	Y	A	Y	3.49762	0	127
sample	GFTLSDYVISSSGGSTAANPATSEVLIVRDLGYAY	G	F	T	L	S	D	Y	V	I	S	S	S	G	G	S	T	A	A	N	P	A	T	S	E	V	L	I	V	R	D	L	G	Y	A	Y	3.49762	0	127
sample	GFTLSDYVISSSGGSTAANPATSEVLIVRDLGYAY	G	F	T	L	S	D	Y	V	I	S	S	S	G	G	S	T	A	A	N	P	A	T	S	E	V	L	I	V	R	D	L	G	Y	A	Y	3.49762	0	127
sample	GFTLSDYVISSSGGSTAANPATSEVLIVRDLGYAY	G	F	T	L	S	D	Y	V	I	S	S	S	G	G	S	T	A	A	N	P	A	T	S	E	V	L	I	V	R	D	L	G	Y	A	Y	3.49762	0	127
sample	GFTLSDYVISSSGGSTAANPATSEVLIVRDLGYAY	G	F	T	L	S	D	Y	V	I	S	S	S	G	G	S	T	A	A	N	P	A	T	S	E	V	L	I	V	R	D	L	G	Y	A	Y	3.49762	0	127
sample	GFTLSDYVISSSGGSTAANPATSEVLIVRDLGYAY	G	F	T	L	S	D	Y	V	I	S	S	S	G	G	S	T	A	A	N	P	A	T	S	E	V	L	I	V	R	D	L	G	Y	A	Y	3.49762	0	127
sample	GFTLSDYVISSSGGSTAANPATSEVLIVRDLGYAY	G	F	T	L	S	D	Y	V	I	S	S	S	G	G	S	T	A	A	N	P	A	T	S	E	V	L	I	V	R	D	L	G	Y	A	Y	3.49762	0	127
sample	GFTLSDYVISSSGGSTAANPATSEVLIVRDLGYAY	G	F	T	L	S	D	Y	V	I	S	S	S	G	G	S	T	A	A	N	P	A	T	S	E	V	L	I	V	R	D	L	G	Y	A	Y	3.49762	0	127
sample	GFTLSDYVISSSGGSTAANPATSEVLIVRDLGYAY	G	F	T	L	S	D	Y	V	I	S	S	S	G	G	S	T	A	A	N	P	A	T	S	E	V	L	I	V	R	D	L	G	Y	A	Y	3.49762	0	127
sample	GFTLSDYVISSSGGSTAANPATSEVLIVRDLGYAY	G	F	T	L	S	D	Y	V	I	S	S	S	G	G	S	T	A	A	N	P	A	T	S	E	V	L	I	V	R	D	L	G	Y	A	Y	3.49762	0	127
sample	GFTLSDYVISSSGGSTAANPATSEVLIVRDLGYAY	G	F	T	L	S	D	Y	V	I	S	S	S	G	G	S	T	A	A	N	P	A	T	S	E	V	L	I	V	R	D	L	G	Y	A	Y	3.49762	0	127
sample	GFTLSDYVISSSGGSTAANPATSEVLIVRDLGYAY	G	F	T	L	S	D	Y	V	I	S	S	S	G	G	S	T	A	A	N	P	A	T	S	E	V	L	I	V	R	D	L	G	Y	A	Y	3.49762	0	127
sample	GFTLSDYVISSSGGSTAANPATSEVLIVRDLGYAY	G	F	T	L	S	D	Y	V	I	S	S	S	G	G	S	T	A	A	N	P	A	T	S	E	V	L	I	V	R	D	L	G	Y	A	Y	3.49762	0	127
sample	GFTLSDYVISSSGGSTAANPATSEVLIVRDLGYAY	G	F	T	L	S	D	Y	V	I	S	S	S	G	G	S	T	A	A	N	P	A	T	S	E	V	L	I	V	R	D	L	G	Y	A	Y	3.49762	0	127
sample	GFTLSDYVISSSGGSTAANPATSEVLIVRDLGYAY	G	F	T	L	S	D	Y	V	I	S	S	S	G	G	S	T	A	A	N	P	A	T	S	E	V	L	I	V	R	D	L	G	Y	A	Y	3.49762	0	127
sample	GFTLSDYVISSSGGSTAANPATSEVLIVRDLGYAY	G	F	T	L	S	D	Y	V	I	S	S	S	G	G	S	T	A	A	N	P	A	T	S	E	V	L	I	V	R	D	L	G	Y	A	Y	3.49762	0	127
sample	GFTLSDYVISSSGGSTAANPATSEVLIVRDLGYAY	G	F	T	L	S	D	Y	V	I	S	S	S	G	G	S	T	A	A	N	P	A	T	S	E	V	L	I	V	R	D	L	G	Y	A	Y	3.49762	0	127
sample	GFTLSDYVISSSGGSTAANPATSEVLIVRDLGYAY	G	F	T	L	S	D	Y	V	I	S	S	S	G	G	S	T	A	A	N	P	A	T	S	E	V	L	I	V	R	D	L	G	Y	A	Y	3.49762	0	127
sample	GFTLSDYVISSSGGSTAANPATSEVLIVRDLGYAY	G	F	T	L	S	D	Y	V	I	S	S	S	G	G	S	T	A	A	N	P	A	T	S	E	V	L	I	V	R	D	L	G	Y	A	Y	3.49762	0	127
sample	GFTLSDYVISSSGGSTAANPATSEVLIVRDLGYAY	G	F	T	L	S	D	Y	V	I	S	S	S	G	G	S	T	A	A	N	P	A	T	S	E	V	L	I	V	R	D	L	G	Y	A	Y	3.49762	0	127
sample	GFTLSDYVISSSGGSTAANPATSEVLIVRDLGYAY	G	F	T	L	S	D	Y	V	I	S	S	S	G	G	S	T	A	A	N	P	A	T	S	E	V	L	I	V	R	D	L	G	Y	A	Y	3.49762	0	127
sample	GFTLSDYVISSSGGSTAANPATSEVLIVRDLGYAY	G	F	T	L	S	D	Y	V	I	S	S	S	G	G	S	T	A	A	N	P	A	T	S	E	V	L	I	V	R	D	L	G	Y	A	Y	3.49762	0	127
sample	GFTLSDYVISSSGGSTAANPATSEVLIVRDLGYAY	G	F	T	L	S	D	Y	V	I	S	S	S	G	G	S	T	A	A	N	P	A	T	S	E	V	L	I	V	R	D	L	G	Y	A	Y	3.49762	0	127
sample	GFTLSDYVISSSGGSTAANPATSEVLIVRDLGYAY	G	F	T	L	S	D	Y	V	I	S	S	S	G	G	S	T	A	A	N	P	A	T	S	E	V	L	I	V	R	D	L	G	Y	A	Y	3.49762	0	127
sample	GFTLSDYVISSSGGSTAANPATSEVLIVRDLGYAY	G	F	T	L	S	D	Y	V	I	S	S	S	G	G	S	T	A	A	N	P	A	T	S	E	V	L	I	V	R	D	L	G	Y	A	Y	3.49762	0	127
sample	GFTLSDYVISSSGGSTAANPATSEVLIVRDLGYAY	G	F	T	L	S	D	Y	V	I	S	S	S	G	G	S	T	A	A	N	P	A	T	S	E	V	L	I	V	R	D	L	G	Y	A	Y	3.49762	0	127
sample	GFTLSDYVISSSGGSTAANPATSEVLIVRDLGYAY	G	F	T	L	S	D	Y	V	I	S	S	S	G	G	S	T	A	A	N	P	A	T	S	E	V	L	I	V	R	D	L	G	Y	A	Y	3.49762	0	127
sample	GFTLSDYVISSSGGSTAANPATSEVLIVRDLGYAY	G	F	T	L	S	D	Y	V	I	S	S	S	G	G	S	T	A	A	N	P	A	T	S	E	V	L	I	V	R	D	L	G	Y	A	Y	3.49762	0	127
sample	GFTLSDYVISSSGGSTAANPATSEVLIVRDLGYAY	G	F	T	L	S	D	Y	V	I	S	S	S	G	G	S	T	A	A	N	P	A	T	S	E	V	L	I	V	R	D	L	G	Y	A	Y	3.49762	0	127
sample	GFTLSDYVISSSGGSTAANPATSEVLIVRDLGYAY	G	F	T	L	S	D	Y	V	I	S	S	S	G	G	S	T	A	A	N	P	A	T	S	E	V	L	I	V	R	D	L	G	Y	A	Y	3.49762	0	127
sample	GFTLSDYVISSSGGSTAANPATSEVLIVRDLGYAY	G	F	T	L	S	D	Y	V	I	S	S	S	G	G	S	T	A	A	N	P	A	T	S	E	V	L	I	V	R	D	L	G	Y	A	Y	3.49762	0	127
sample	GFTLSDYVISSSGGSTAANPATSEVLIVRDLGYAY	G	F	T	L	S	D	Y	V	I	S	S	S	G	G	S	T	A	A	N	P	A	T	S	E	V	L	I	V	R	D	L	G	Y	A	Y	3.49762	0	127
sample	GFTLSDYVISSSGGSTAANPATSEVLIVRDLGYAY	G	F	T	L	S	D	Y	V	I	S	S	S	G	G	S	T	A	A	N	P	A	T	S	E	V	L	I	V	R	D	L	G	Y	A	Y	3.49762	0	127
sample	GFTLSDYVISSSGGSTAANPATSEVLIVRDLGYAY	G	F	T	L	S	D	Y	V	I	S	S	S	G	G	S	T	A	A	N	P	A	T	S	E	V	L	I	V	R	D	L	G	Y	A	Y	3.49762	0	127
sample	GFTLSDYVISSSGGSTAANPATSEVLIVRDLGYAY	G	F	T	L	S	D	Y	V	I	S	S	S	G	G	S	T	A	A	N	P	A	T	S	E	V	L	I	V	R	D	L	G	Y	A	Y	3.49762	0	127
sample	GFTLSDYVISSSGGSTAANPATSEVLIVRDLGYAY	G	F	T	L	S	D	Y	V	I	S	S	S	G	G	S	T	A	A	N	P	A	T	S	E	V	L	I	V	R	D	L	G	Y	A	Y	3.49762	0	127
sample	GFTLSDYVISSSGGSTAANPATSEVLIVRDLGYAY	G	F	T	L	S	D	Y	V	I	S	S	S	G	G	S	T	A	A	N	P	A	T	S	E	V	L	I	V	R	D	L	G	Y	A	Y	3.49762	0	127
sample	GFTLSDYVISSSGGSTAANPATSEVLIVRDLGYAY	G	F	T	L	S	D	Y	V	I	S	S	S	G	G	S	T	A	A	N	P	A	T	S	E	V	L	I	V	R	D	L	G	Y	A	Y	3.49762	0	127
sample	GFTLSDYVISSSGGSTAANPATSEVLIVRDLGYAY	G	F	T	L	S	D	Y	V	I	S	S	S	G	G	S	T	A	A	N	P	A	T	S	E	V	L	I	V	R	D	L	G	Y	A	Y	3.49762	0	127
sample	GFTLSDYVISSSGGSTAANPATSEVLIVRDLGYAY	G	F	T	L	S	D	Y	V	I	S	S	S	G	G	S	T	A	A	N	P	A	T	S	E	V	L	I	V	R	D	L	G	Y	A	Y	3.49762	0	127
sample	GFTLSDYVISSSGGSTAANPATSEVLIVRDLGYAY	G	F	T	L	S	D	Y	V	I	S	S	S	G	G	S	T	A	A	N	P	A	T	S	E	V	L	I	V	R	D	L	G	Y	A	Y	3.49762	0	127
sample	GFTLSDYVISSSGGSTAANPATSEVLIVRDLGYAY	G	F	T	L	S	D	Y	V	I	S	S	S	G	G	S	T	A	A	N	P	A	T	S	E	V	L	I	V	R	D	L	G	Y	A	Y	3.49762	0	127
sample	GFTLSDYVISSSGGSTAANPATSEVLIVRDLGYAY	G	F	T	L	S	D	Y	V	I	S	S	S	G	G	S	T	A	A	N	P	A	T	S	E	V	L	I	V	R	D	L	G	Y	A	Y	3.49762	0	127
sample	GFTLSDYVISSSGGSTAANPATSEVLIVRDLGYAY	G	F	T	L	S	D	Y	V	I	S	S	S	G	G	S	T	A	A	N	P	A	T	S	E	V	L	I	V	R	D	L	G	Y	A	Y	3.49762	0	127
sample	GFTLSDYVISSSGGSTAANPATSEVLIVRDLGYAY	G	F	T	L	S	D	Y	V	I	S	S	S	G	G	S	T	A	A	N	P	A	T	S	E	V	L	I	V	R	D	L	G	Y	A	Y	3.49762	0	127
sample	GFTLSDYVISSSGGSTAANPATSEVLIVRDLGYAY	G	F	T	L	S	D	Y	V	I	S	S	S	G	G	S	T	A	A	N	P	A	T	S	E	V	L	I	V	R	D	L	G	Y	A	Y	3.49762	0	127
sample	GFTLSDYVISSSGGSTAANPATSEVLIVRDLGYAY	G	F	T	L	S	D	Y	V	I	S	S	S	G	G	S	T	A	A	N	P	A	T	S	E	V	L	I	V	R	D	L	G	Y	A	Y	3.49762	0	127
sample	GFTLSDYVISSSGGSTAANPATSEVLIVRDLGYAY	G	F	T	L	S	D	Y	V	I	S	S	S	G	G	S	T	A	A	N	P	A	T	S	E	V	L	I	V	R	D	L	G	Y	A	Y	3.49762	0	127
sample	GFTLSDYVISSSGGSTAANPATSEVLIVRDLGYAY	G	F	T	L	S	D	Y	V	I	S	S	S	G	G	S	T	A	A	N	P	A	T	S	E	V	L	I	V	R	D	L	G	Y	A	Y	3.49762	0	127
sample	GFTLSDYVISSSGGSTAANPATSEVLIVRDLGYAY	G	F	T	L	S	D	Y	V	I	S	S	S	G	G	S	T	A	A	N	P	A	T	S	E	V	L	I	V	R	D	L	G	Y	A	Y	3.49762	0	127
sample	GFTLSDYVISSSGGSTAANPATSEVLIVRDLGYAY	G	F	T	L	S	D	Y	V	I	S	S	S	G	G	S	T	A	A	N	P	A	T	S	E	V	L	I	V	R	D	L	G	Y	A	Y	3.49762	0	127
sample	GFTLSDYVISSSGGSTAANPATSEVLIVRDLGYAY	G	F	T	L	S	D	Y	V	I	S	S	S	G	G	S	T	A	A	N	P	A	T	S	E	V	L	I	V	R	D	L	G	Y	A	Y	3.49762	0	127
sample	GFTLSDYVISSSGGSTAANPATSEVLIVRDLGYAY	G	F	T	L	S	D	Y	V	I	S	S	S	G	G	S	T	A	A	N	P	A	T	S	E	V	L	I	V	R	D	L	G	Y	A	Y	3.49762	0	127
sample	GFTLSDYVISSSGGSTAANPATSEVLIVRDLGYAY	G	F	T	L	S	D	Y	V	I	S	S	S	G	G	S	T	A	A	N	P	A	T	S	E	V	L	I	V	R	D	L	G	Y	A	Y	3.49762	0	127
sample	GFTLSDYVISSSGGSTAANPATSEVLIVRDLGYAY	G	F	T	L	S	D	Y	V	I	S	S	S	G	G	S	T	A	A	N	P	A	T	S	E	V	L	I	V	R	D	L	G	Y	A	Y	3.49762	0	127
sample	GFTLSDYVISSSGGSTAANPATSEVLIVRDLGYAY	G	F	T	L	S	D	Y	V	I	S	S	S	G	G	S	T	A	A	N	P	A	T	S	E	V	L	I	V	R	D	L	G	Y	A	Y	3.49762	0	127
sample	GFTLSDYVISSSGGSTAANPATSEVLIVRDLGYAY	G	F	T	L	S	D	Y	V	I	S	S	S	G	G	S	T	A	A	N	P	A	T	S	E	V	L	I	V	R	D	L	G	Y	A	Y	3.49762	0	127
sample	GFTLSDYVISSSGGSTAANPATSEVLIVRDLGYAY	G	F	T	L	S	D	Y	V	I	S	S	S	G	G	S	T	A	A	N	P	A	T	S	E	V	L	I	V	R	D	L	G	Y	A	Y	3.49762	0	127
sample	GFTLSDYVISSSGGSTAANPATSEVLIVRDLGYAY	G	F	T	L	S	D	Y	V	I	S	S	S	G	G	S	T	A	A	N	P	A	T	S	E	V	L	I	V	R	D	L	G	Y	A	Y	3.49762	0	127
sample	GFTLSDYVISSSGGSTAANPATSEVLIVRDLGYAY	G	F	T	L	S	D	Y	V	I	S	S	S	G	G	S	T	A	A	N	P	A	T	S	E	V	L	I	V	R	D	L	G	Y	A	Y	3.49762	0	127
sample	GFTLSDYVISSSGGSTAANPATSEVLIVRDLGYAY	G	F	T	L	S	D	Y	V	I	S	S	S	G	G	S	T	A	A	N	P	A	T	S	E	V	L	I	V	R	D	L	G	Y	A	Y	3.49762	0	127
sample	GFTLSDYVISSSGGSTAANPATSEVLIVRDLGYAY	G	F	T	L	S	D	Y	V	I	S	S	S	G	G	S	T	A	A	N	P	A	T	S	E	V	L	I	V	R	D	L	G	Y	A	Y	3.49762	0	127
sample	GFTLSDYVISSSGGSTAANPATSEVLIVRDLGYAY	G	F	T	L	S	D	Y	V	I	S	S	S	G	G	S	T	A	A	N	P	A	T	S	E	V	L	I	V	R	D	L	G	Y	A	Y	3.49762	0	127
sample	GFTLSDYVISSSGGSTAANPATSEVLIVRDLGYAY	G	F	T	L	S	D	Y	V	I	S	S	S	G	G	S	T	A	A	N	P	A	T	S	E	V	L	I	V	R	D	L	G	Y	A	Y	3.49762	0	127
sample	GFTLSDYVISSSGGSTAANPATSEVLIVRDLGYAY	G	F	T	L	S	D	Y	V	I	S	S	S	G	G	S	T	A	A	N	P	A	T	S	E	V	L	I	V	R	D	L	G	Y	A	Y	3.49762	0	127
sample	GFTLSDYVISSSGGSTAANPATSEVLIVRDLGYAY	G	F	T	L	S	D	Y	V	I	S	S	S	G	G	S	T	A	A	N	P	A	T	S	E	V	L	I	V	R	D	L	G	Y	A	Y	3.49762	0	127
sample	GFTLSDYVISSSGGSTAANPATSEVLIVRDLGYAY	G	F	T	L	S	D	Y	V	I	S	S	S	G	G	S	T	A	A	N	P	A	T	S	E	V	L	I	V	R	D	L	G	Y	A	Y	3.49762	0	127
sample	GFTLSDYVISSSGGSTAANPATSEVLIVRDLGYAY	G	F	T	L	S	D	Y	V	I	S	S	S	G	G	S	T	A	A	N	P	A	T	S	E	V	L	I	V	R	D	L	G	Y	A	Y	3.49762	0	127
sample	GFTLSDYVISSSGGSTAANPATSEVLIVRDLGYAY	G	F	T	L	S	D	Y	V	I	S	S	S	G	G	S	T	A	A	N	P	A	T	S	E	V	L	I	V	R	D	L	G	Y	A	Y	3.49762	0	127
sample	GFTLSDYVISSSGGSTAANPATSEVLIVRDLGYAY	G	F	T	L	S	D	Y	V	I	S	S	S	G	G	S	T	A	A	N	P	A	T	S	E	V	L	I	V	R	D	L	G	Y	A	Y	3.49762	0	127
sample	GFTLSDYVISSSGGSTAANPATSEVLIVRDLGYAY	G	F	T	L	S	D	Y	V	I	S	S	S	G	G	S	T	A	A	N	P	A	T	S	E	V	L	I	V	R	D	L	G	Y	A	Y	3.49762	0	127
sample	GFTLSDYVISSSGGSTAANPATSEVLIVRDLGYAY	G	F	T	L	S	D	Y	V	I	S	S	S	G	G	S	T	A	A	N	P	A	T	S	E	V	L	I	V	R	D	L	G	Y	A	Y	3.49762	0	127
sample	GFTLSDYVISSSGGSTAANPATSEVLIVRDLGYAY	G	F	T	L	S	D	Y	V	I	S	S	S	G	G	S	T	A	A	N	P	A	T	S	E	V	L	I	V	R	D	L	G	Y	A	Y	3.49762	0	127
sample	GFTLSDYVISSSGGSTAANPATSEVLIVRDLGYAY	G	F	T	L	S	D	Y	V	I	S	S	S	G	G	S	T	A	A	N	P	A	T	S	E	V	L	I	V	R	D	L	G	Y	A	Y	3.49762	0	127
sample	GFTLSDYVISSSGGSTAANPATSEVLIVRDLGYAY	G	F	T	L	S	D	Y	V	I	S	S	S	G	G	S	T	A	A	N	P	A	T	S	E	V	L	I	V	R	D	L	G	Y	A	Y	3.49762	0	127
sample	GFTLSDYVISSSGGSTAANPATSEVLIVRDLGYAY	G	F	T	L	S	D	Y	V	I	S	S	S	G	G	S	T	A	A	N	P	A	T	S	E	V	L	I	V	R	D	L	G	Y	A	Y	3.49762	0	127
sample	GFTLSDYVISSSGGSTAANPATSEVLIVRDLGYAY	G	F	T	L	S	D	Y	V	I	S	S	S	G	G	S	T	A	A	N	P	A	T	S	E	V	L	I	V	R	D	L	G	Y	A	Y	3.49762	0	127
sample	GFTLSDYVISSSGGSTAANPATSEVLIVRDLGYAY	G	F	T	L	S	D	Y	V	I	S	S	S	G	G	S	T	A	A	N	P	A	T	S	E	V	L	I	V	R	D	L	G	Y	A	Y	3.49762	0	127
sample	GFTLSDYVISSSGGSTAANPATSEVLIVRDLGYAY	G	F	T	L	S	D	Y	V	I	S	S	S	G	G	S	T	A	A	N	P	A	T	S	E	V	L	I	V	R	D	L	G	Y	A	Y	3.49762	0	127
sample	GFTLSDYVISSSGGSTAANPATSEVLIVRDLGYAY	G	F	T	L	S	D	Y	V	I	S	S	S	G	G	S	T	A	A	N	P	A	T	S	E	V	L	I	V	R	D	L	G	Y	A	Y	3.49762	0	127
sample	GFTLSDYVISSSGGSTAANPATSEVLIVRDLGYAY	G	F	T	L	S	D	Y	V	I	S	S	S	G	G	S	T	A	A	N	P	A	T	S	E	V	L	I	V	R	D	L	G	Y	A	Y	3.49762	0	127
sample	GFTLSDYVISSSGGSTAANPATSEVLIVRDLGYAY	G	F	T	L	S	D	Y	V	I	S	S	S	G	G	S	T	A	A	N	P	A	T	S	E	V	L	I	V	R	D	L	G	Y	A	Y	3.49762	0	127
sample	GFTLSDYVISSSGGSTAANPATSEVLIVRDLGYAY	G	F	T	L	S	D	Y	V	I	S	S	S	G	G	S	T	A	A	N	P	A	T	S	E	V	L	I	V	R	D	L	G	Y	A	Y	3.49762	0	127
sample	GFTLSDYVISSSGGSTAANPATSEVLIVRDLGYAY	G	F	T	L	S	D	Y	V	I	S	S	S	G	G	S	T	A	A	N	P	A	T	S	E	V	L	I	V	R	D	L	G	Y	A	Y	3.49762	0	127
sample	GFTLSDYVISSSGGSTAANPATSEVLIVRDLGYAY	G	F	T	L	S	D	Y	V	I	S	S	S	G	G	S	T	A	A	N	P	A	T	S	E	V	L	I	V	R	D	L	G	Y	A	Y	3.49762	0	127
sample	GFTLSDYVISSSGGSTAANPATSEVLIVRDLGYAY	G	F	T	L	S	D	Y	V	I	S	S	S	G	G	S	T	A	A	N	P	A	T	S	E	V	L	I	V	R	D	L	G	Y	A	Y	3.49762	0	127
sample	GFTLSDYVISSSGGSTAANPATSEVLIVRDLGYAY	G	F	T	L	S	D	Y	V	I	S	S	S	G	G	S	T	A	A	N	P	A	T	S	E	V	L	I	V	R	D	L	G	Y	A	Y	3.49762	0	127
sample	GFTLSDYVISSSGGSTAANPATSEVLIVRDLGYAY	G	F	T	L	S	D	Y	V	I	S	S	S	G	G	S	T	A	A	N	P	A	T	S	E	V	L	I	V	R	D	L	G	Y	A	Y	3.49762	0	127
sample	GFTLSDYVISSSGGSTAANPATSEVLIVRDLGYAY	G	F	T	L	S	D	Y	V	I	S	S	S	G	G	S	T	A	A	N	P	A	T	S	E	V	L	I	V	R	D	L	G	Y	A	Y	3.49762	0	127
sample	GFTLSDYVISSSGGSTAANPATSEVLIVRDLGYAY	G	F	T	L	S	D	Y	V	I	S	S	S	G	G	S	T	A	A	N	P	A	T	S	E	V	L	I	V	R	D	L	G	Y	A	Y	3.49762	0	127
sample	GFTLSDYVISSSGGSTAANPATSEVLIVRDLGYAY	G	F	T	L	S	D	Y	V	I	S	S	S	G	G	S	T	A	A	N	P	A	T	S	E	V	L	I	V	R	D	L	G	Y	A	Y	3.49762	0	127
sample	GFTLSDYVISSSGGSTAANPATSEVLIVRDLGYAY	G	F	T	L	S	D	Y	V	I	S	S	S	G	G	S	T	A	A	N	P	A	T	S	E	V	L	I	V	R	D	L	G	Y	A	Y	3.49762	0	127
sample	GFTLSDYVISSSGGSTAANPATSEVLIVRDLGYAY	G	F	T	L	S	D	Y	V	I	S	S	S	G	G	S	T	A	A	N	P	A	T	S	E	V	L	I	V	R	D	L	G	Y	A	Y	3.49762	0	127
sample	GFTLSDYVISSSGGSTAANPATSEVLIVRDLGYAY	G	F	T	L	S	D	Y	V	I	S	S	S	G	G	S	T	A	A	N	P	A	T	S	E	V	L	I	V	R	D	L	G	Y	A	Y	3.49762	0	127
sample	GFTLSDYVISSSGGSTAANPATSEVLIVRDLGYAY	G	F	T	L	S	D	Y	V	I	S	S	S	G	G	S	T	A	A	N	P	A	T	S	E	V	L	I	V	R	D	L	G	Y	A	Y	3.49762	0	127
sample	GFTLSDYVISSSGGSTAANPATSEVLIVRDLGYAY	G	F	T	L	S	D	Y	V	I	S	S	S	G	G	S	T	A	A	N	P	A	T	S	E	V	L	I	V	R	D	L	G	Y	A	Y	3.49762	0	127
sample	GFTLSDYVISSSGGSTAANPATSEVLIVRDLGYAY	G	F	T	L	S	D	Y	V	I	S	S	S	G	G	S	T	A	A	N	P	A	T	S	E	V	L	I	V	R	D	L	G	Y	A	Y	3.49762	0	127
sample	GFTLSDYVISSSGGSTAANPATSEVLIVRDLGYAY	G	F	T	L	S	D	Y	V	I	S	S	S	G	G	S	T	A	A	N	P	A	T	S	E	V	L	I	V	R	D	L	G	Y	A	Y	3.49762	0	127
sample	GFTLSDYVISSSGGSTAANPATSEVLIVRDLGYAY	G	F	T	L	S	D	Y	V	I	S	S	S	G	G	S	T	A	A	N	P	A	T	S	E	V	L	I	V	R	D	L	G	Y	A	Y	3.49762	0	127
sample	GFTLSDYVISSSGGSTAANPATSEVLIVRDLGYAY	G	F	T	L	S	D	Y	V	I	S	S	S	G	G	S	T	A	A	N	P	A	T	S	E	V	L	I	V	R	D	L	G	Y	A	Y	3.49762	0	127
sample	GFTLSDYVISSSGGSTAANPATSEVLIVRDLGYAY	G	F	T	L	S	D	Y	V	I	S	S	S	G	G	S	T	A	A	N	P	A	T	S	E	V	L	I	V	R	D	L	G	Y	A	Y	3.49762	0	127
sample	GFTLSDYVISSSGGSTAANPATSEVLIVRDLGYAY	G	F	T	L	S	D	Y	V	I	S	S	S	G	G	S	T	A	A	N	P	A	T	S	E	V	L	I	V	R	D	L	G	Y	A	Y	3.49762	0	127
sample	GFTLSDYVISSSGGSTAANPATSEVLIVRDLGYAY	G	F	T	L	S	D	Y	V	I	S	S	S	G	G	S	T	A	A	N	P	A	T	S	E	V	L	I	V	R	D	L	G	Y	A	Y	3.49762	0	127
sample	GFTLSDYVISSSGGSTAANPATSEVLIVRDLGYAY	G	F	T	L	S	D	Y	V	I	S	S	S	G	G	S	T	A	A	N	P	A	T	S	E	V	L	I	V	R	D	L	G	Y	A	Y	3.49762	0	127
sample	GFTLSDYVISSSGGSTAANPATSEVLIVRDLGYAY	G	F	T	L	S	D	Y	V	I	S	S	S	G	G	S	T	A	A	N	P	A	T	S	E	V	L	I	V	R	D	L	G	Y	A	Y	3.49762	0	127
sample	GFTLSDYVISSSGGSTAANPATSEVLIVRDLGYAY	G	F	T	L	S	D	Y	V	I	S	S	S	G	G	S	T	A	A	N	P	A	T	S	E	V	L	I	V	R	D	L	G	Y	A	Y	3.49762	0	127
sample	GFTLSDYVISSSGGSTAANPATSEVLIVRDLGYAY	G	F	T	L	S	D	Y	V	I	S	S	S	G	G	S	T	A	A	N	P	A	T	S	E	V	L	I	V	R	D	L	G	Y	A	Y	3.49762	0	127
sample	GFTLSDYVISSSGGSTAANPATSEVLIVRDLGYAY	G	F	T	L	S	D	Y	V	I	S	S	S	G	G	S	T	A	A	N	P	A	T	S	E	V	L	I	V	R	D	L	G	Y	A	Y	3.49762	0	127
sample	GFTLSDYVISSSGGSTAANPATSEVLIVRDLGYAY	G	F	T	L	S	D	Y	V	I	S	S	S	G	G	S	T	A	A	N	P	A	T	S	E	V	L	I	V	R	D	L	G	Y	A	Y	3.49762	0	127
sample	GFTLSDYVISSSGGSTAANPATSEVLIVRDLGYAY	G	F	T	L	S	D	Y	V	I	S	S	S	G	G	S	T	A	A	N	P	A	T	S	E	V	L	I	V	R	D	L	G	Y	A	Y	3.49762	0	127
sample	GFTLSDYVISSSGGSTAANPATSEVLIVRDLGYAY	G	F	T	L	S	D	Y	V	I	S	S	S	G	G	S	T	A	A	N	P	A	T	S	E	V	L	I	V	R	D	L	G	Y	A	Y	3.49762	0	127
sample	GFTLSDYVISSSGGSTAANPATSEVLIVRDLGYAY	G	F	T	L	S	D	Y	V	I	S	S	S	G	G	S	T	A	A	N	P	A	T	S	E	V	L	I	V	R	D	L	G	Y	A	Y	3.49762	0	127
sample	GFTLSDYVISSSGGSTAANPATSEVLIVRDLGYAY	G	F	T	L	S	D	Y	V	I	S	S	S	G	G	S	T	A	A	N	P	A	T	S	E	V	L	I	V	R	D	L	G	Y	A	Y	3.49762	0	127
sample	GFTLSDYVISSSGGSTAANPATSEVLIVRDLGYAY	G	F	T	L	S	D	Y	V	I	S	S	S	G	G	S	T	A	A	N	P	A	T	S	E	V	L	I	V	R	D	L	G	Y	A	Y	3.49762	0	127
sample	GFTLSDYVISSSGGSTAANPATSEVLIVRDLGYAY	G	F	T	L	S	D	Y	V	I	S	S	S	G	G	S	T	A	A	N	P	A	T	S	E	V	L	I	V	R	D	L	G	Y	A	Y	3.49762	0	127
sample	GFTLSDYVISSSGGSTAANPATSEVLIVRDLGYAY	G	F	T	L	S	D	Y	V	I	S	S	S	G	G	S	T	A	A	N	P	A	T	S	E	V	L	I	V	R	D	L	G	Y	A	Y	3.49762	0	127
sample	GFTLSDYVISSSGGSTAANPATSEVLIVRDLGYAY	G	F	T	L	S	D	Y	V	I	S	S	S	G	G	S	T	A	A	N	P	A	T	S	E	V	L	I	V	R	D	L	G	Y	A	Y	3.49762	0	127
sample	GFTLSDYVISSSGGSTAANPATSEVLIVRDLGYAY	G	F	T	L	S	D	Y	V	I	S	S	S	G	G	S	T	A	A	N	P	A	T	S	E	V	L	I	V	R	D	L	G	Y	A	Y	3.49762	0	127
sample	GFTLSDYVISSSGGSTAANPATSEVLIVRDLGYAY	G	F	T	L	S	D	Y	V	I	S	S	S	G	G	S	T	A	A	N	P	A	T	S	E	V	L	I	V	R	D	L	G	Y	A	Y	3.49762	0	127
sample	GFTLSDYVISSSGGSTAANPATSEVLIVRDLGYAY	G	F	T	L	S	D	Y	V	I	S	S	S	G	G	S	T	A	A	N	P	A	T	S	E	V	L	I	V	R	D	L	G	Y	A	Y	3.49762	0	127
sample	GFTLSDYVISSSGGSTAANPATSEVLIVRDLGYAY	G	F	T	L	S	D	Y	V	I	S	S	S	G	G	S	T	A	A	N	P	A	T	S	E	V	L	I	V	R	D	L	G	Y	A	Y	3.49762	0	127
sample	GFTLSDYVISSSGGSTAANPATSEVLIVRDLGYAY	G	F	T	L	S	D	Y	V	I	S	S	S	G	G	S	T	A	A	N	P	A	T	S	E	V	L	I	V	R	D	L	G	Y	A	Y	3.49762	0	127
sample	GFTLSDYVISSSGGSTAANPATSEVLIVRDLGYAY	G	F	T	L	S	D	Y	V	I	S	S	S	G	G	S	T	A	A	N	P	A	T	S	E	V	L	I	V	R	D	L	G	Y	A	Y	3.49762	0	127
sample	GFTLSDYVISSSGGSTAANPATSEVLIVRDLGYAY	G	F	T	L	S	D	Y	V	I	S	S	S	G	G	S	T	A	A	N	P	A	T	S	E	V	L	I	V	R	D	L	G	Y	A	Y	3.49762	0	127
sample	GFTLSDYVISSSGGSTAANPATSEVLIVRDLGYAY	G	F	T	L	S	D	Y	V	I	S	S	S	G	G	S	T	A	A	N	P	A	T	S	E	V	L	I	V	R	D	L	G	Y	A	Y	3.49762	0	127
sample	GFTLSDYVISSSGGSTAANPATSEVLIVRDLGYAY	G	F	T	L	S	D	Y	V	I	S	S	S	G	G	S	T	A	A	N	P	A	T	S	E	V	L	I	V	R	D	L	G	Y	A	Y	3.49762	0	127
sample	GFTLSDYVISSSGGSTAANPATSEVLIVRDLGYAY	G	F	T	L	S	D	Y	V	I	S	S	S	G	G	S	T	A	A	N	P	A	T	S	E	V	L	I	V	R	D	L	G	Y	A	Y	3.49762	0	127
sample	GFTLSDYVISSSGGSTAANPATSEVLIVRDLGYAY	G	F	T	L	S	D	Y	V	I	S	S	S	G	G	S	T	A	A	N	P	A	T	S	E	V	L	I	V	R	D	L	G	Y	A	Y	3.49762	0	127
sample	GFTLSDYVISSSGGSTAANPATSEVLIVRDLGYAY	G	F	T	L	S	D	Y	V	I	S	S	S	G	G	S	T	A	A	N	P	A	T	S	E	V	L	I	V	R	D	L	G	Y	A	Y	3.49762	0	127
sample	GFTLSDYVISSSGGSTAANPATSEVLIVRDLGYAY	G	F	T	L	S	D	Y	V	I	S	S	S	G	G	S	T	A	A	N	P	A	T	S	E	V	L	I	V	R	D	L	G	Y	A	Y	3.49762	0	127
sample	GFTLSDYVISSSGGSTAANPATSEVLIVRDLGYAY	G	F	T	L	S	D	Y	V	I	S	S	S	G	G	S	T	A	A	N	P	A	T	S	E	V	L	I	V	R	D	L	G	Y	A	Y	3.49762	0	127
sample	GFTLSDYVISSSGGSTAANPATSEVLIVRDLGYAY	G	F	T	L	S	D	Y	V	I	S	S	S	G	G	S	T	A	A	N	P	A	T	S	E	V	L	I	V	R	D	L	G	Y	A	Y	3.49762	0	127
sample	GFTLSDYVISSSGGSTAANPATSEVLIVRDLGYAY	G	F	T	L	S	D	Y	V	I	S	S	S	G	G	S	T	A	A	N	P	A	T	S	E	V	L	I	V	R	D	L	G	Y	A	Y	3.49762	0	127
sample	GFTLSDYVISSSGGSTAANPATSEVLIVRDLGYAY	G	F	T	L	S	D	Y	V	I	S	S	S	G	G	S	T	A	A	N	P	A	T	S	E	V	L	I	V	R	D	L	G	Y	A	Y	3.49762	0	127
sample	GFTLSDYVISSSGGSTAANPATSEVLIVRDLGYAY	G	F	T	L	S	D	Y	V	I	S	S	S	G	G	S	T	A	A	N	P	A	T	S	E	V	L	I	V	R	D	L	G	Y	A	Y	3.49762	0	127
sample	GFTLSDYVISSSGGSTAANPATSEVLIVRDLGYAY	G	F	T	L	S	D	Y	V	I	S	S	S	G	G	S	T	A	A	N	P	A	T	S	E	V	L	I	V	R	D	L	G	Y	A	Y	3.49762	0	127
sample	GFTLSDYVISSSGGSTAANPATSEVLIVRDLGYAY	G	F	T	L	S	D	Y	V	I	S	S	S	G	G	S	T	A	A	N	P	A	T	S	E	V	L	I	V	R	D	L	G	Y	A	Y	3.49762	0	127
sample	GFTLSDYVISSSGGSTAANPATSEVLIVRDLGYAY	G	F	T	L	S	D	Y	V	I	S	S	S	G	G	S	T	A	A	N	P	A	T	S	E	V	L	I	V	R	D	L	G	Y	A	Y	3.49762	0	127
sample	GFTLSDYVISSSGGSTAANPATSEVLIVRDLGYAY	G	F	T	L	S	D	Y	V	I	S	S	S	G	G	S	T	A	A	N	P	A	T	S	E	V	L	I	V	R	D	L	G	Y	A	Y	3.49762	0	127
sample	GFTLSDYVISSSGGSTAANPATSEVLIVRDLGYAY	G	F	T	L	S	D	Y	V	I	S	S	S	G	G	S	T	A	A	N	P	A	T	S	E	V	L	I	V	R	D	L	G	Y	A	Y	3.49762	0	127
sample	GFTLSDYVISSSGGSTAANPATSEVLIVRDLGYAY	G	F	T	L	S	D	Y	V	I	S	S	S	G	G	S	T	A	A	N	P	A	T	S	E	V	L	I	V	R	D	L	G	Y	A	Y	3.49762	0	127
sample	GFTLSDYVISSSGGSTAANPATSEVLIVRDLGYAY	G	F	T	L	S	D	Y	V	I	S	S	S	G	G	S	T	A	A	N	P	A	T	S	E	V	L	I	V	R	D	L	G	Y	A	Y	3.49762	0	127
sample	GFTLSDYVISSSGGSTAANPATSEVLIVRDLGYAY	G	F	T	L	S	D	Y	V	I	S	S	S	G	G	S	T	A	A	N	P	A	T	S	E	V	L	I	V	R	D	L	G	Y	A	Y	3.49762	0	127
sample	GFTLSDYVISSSGGSTAANPATSEVLIVRDLGYAY	G	F	T	L	S	D	Y	V	I	S	S	S	G	G	S	T	A	A	N	P	A	T	S	E	V	L	I	V	R	D	L	G	Y	A	Y	3.49762	0	127
sample	GFTLSDYVISSSGGSTAANPATSEVLIVRDLGYAY	G	F	T	L	S	D	Y	V	I	S	S	S	G	G	S	T	A	A	N	P	A	T	S	E	V	L	I	V	R	D	L	G	Y	A	Y	3.49762	0	127
sample	GFTLSDYVISSSGGSTAANPATSEVLIVRDLGYAY	G	F	T	L	S	D	Y	V	I	S	S	S	G	G	S	T	A	A	N	P	A	T	S	E	V	L	I	V	R	D	L	G	Y	A	Y	3.49762	0	127
sample	GFTLSDYVISSSGGSTAANPATSEVLIVRDLGYAY	G	F	T	L	S	D	Y	V	I	S	S	S	G	G	S	T	A	A	N	P	A	T	S	E	V	L	I	V	R	D	L	G	Y	A	Y	3.49762	0	127
sample	GFTLSDYVISSSGGSTAANPATSEVLIVRDLGYAY	G	F	T	L	S	D	Y	V	I	S	S	S	G	G	S	T	A	A	N	P	A	T	S	E	V	L	I	V	R	D	L	G	Y	A	Y	3.49762	0	127
sample	GFTLSDYVISSSGGSTAANPATSEVLIVRDLGYAY	G	F	T	L	S	D	Y	V	I	S	S	S	G	G	S	T	A	A	N	P	A	T	S	E	V	L	I	V	R	D	L	G	Y	A	Y	3.49762	0	127
sample	GFTLSDYVISSSGGSTAANPATSEVLIVRDLGYAY	G	F	T	L	S	D	Y	V	I	S	S	S	G	G	S	T	A	A	N	P	A	T	S	E	V	L	I	V	R	D	L	G	Y	A	Y	3.49762	0	127
sample	GFTLSDYVISSSGGSTAANPATSEVLIVRDLGYAY	G	F	T	L	S	D	Y	V	I	S	S	S	G	G	S	T	A	A	N	P	A	T	S	E	V	L	I	V	R	D	L	G	Y	A	Y	3.49762	0	127
sample	GFTLSDYVISSSGGSTAANPATSEVLIVRDLGYAY	G	F	T	L	S	D	Y	V	I	S	S	S	G	G	S	T	A	A	N	P	A	T	S	E	V	L	I	V	R	D	L	G	Y	A	Y	3.49762	0	127
sample	GFTLSDYVISSSGGSTAANPATSEVLIVRDLGYAY	G	F	T	L	S	D	Y	V	I	S	S	S	G	G	S	T	A	A	N	P	A	T	S	E	V	L	I	V	R	D	L	G	Y	A	Y	3.49762	0	127
sample	GFTLSDYVISSSGGSTAANPATSEVLIVRDLGYAY	G	F	T	L	S	D	Y	V	I	S	S	S	G	G	S	T	A	A	N	P	A	T	S	E	V	L	I	V	R	D	L	G	Y	A	Y	3.49762	0	127
sample	GFTLSDYVISSSGGSTAANPATSEVLIVRDLGYAY	G	F	T	L	S	D	Y	V	I	S	S	S	G	G	S	T	A	A	N	P	A	T	S	E	V	L	I	V	R	D	L	G	Y	A	Y	3.49762	0	127
sample	GFTLSDYVISSSGGSTAANPATSEVLIVRDLGYAY	G	F	T	L	S	D	Y	V	I	S	S	S	G	G	S	T	A	A	N	P	A	T	S	E	V	L	I	V	R	D	L	G	Y	A	Y	3.49762	0	127
sample	GFTLSDYVISSSGGSTAANPATSEVLIVRDLGYAY	G	F	T	L	S	D	Y	V	I	S	S	S	G	G	S	T	A	A	N	P	A	T	S	E	V	L	I	V	R	D	L	G	Y	A	Y	3.49762	0	127
sample	GFTLSDYVISSSGGSTAANPATSEVLIVRDLGYAY	G	F	T	L	S	D	Y	V	I	S	S	S	G	G	S	T	A	A	N	P	A	T	S	E	V	L	I	V	R	D	L	G	Y	A	Y	3.49762	0	127
sample	GFTLSDYVISSSGGSTAANPATSEVLIVRDLGYAY	G	F	T	L	S	D	Y	V	I	S	S	S	G	G	S	T	A	A	N	P	A	T	S	E	V	L	I	V	R	D	L	G	Y	A	Y	3.49762	0	127
sample	GFTLSDYVISSSGGSTAANPATSEVLIVRDLGYAY	G	F	T	L	S	D	Y	V	I	S	S	S	G	G	S	T	A	A	N	P	A	T	S	E	V	L	I	V	R	D	L	G	Y	A	Y	3.49762	0	127
sample	GFTLSDYVISSSGGSTAANPATSEVLIVRDLGYAY	G	F	T	L	S	D	Y	V	I	S	S	S	G	G	S	T	A	A	N	P	A	T	S	E	V	L	I	V	R	D	L	G	Y	A	Y	3.49762	0	127
sample	GFTLSDYVISSSGGSTAANPATSEVLIVRDLGYAY	G	F	T	L	S	D	Y	V	I	S	S	S	G	G	S	T	A	A	N	P	A	T	S	E	V	L	I	V	R	D	L	G	Y	A	Y	3.49762	0	127
sample	GFTLSDYVISSSGGSTAANPATSEVLIVRDLGYAY	G	F	T	L	S	D	Y	V	I	S	S	S	G	G	S	T	A	A	N	P	A	T	S	E	V	L	I	V	R	D	L	G	Y	A	Y	3.49762	0	127
sample	GFTLSDYVISSSGGSTAANPATSEVLIVRDLGYAY	G	F	T	L	S	D	Y	V	I	S	S	S	G	G	S	T	A	A	N	P	A	T	S	E	V	L	I	V	R	D	L	G	Y	A	Y	3.49762	0	127
sample	GFTLSDYVISSSGGSTAANPATSEVLIVRDLGYAY	G	F	T	L	S	D	Y	V	I	S	S	S	G	G	S	T	A	A	N	P	A	T	S	E	V	L	I	V	R	D	L	G	Y	A	Y	3.49762	0	127
sample	GFTLSDYVISSSGGSTAANPATSEVLIVRDLGYAY	G	F	T	L	S	D	Y	V	I	S	S	S	G	G	S	T	A	A	N	P	A	T	S	E	V	L	I	V	R	D	L	G	Y	A	Y	3.49762	0	127
sample	GFTLSDYVISSSGGSTAANPATSEVLIVRDLGYAY	G	F	T	L	S	D	Y	V	I	S	S	S	G	G	S	T	A	A	N	P	A	T	S	E	V	L	I	V	R	D	L	G	Y	A	Y	3.49762	0	127
sample	GFTLSDYVISSSGGSTAANPATSEVLIVRDLGYAY	G	F	T	L	S	D	Y	V	I	S	S	S	G	G	S	T	A	A	N	P	A	T	S	E	V	L	I	V	R	D	L	G	Y	A	Y	3.49762	0	127
sample	GFTLSDYVISSSGGSTAANPATSEVLIVRDLGYAY	G	F	T	L	S	D	Y	V	I	S	S	S	G	G	S	T	A	A	N	P	A	T	S	E	V	L	I	V	R	D	L	G	Y	A	Y	3.49762	0	127
sample	GFTLSDYVISSSGGSTAANPATSEVLIVRDLGYAY	G	F	T	L	S	D	Y	V	I	S	S	S	G	G	S	T	A	A	N	P	A	T	S	E	V	L	I	V	R	D	L	G	Y	A	Y	3.49762	0	127
sample	GFTLSDYVISSSGGSTAANPATSEVLIVRDLGYAY	G	F	T	L	S	D	Y	V	I	S	S	S	G	G	S	T	A	A	N	P	A	T	S	E	V	L	I	V	R	D	L	G	Y	A	Y	3.49762	0	127
sample	GFTLSDYVISSSGGSTAANPATSEVLIVRDLGYAY	G	F	T	L	S	D	Y	V	I	S	S	S	G	G	S	T	A	A	N	P	A	T	S	E	V	L	I	V	R	D	L	G	Y	A	Y	3.49762	0	127
sample	GFTLSDYVISSSGGSTAANPATSEVLIVRDLGYAY	G	F	T	L	S	D	Y	V	I	S	S	S	G	G	S	T	A	A	N	P	A	T	S	E	V	L	I	V	R	D	L	G	Y	A	Y	3.49762	0	127
sample	GFTLSDYVISSSGGSTAANPATSEVLIVRDLGYAY	G	F	T	L	S	D	Y	V	I	S	S	S	G	G	S	T	A	A	N	P	A	T	S	E	V	L	I	V	R	D	L	G	Y	A	Y	3.49762	0	127
sample	GFTLSDYVISSSGGSTAANPATSEVLIVRDLGYAY	G	F	T	L	S	D	Y	V	I	S	S	S	G	G	S	T	A	A	N	P	A	T	S	E	V	L	I	V	R	D	L	G	Y	A	Y	3.49762	0	127
sample	GFTLSDYVISSSGGSTAANPATSEVLIVRDLGYAY	G	F	T	L	S	D	Y	V	I	S	S	S	G	G	S	T	A	A	N	P	A	T	S	E	V	L	I	V	R	D	L	G	Y	A	Y	3.49762	0	127
sample	GFTLSDYVISSSGGSTAANPATSEVLIVRDLGYAY	G	F	T	L	S	D	Y	V	I	S	S	S	G	G	S	T	A	A	N	P	A	T	S	E	V	L	I	V	R	D	L	G	Y	A	Y	3.49762	0	127
sample	GFTLSDYVISSSGGSTAANPATSEVLIVRDLGYAY	G	F	T	L	S	D	Y	V	I	S	S	S	G	G	S	T	A	A	N	P	A	T	S	E	V	L	I	V	R	D	L	G	Y	A	Y	3.49762	0	127
sample	GFTLSDYVISSSGGSTAANPATSEVLIVRDLGYAY	G	F	T	L	S	D	Y	V	I	S	S	S	G	G	S	T	A	A	N	P	A	T	S	E	V	L	I	V	R	D	L	G	Y	A	Y	3.49762	0	127
sample	GFTLSDYVISSSGGSTAANPATSEVLIVRDLGYAY	G	F	T	L	S	D	Y	V	I	S	S	S	G	G	S	T	A	A	N	P	A	T	S	E	V	L	I	V	R	D	L	G	Y	A	Y	3.49762	0	127
sample	GFTLSDYVISSSGGSTAANPATSEVLIVRDLGYAY	G	F	T	L	S	D	Y	V	I	S	S	S	G	G	S	T	A	A	N	P	A	T	S	E	V	L	I	V	R	D	L	G	Y	A	Y	3.49762	0	127
sample	GFTLSDYVISSSGGSTAANPATSEVLIVRDLGYAY	G	F	T	L	S	D	Y	V	I	S	S	S	G	G	S	T	A	A	N	P	A	T	S	E	V	L	I	V	R	D	L	G	Y	A	Y	3.49762	0	127
sample	GFTLSDYVISSSGGSTAANPATSEVLIVRDLGYAY	G	F	T	L	S	D	Y	V	I	S	S	S	G	G	S	T	A	A	N	P	A	T	S	E	V	L	I	V	R	D	L	G	Y	A	Y	3.49762	0	127
sample	GFTLSDYVISSSGGSTAANPATSEVLIVRDLGYAY	G	F	T	L	S	D	Y	V	I	S	S	S	G	G	S	T	A	A	N	P	A	T	S	E	V	L	I	V	R	D	L	G	Y	A	Y	3.49762	0	127
sample	GFTLSDYVISSSGGSTAANPATSEVLIVRDLGYAY	G	F	T	L	S	D	Y	V	I	S	S	S	G	G	S	T	A	A	N	P	A	T	S	E	V	L	I	V	R	D	L	G	Y	A	Y	3.49762	0	127
sample	GFTLSDYVISSSGGSTAANPATSEVLIVRDLGYAY	G	F	T	L	S	D	Y	V	I	S	S	S	G	G	S	T	A	A	N	P	A	T	S	E	V	L	I	V	R	D	L	G	Y	A	Y	3.49762	0	127
sample	GFTLSDYVISSSGGSTAANPATSEVLIVRDLGYAY	G	F	T	L	S	D	Y	V	I	S	S	S	G	G	S	T	A	A	N	P	A	T	S	E	V	L	I	V	R	D	L	G	Y	A	Y	3.49762	0	127
sample	GFTLSDYVISSSGGSTAANPATSEVLIVRDLGYAY	G	F	T	L	S	D	Y	V	I	S	S	S	G	G	S	T	A	A	N	P	A	T	S	E	V	L	I	V	R	D	L	G	Y	A	Y	3.49762	0	127
sample	GFTLSDYVISSSGGSTAANPATSEVLIVRDLGYAY	G	F	T	L	S	D	Y	V	I	S	S	S	G	G	S	T	A	A	N	P	A	T	S	E	V	L	I	V	R	D	L	G	Y	A	Y	3.49762	0	127
sample	GFTLSDYVISSSGGSTAANPATSEVLIVRDLGYAY	G	F	T	L	S	D	Y	V	I	S	S	S	G	G	S	T	A	A	N	P	A	T	S	E	V	L	I	V	R	D	L	G	Y	A	Y	3.49762	0	127
sample	GFTLSDYVISSSGGSTAANPATSEVLIVRDLGYAY	G	F	T	L	S	D	Y	V	I	S	S	S	G	G	S	T	A	A	N	P	A	T	S	E	V	L	I	V	R	D	L	G	Y	A	Y	3.49762	0	127
sample	GFTLSDYVISSSGGSTAANPATSEVLIVRDLGYAY	G	F	T	L	S	D	Y	V	I	S	S	S	G	G	S	T	A	A	N	P	A	T	S	E	V	L	I	V	R	D	L	G	Y	A	Y	3.49762	0	127
sample	GFTLSDYVISSSGGSTAANPATSEVLIVRDLGYAY	G	F	T	L	S	D	Y	V	I	S	S	S	G	G	S	T	A	A	N	P	A	T	S	E	V	L	I	V	R	D	L	G	Y	A	Y	3.49762	0	127
sample	GFTLSDYVISSSGGSTAANPATSEVLIVRDLGYAY	G	F	T	L	S	D	Y	V	I	S	S	S	G	G	S	T	A	A	N	P	A	T	S	E	V	L	I	V	R	D	L	G	Y	A	Y	3.49762	0	127
sample	GFTLSDYVISSSGGSTAANPATSEVLIVRDLGYAY	G	F	T	L	S	D	Y	V	I	S	S	S	G	G	S	T	A	A	N	P	A	T	S	E	V	L	I	V	R	D	L	G	Y	A	Y	3.49762	0	127
sample	GFTLSDYVISSSGGSTAANPATSEVLIVRDLGYAY	G	F	T	L	S	D	Y	V	I	S	S	S	G	G	S	T	A	A	N	P	A	T	S	E	V	L	I	V	R	D	L	G	Y	A	Y	3.49762	0	127
sample	GFTLSDYVISSSGGSTAANPATSEVLIVRDLGYAY	G	F	T	L	S	D	Y	V	I	S	S	S	G	G	S	T	A	A	N	P	A	T	S	E	V	L	I	V	R	D	L	G	Y	A	Y	3.49762	0	127
sample	GFTLSDYVISSSGGSTAANPATSEVLIVRDLGYAY	G	F	T	L	S	D	Y	V	I	S	S	S	G	G	S	T	A	A	N	P	A	T	S	E	V	L	I	V	R	D	L	G	Y	A	Y	3.49762	0	127
sample	GFTLSDYVISSSGGSTAANPATSEVLIVRDLGYAY	G	F	T	L	S	D	Y	V	I	S	S	S	G	G	S	T	A	A	N	P	A	T	S	E	V	L	I	V	R	D	L	G	Y	A	Y	3.49762	0	127
sample	GFTLSDYVISSSGGSTAANPATSEVLIVRDLGYAY	G	F	T	L	S	D	Y	V	I	S	S	S	G	G	S	T	A	A	N	P	A	T	S	E	V	L	I	V	R	D	L	G	Y	A	Y	3.49762	0	127
sample	GFTLSDYVISSSGGSTAANPATSEVLIVRDLGYAY	G	F	T	L	S	D	Y	V	I	S	S	S	G	G	S	T	A	A	N	P	A	T	S	E	V	L	I	V	R	D	L	G	Y	A	Y	3.49762	0	127
sample	GFTLSDYVISSSGGSTAANPATSEVLIVRDLGYAY	G	F	T	L	S	D	Y	V	I	S	S	S	G	G	S	T	A	A	N	P	A	T	S	E	V	L	I	V	R	D	L	G	Y	A	Y	3.49762	0	127
sample	GFTLSDYVISSSGGSTAANPATSEVLIVRDLGYAY	G	F	T	L	S	D	Y	V	I	S	S	S	G	G	S	T	A	A	N	P	A	T	S	E	V	L	I	V	R	D	L	G	Y	A	Y	3.49762	0	127
sample	GFTLSDYVISSSGGSTAANPATSEVLIVRDLGYAY	G	F	T	L	S	D	Y	V	I	S	S	S	G	G	S	T	A	A	N	P	A	T	S	E	V	L	I	V	R	D	L	G	Y	A	Y	3.49762	0	127
sample	GFTLSDYVISSSGGSTAANPATSEVLIVRDLGYAY	G	F	T	L	S	D	Y	V	I	S	S	S	G	G	S	T	A	A	N	P	A	T	S	E	V	L	I	V	R	D	L	G	Y	A	Y	3.49762	0	127
sample	GFTLSDYVISSSGGSTAANPATSEVLIVRDLGYAY	G	F	T	L	S	D	Y	V	I	S	S	S	G	G	S	T	A	A	N	P	A	T	S	E	V	L	I	V	R	D	L	G	Y	A	Y	3.49762	0	127
sample	GFTLSDYVISSSGGSTAANPATSEVLIVRDLGYAY	G	F	T	L	S	D	Y	V	I	S	S	S	G	G	S	T	A	A	N	P	A	T	S	E	V	L	I	V	R	D	L	G	Y	A	Y	3.49762	0	127
sample	GFTLSDYVISSSGGSTAANPATSEVLIVRDLGYAY	G	F	T	L	S	D	Y	V	I	S	S	S	G	G	S	T	A	A	N	P	A	T	S	E	V	L	I	V	R	D	L	G	Y	A	Y	3.49762	0	127
sample	GFTLSDYVISSSGGSTAANPATSEVLIVRDLGYAY	G	F	T	L	S	D	Y	V	I	S	S	S	G	G	S	T	A	A	N	P	A	T	S	E	V	L	I	V	R	D	L	G	Y	A	Y	3.49762	0	127
sample	GFTLSDYVISSSGGSTAANPATSEVLIVRDLGYAY	G	F	T	L	S	D	Y	V	I	S	S	S	G	G	S	T	A	A	N	P	A	T	S	E	V	L	I	V	R	D	L	G	Y	A	Y	3.49762	0	127
sample	GFTLSDYVISSSGGSTAANPATSEVLIVRDLGYAY	G	F	T	L	S	D	Y	V	I	S	S	S	G	G	S	T	A	A	N	P	A	T	S	E	V	L	I	V	R	D	L	G	Y	A	Y	3.49762	0	127
sample	GFTLSDYVISSSGGSTAANPATSEVLIVRDLGYAY	G	F	T	L	S	D	Y	V	I	S	S	S	G	G	S	T	A	A	N	P	A	T	S	E	V	L	I	V	R	D	L	G	Y	A	Y	3.49762	0	127
sample	GFTLSDYVISSSGGSTAANPATSEVLIVRDLGYAY	G	F	T	L	S	D	Y	V	I	S	S	S	G	G	S	T	A	A	N	P	A	T	S	E	V	L	I	V	R	D	L	G	Y	A	Y	3.49762	0	127
sample	GFTLSDYVISSSGGSTAANPATSEVLIVRDLGYAY	G	F	T	L	S	D	Y	V	I	S	S	S	G	G	S	T	A	A	N	P	A	T	S	E	V	L	I	V	R	D	L	G	Y	A	Y	3.49762	0	127
sample	GFTLSDYVISSSGGSTAANPATSEVLIVRDLGYAY	G	F	T	L	S	D	Y	V	I	S	S	S	G	G	S	T	A	A	N	P	A	T	S	E	V	L	I	V	R	D	L	G	Y	A	Y	3.49762	0	127
sample	GFTLSDYVISSSGGSTAANPATSEVLIVRDLGYAY	G	F	T	L	S	D	Y	V	I	S	S	S	G	G	S	T	A	A	N	P	A	T	S	E	V	L	I	V	R	D	L	G	Y	A	Y	3.49762	0	127
sample	GFTLSDYVISSSGGSTAANPATSEVLIVRDLGYAY	G	F	T	L	S	D	Y	V	I	S	S	S	G	G	S	T	A	A	N	P	A	T	S	E	V	L	I	V	R	D	L	G	Y	A	Y	3.49762	0	127
sample	GFTLSDYVISSSGGSTAANPATSEVLIVRDLGYAY	G	F	T	L	S	D	Y	V	I	S	S	S	G	G	S	T	A	A	N	P	A	T	S	E	V	L	I	V	R	D	L	G	Y	A	Y	3.49762	0	127
sample	GFTLSDYVISSSGGSTAANPATSEVLIVRDLGYAY	G	F	T	L	S	D	Y	V	I	S	S	S	G	G	S	T	A	A	N	P	A	T	S	E	V	L	I	V	R	D	L	G	Y	A	Y	3.49762	0	127
sample	GFTLSDYVISSSGGSTAANPATSEVLIVRDLGYAY	G	F	T	L	S	D	Y	V	I	S	S	S	G	G	S	T	A	A	N	P	A	T	S	E	V	L	I	V	R	D	L	G	Y	A	Y	3.49762	0	127
sample	GFTLSDYVISSSGGSTAANPATSEVLIVRDLGYAY	G	F	T	L	S	D	Y	V	I	S	S	S	G	G	S	T	A	A	N	P	A	T	S	E	V	L	I	V	R	D	L	G	Y	A	Y	3.49762	0	127
sample	GFTLSDYVISSSGGSTAANPATSEVLIVRDLGYAY	G	F	T	L	S	D	Y	V	I	S	S	S	G	G	S	T	A	A	N	P	A	T	S	E	V	L	I	V	R	D	L	G	Y	A	Y	3.49762	0	127
sample	GFTLSDYVISSSGGSTAANPATSEVLIVRDLGYAY	G	F	T	L	S	D	Y	V	I	S	S	S	G	G	S	T	A	A	N	P	A	T	S	E	V	L	I	V	R	D	L	G	Y	A	Y	3.49762	0	127
sample	GFTLSDYVISSSGGSTAANPATSEVLIVRDLGYAY	G	F	T	L	S	D	Y	V	I	S	S	S	G	G	S	T	A	A	N	P	A	T	S	E	V	L	I	V	R	D	L	G	Y	A	Y	3.49762	0	127
sample	GFTLSDYVISSSGGSTAANPATSEVLIVRDLGYAY	G	F	T	L	S	D	Y	V	I	S	S	S	G	G	S	T	A	A	N	P	A	T	S	E	V	L	I	V	R	D	L	G	Y	A	Y	3.49762	0	127
sample	GFTLSDYVISSSGGSTAANPATSEVLIVRDLGYAY	G	F	T	L	S	D	Y	V	I	S	S	S	G	G	S	T	A	A	N	P	A	T	S	E	V	L	I	V	R	D	L	G	Y	A	Y	3.49762	0	127
sample	GFTLSDYVISSSGGSTAANPATSEVLIVRDLGYAY	G	F	T	L	S	D	Y	V	I	S	S	S	G	G	S	T	A	A	N	P	A	T	S	E	V	L	I	V	R	D	L	G	Y	A	Y	3.49762	0	127
sample	GFTLSDYVISSSGGSTAANPATSEVLIVRDLGYAY	G	F	T	L	S	D	Y	V	I	S	S	S	G	G	S	T	A	A	N	P	A	T	S	E	V	L	I	V	R	D	L	G	Y	A	Y	3.49762	0	127
sample	GFTLSDYVISSSGGSTAANPATSEVLIVRDLGYAY	G	F	T	L	S	D	Y	V	I	S	S	S	G	G	S	T	A	A	N	P	A	T	S	E	V	L	I	V	R	D	L	G	Y	A	Y	3.49762	0	127
sample	GFTLSDYVISSSGGSTAANPATSEVLIVRDLGYAY	G	F	T	L	S	D	Y	V	I	S	S	S	G	G	S	T	A	A	N	P	A	T	S	E	V	L	I	V	R	D	L	G	Y	A	Y	3.49762	0	127
sample	GFTLSDYVISSSGGSTAANPATSEVLIVRDLGYAY	G	F	T	L	S	D	Y	V	I	S	S	S	G	G	S	T	A	A	N	P	A	T	S	E	V	L	I	V	R	D	L	G	Y	A	Y	3.49762	0	127
sample	GFTLSDYVISSSGGSTAANPATSEVLIVRDLGYAY	G	F	T	L	S	D	Y	V	I	S	S	S	G	G	S	T	A	A	N	P	A	T	S	E	V	L	I	V	R	D	L	G	Y	A	Y	3.49762	0	127
sample	GFTLSDYVISSSGGSTAANPATSEVLIVRDLGYAY	G	F	T	L	S	D	Y	V	I	S	S	S	G	G	S	T	A	A	N	P	A	T	S	E	V	L	I	V	R	D	L	G	Y	A	Y	3.49762	0	127
sample	GFTLSDYVISSSGGSTAANPATSEVLIVRDLGYAY	G	F	T	L	S	D	Y	V	I	S	S	S	G	G	S	T	A	A	N	P	A	T	S	E	V	L	I	V	R	D	L	G	Y	A	Y	3.49762	0	127
sample	GFTLSDYVISSSGGSTAANPATSEVLIVRDLGYAY	G	F	T	L	S	D	Y	V	I	S	S	S	G	G	S	T	A	A	N	P	A	T	S	E	V	L	I	V	R	D	L	G	Y	A	Y	3.49762	0	127
sample	GFTLSDYVISSSGGSTAANPATSEVLIVRDLGYAY	G	F	T	L	S	D	Y	V	I	S	S	S	G	G	S	T	A	A	N	P	A	T	S	E	V	L	I	V	R	D	L	G	Y	A	Y	3.49762	0	127
sample	GFTLSDYVISSSGGSTAANPATSEVLIVRDLGYAY	G	F	T	L	S	D	Y	V	I	S	S	S	G	G	S	T	A	A	N	P	A	T	S	E	V	L	I	V	R	D	L	G	Y	A	Y	3.49762	0	127
sample	GFTLSDYVISSSGGSTAANPATSEVLIVRDLGYAY	G	F	T	L	S	D	Y	V	I	S	S	S	G	G	S	T	A	A	N	P	A	T	S	E	V	L	I	V	R	D	L	G	Y	A	Y	3.49762	0	127
sample	GFTLSDYVISSSGGSTAANPATSEVLIVRDLGYAY	G	F	T	L	S	D	Y	V	I	S	S	S	G	G	S	T	A	A	N	P	A	T	S	E	V	L	I	V	R	D	L	G	Y	A	Y	3.49762	0	127
sample	GFTLSDYVISSSGGSTAANPATSEVLIVRDLGYAY	G	F	T	L	S	D	Y	V	I	S	S	S	G	G	S	T	A	A	N	P	A	T	S	E	V	L	I	V	R	D	L	G	Y	A	Y	3.49762	0	127
sample	GFTLSDYVISSSGGSTAANPATSEVLIVRDLGYAY	G	F	T	L	S	D	Y	V	I	S	S	S	G	G	S	T	A	A	N	P	A	T	S	E	V	L	I	V	R	D	L	G	Y	A	Y	3.49762	0	127
sample	GFTLSDYVISSSGGSTAANPATSEVLIVRDLGYAY	G	F	T	L	S	D	Y	V	I	S	S	S	G	G	S	T	A	A	N	P	A	T	S	E	V	L	I	V	R	D	L	G	Y	A	Y	3.49762	0	127
sample	GFTLSDYVISSSGGSTAANPATSEVLIVRDLGYAY	G	F	T	L	S	D	Y	V	I	S	S	S	G	G	S	T	A	A	N	P	A	T	S	E	V	L	I	V	R	D	L	G	Y	A	Y	3.49762	0	127
sample	GFTLSDYVISSSGGSTAANPATSEVLIVRDLGYAY	G	F	T	L	S	D	Y	V	I	S	S	S	G	G	S	T	A	A	N	P	A	T	S	E	V	L	I	V	R	D	L	G	Y	A	Y	3.49762	0	127
sample	GFTLSDYVISSSGGSTAANPATSEVLIVRDLGYAY	G	F	T	L	S	D	Y	V	I	S	S	S	G	G	S	T	A	A	N	P	A	T	S	E	V	L	I	V	R	D	L	G	Y	A	Y	3.49762	0	127
sample	GFTLSDYVISSSGGSTAANPATSEVLIVRDLGYAY	G	F	T	L	S	D	Y	V	I	S	S	S	G	G	S	T	A	A	N	P	A	T	S	E	V	L	I	V	R	D	L	G	Y	A	Y	3.49762	0	127
sample	GFTLSDYVISSSGGSTAANPATSEVLIVRDLGYAY	G	F	T	L	S	D	Y	V	I	S	S	S	G	G	S	T	A	A	N	P	A	T	S	E	V	L	I	V	R	D	L	G	Y	A	Y	3.49762	0	127
sample	GFTLSDYVISSSGGSTAANPATSEVLIVRDLGYAY	G	F	T	L	S	D	Y	V	I	S	S	S	G	G	S	T	A	A	N	P	A	T	S	E	V	L	I	V	R	D	L	G	Y	A	Y	3.49762	0	127
sample	GFTLSDYVISSSGGSTAANPATSEVLIVRDLGYAY	G	F	T	L	S	D	Y	V	I	S	S	S	G	G	S	T	A	A	N	P	A	T	S	E	V	L	I	V	R	D	L	G	Y	A	Y	3.49762	0	127
sample	GFTLSDYVISSSGGSTAANPATSEVLIVRDLGYAY	G	F	T	L	S	D	Y	V	I	S	S	S	G	G	S	T	A	A	N	P	A	T	S	E	V	L	I	V	R	D	L	G	Y	A	Y	3.49762	0	127
sample	GFTLSDYVISSSGGSTAANPATSEVLIVRDLGYAY	G	F	T	L	S	D	Y	V	I	S	S	S	G	G	S	T	A	A	N	P	A	T	S	E	V	L	I	V	R	D	L	G	Y	A	Y	3.49762	0	127
sample	GFTLSDYVISSSGGSTAANPATSEVLIVRDLGYAY	G	F	T	L	S	D	Y	V	I	S	S	S	G	G	S	T	A	A	N	P	A	T	S	E	V	L	I	V	R	D	L	G	Y	A	Y	3.49762	0	127
sample	GFTLSDYVISSSGGSTAANPATSEVLIVRDLGYAY	G	F	T	L	S	D	Y	V	I	S	S	S	G	G	S	T	A	A	N	P	A	T	S	E	V	L	I	V	R	D	L	G	Y	A	Y	3.49762	0	127
sample	GFTLSDYVISSSGGSTAANPATSEVLIVRDLGYAY	G	F	T	L	S	D	Y	V	I	S	S	S	G	G	S	T	A	A	N	P	A	T	S	E	V	L	I	V	R	D	L	G	Y	A	Y	3.49762	0	127
sample	GFTLSDYVISSSGGSTAANPATSEVLIVRDLGYAY	G	F	T	L	S	D	Y	V	I	S	S	S	G	G	S	T	A	A	N	P	A	T	S	E	V	L	I	V	R	D	L	G	Y	A	Y	3.49762	0	127
sample	GFTLSDYVISSSGGSTAANPATSEVLIVRDLGYAY	G	F	T	L	S	D	Y	V	I	S	S	S	G	G	S	T	A	A	N	P	A	T	S	E	V	L	I	V	R	D	L	G	Y	A	Y	3.49762	0	127
sample	GFTLSDYVISSSGGSTAANPATSEVLIVRDLGYAY	G	F	T	L	S	D	Y	V	I	S	S	S	G	G	S	T	A	A	N	P	A	T	S	E	V	L	I	V	R	D	L	G	Y	A	Y	3.49762	0	127
sample	GFTLSDYVISSSGGSTAANPATSEVLIVRDLGYAY	G	F	T	L	S	D	Y	V	I	S	S	S	G	G	S	T	A	A	N	P	A	T	S	E	V	L	I	V	R	D	L	G	Y	A	Y	3.49762	0	127
sample	GFTLSDYVISSSGGSTAANPATSEVLIVRDLGYAY	G	F	T	L	S	D	Y	V	I	S	S	S	G	G	S	T	A	A	N	P	A	T	S	E	V	L	I	V	R	D	L	G	Y	A	Y	3.49762	0	127
sample	GFTLSDYVISSSGGSTAANPATSEVLIVRDLGYAY	G	F	T	L	S	D	Y	V	I	S	S	S	G	G	S	T	A	A	N	P	A	T	S	E	V	L	I	V	R	D	L	G	Y	A	Y	3.49762	0	127
sample	GFTLSDYVISSSGGSTAANPATSEVLIVRDLGYAY	G	F	T	L	S	D	Y	V	I	S	S	S	G	G	S	T	A	A	N	P	A	T	S	E	V	L	I	V	R	D	L	G	Y	A	Y	3.49762	0	127
sample	GFTLSDYVISSSGGSTAANPATSEVLIVRDLGYAY	G	F	T	L	S	D	Y	V	I	S	S	S	G	G	S	T	A	A	N	P	A	T	S	E	V	L	I	V	R	D	L	G	Y	A	Y	3.49762	0	127
sample	GFTLSDYVISSSGGSTAANPATSEVLIVRDLGYAY	G	F	T	L	S	D	Y	V	I	S	S	S	G	G	S	T	A	A	N	P	A	T	S	E	V	L	I	V	R	D	L	G	Y	A	Y	3.49762	0	127
sample	GFTLSDYVISSSGGSTAANPATSEVLIVRDLGYAY	G	F	T	L	S	D	Y	V	I	S	S	S	G	G	S	T	A	A	N	P	A	T	S	E	V	L	I	V	R	D	L	G	Y	A	Y	3.49762	0	127
sample	GFTLSDYVISSSGGSTAANPATSEVLIVRDLGYAY	G	F	T	L	S	D	Y	V	I	S	S	S	G	G	S	T	A	A	N	P	A	T	S	E	V	L	I	V	R	D	L	G	Y	A	Y	3.49762	0	127
sample	GFTLSDYVISSSGGSTAANPATSEVLIVRDLGYAY	G	F	T	L	S	D	Y	V	I	S	S	S	G	G	S	T	A	A	N	P	A	T	S	E	V	L	I	V	R	D	L	G	Y	A	Y	3.49762	0	127
sample	GFTLSDYVISSSGGSTAANPATSEVLIVRDLGYAY	G	F	T	L	S	D	Y	V	I	S	S	S	G	G	S	T	A	A	N	P	A	T	S	E	V	L	I	V	R	D	L	G	Y	A	Y	3.49762	0	127
sample	GFTLSDYVISSSGGSTAANPATSEVLIVRDLGYAY	G	F	T	L	S	D	Y	V	I	S	S	S	G	G	S	T	A	A	N	P	A	T	S	E	V	L	I	V	R	D	L	G	Y	A	Y	3.49762	0	127
sample	GFTLSDYVISSSGGSTAANPATSEVLIVRDLGYAY	G	F	T	L	S	D	Y	V	I	S	S	S	G	G	S	T	A	A	N	P	A	T	S	E	V	L	I	V	R	D	L	G	Y	A	Y	3.49762	0	127
sample	GFTLSDYVISSSGGSTAANPATSEVLIVRDLGYAY	G	F	T	L	S	D	Y	V	I	S	S	S	G	G	S	T	A	A	N	P	A	T	S	E	V	L	I	V	R	D	L	G	Y	A	Y	3.49762	0	127
sample	GFTLSDYVISSSGGSTAANPATSEVLIVRDLGYAY	G	F	T	L	S	D	Y	V	I	S	S	S	G	G	S	T	A	A	N	P	A	T	S	E	V	L	I	V	R	D	L	G	Y	A	Y	3.49762	0	127
sample	GFTLSDYVISSSGGSTAANPATSEVLIVRDLGYAY	G	F	T	L	S	D	Y	V	I	S	S	S	G	G	S	T	A	A	N	P	A	T	S	E	V	L	I	V	R	D	L	G	Y	A	Y	3.49762	0	127
sample	GFTLSDYVISSSGGSTAANPATSEVLIVRDLGYAY	G	F	T	L	S	D	Y	V	I	S	S	S	G	G	S	T	A	A	N	P	A	T	S	E	V	L	I	V	R	D	L	G	Y	A	Y	3.49762	0	127
sample	GFTLSDYVISSSGGSTAANPATSEVLIVRDLGYAY	G	F	T	L	S	D	Y	V	I	S	S	S	G	G	S	T	A	A	N	P	A	T	S	E	V	L	I	V	R	D	L	G	Y	A	Y	3.49762	0	127
sample	GFTLSDYVISSSGGSTAANPATSEVLIVRDLGYAY	G	F	T	L	S	D	Y	V	I	S	S	S	G	G	S	T	A	A	N	P	A	T	S	E	V	L	I	V	R	D	L	G	Y	A	Y	3.49762	0	127
sample	GFTLSDYVISSSGGSTAANPATSEVLIVRDLGYAY	G	F	T	L	S	D	Y	V	I	S	S	S	G	G	S	T	A	A	N	P	A	T	S	E	V	L	I	V	R	D	L	G	Y	A	Y	3.49762	0	127
sample	GFTLSDYVISSSGGSTAANPATSEVLIVRDLGYAY	G	F	T	L	S	D	Y	V	I	S	S	S	G	G	S	T	A	A	N	P	A	T	S	E	V	L	I	V	R	D	L	G	Y	A	Y	3.49762	0	127
sample	GFTLSDYVISSSGGSTAANPATSEVLIVRDLGYAY	G	F	T	L	S	D	Y	V	I	S	S	S	G	G	S	T	A	A	N	P	A	T	S	E	V	L	I	V	R	D	L	G	Y	A	Y	3.49762	0	127
sample	GFTLSDYVISSSGGSTAANPATSEVLIVRDLGYAY	G	F	T	L	S	D	Y	V	I	S	S	S	G	G	S	T	A	A	N	P	A	T	S	E	V	L	I	V	R	D	L	G	Y	A	Y	3.49762	0	127
sample	GFTLSDYVISSSGGSTAANPATSEVLIVRDLGYAY	G	F	T	L	S	D	Y	V	I	S	S	S	G	G	S	T	A	A	N	P	A	T	S	E	V	L	I	V	R	D	L	G	Y	A	Y	3.49762	0	127
sample	GFTLSDYVISSSGGSTAANPATSEVLIVRDLGYAY	G	F	T	L	S	D	Y	V	I	S	S	S	G	G	S	T	A	A	N	P	A	T	S	E	V	L	I	V	R	D	L	G	Y	A	Y	3.49762	0	127
sample	GFTLSDYVISSSGGSTAANPATSEVLIVRDLGYAY	G	F	T	L	S	D	Y	V	I	S	S	S	G	G	S	T	A	A	N	P	A	T	S	E	V	L	I	V	R	D	L	G	Y	A	Y	3.49762	0	127
sample	GFTLSDYVISSSGGSTAANPATSEVLIVRDLGYAY	G	F	T	L	S	D	Y	V	I	S	S	S	G	G	S	T	A	A	N	P	A	T	S	E	V	L	I	V	R	D	L	G	Y	A	Y	3.49762	0	127
sample	GFTLSDYVISSSGGSTAANPATSEVLIVRDLGYAY	G	F	T	L	S	D	Y	V	I	S	S	S	G	G	S	T	A	A	N	P	A	T	S	E	V	L	I	V	R	D	L	G	Y	A	Y	3.49762	0	127
sample	GFTLSDYVISSSGGSTAANPATSEVLIVRDLGYAY	G	F	T	L	S	D	Y	V	I	S	S	S	G	G	S	T	A	A	N	P	A	T	S	E	V	L	I	V	R	D	L	G	Y	A	Y	3.49762	0	127
sample	GFTLSDYVISSSGGSTAANPATSEVLIVRDLGYAY	G	F	T	L	S	D	Y	V	I	S	S	S	G	G	S	T	A	A	N	P	A	T	S	E	V	L	I	V	R	D	L	G	Y	A	Y	3.49762	0	127
sample	GFTLSDYVISSSGGSTAANPATSEVLIVRDLGYAY	G	F	T	L	S	D	Y	V	I	S	S	S	G	G	S	T	A	A	N	P	A	T	S	E	V	L	I	V	R	D	L	G	Y	A	Y	3.49762	0	127
sample	GFTLSDYVISSSGGSTAANPATSEVLIVRDLGYAY	G	F	T	L	S	D	Y	V	I	S	S	S	G	G	S	T	A	A	N	P	A	T	S	E	V	L	I	V	R	D	L	G	Y	A	Y	3.49762	0	127
[truncated: 12,224 more rows]

## Sheet: top100 SUMO
												name	VARIABLE HEAVY			CDR LIABILITIES 3D (in silico)				CDR PTMs (in silico)	IN SILICO PHYSCHEM
name	source	SEQUENCES	FR1	CDR1	FR2	CDR2	FR3	CDR3	FR4	CDR123	VHH		MOST SIMILAR GERMLINE	SEQ-ID	SEQ-ID FW	NON-CANONICAL CYS	MET OXIDATION	DEAMIDATION	ISOMERIZATION	N-GLYCOSYDATION	plFv 3D	Hydrophobicity (schr)	CDR Hydrophobicity (schr)	CDR Positive Patches (schr)
cluster3_top001	S2	GFTFSDYAISSSGGSTAANPATSTVLIVRDLGYAY	EVQLLESGGGVVQPGGSLRLSCAAS	GFTFSDYA	MGWFRQAPGKEREFVSA	ISSSGGST	YYADSVKGRFTISRDNAKNTVYLQMNSLRAEDTAVYYC	AANPATSTVLIVRDLGYAY	WGQGTLVTVSS	GFTFSDYAISSSGGSTAANPATSTVLIVRDLGYAY	EVQLLESGGGVVQPGGSLRLSCAASGFTFSDYAMGWFRQAPGKEREFVSAISSSGGSTYYADSVKGRFTISRDNAKNTVYLQMNSLRAEDTAVYYCAANPATSTVLIVRDLGYAYWGQGTLVTVSS	cluster3_top001	IGHV3-23*01-V-REGION	87.611	91.25	0	0	0	1	0	6.3667	87.9496	59.7386	224.009
cluster3_top002	S2	GFTFSSYAISSSGGSTAANPATSTVLIVRDLGYAY	EVQLLESGGGVVQPGGSLRLSCAAS	GFTFSSYA	MGWFRQAPGKEREFVSA	ISSSGGST	YYADSVKGRFTISRDNAKNTVYLQMNSLRAEDTAVYYC	AANPATSTVLIVRDLGYAY	WGQGTLVTVSS	GFTFSSYAISSSGGSTAANPATSTVLIVRDLGYAY	EVQLLESGGGVVQPGGSLRLSCAASGFTFSSYAMGWFRQAPGKEREFVSAISSSGGSTYYADSVKGRFTISRDNAKNTVYLQMNSLRAEDTAVYYCAANPATSTVLIVRDLGYAYWGQGTLVTVSS	cluster3_top002	IGHV3-23*01-V-REGION	88.496	91.25	0	0	0	1	0	7.95752	96.5691	61.7837	247.274
cluster3_top003	S2	GRTFSDYAISSSGGSTAANPATSTVLIVRDLGYAY	EVQLLESGGGVVQPGGSLRLSCAAS	GRTFSDYA	MGWFRQAPGKEREFVSA	ISSSGGST	YYADSVKGRFTISRDNAKNTVYLQMNSLRAEDTAVYYC	AANPATSTVLIVRDLGYAY	WGQGTLVTVSS	GRTFSDYAISSSGGSTAANPATSTVLIVRDLGYAY	EVQLLESGGGVVQPGGSLRLSCAASGRTFSDYAMGWFRQAPGKEREFVSAISSSGGSTYYADSVKGRFTISRDNAKNTVYLQMNSLRAEDTAVYYCAANPATSTVLIVRDLGYAYWGQGTLVTVSS	cluster3_top003	IGHV3-23*01-V-REGION	86.726	91.25	0	0	0	1	0	7.94287	89.5283	55.65	315.613
cluster3_top004	S2	GFTFSDYAISSSGGSTAANPATSEVLIVRDLGYAY	EVQLLESGGGVVQPGGSLRLSCAAS	GFTFSDYA	MGWFRQAPGKEREFVSA	ISSSGGST	YYADSVKGRFTISRDNAKNTVYLQMNSLRAEDTAVYYC	AANPATSEVLIVRDLGYAY	WGQGTLVTVSS	GFTFSDYAISSSGGSTAANPATSEVLIVRDLGYAY	EVQLLESGGGVVQPGGSLRLSCAASGFTFSDYAMGWFRQAPGKEREFVSAISSSGGSTYYADSVKGRFTISRDNAKNTVYLQMNSLRAEDTAVYYCAANPATSEVLIVRDLGYAYWGQGTLVTVSS	cluster3_top004	IGHV3-23*01-V-REGION	87.611	91.25	0	0	0	1	0	4.90674	91.9573	63.5877	169.612
cluster3_top005	S2	GFTLSSYAISSSGGSTAANPATSTVLIVRDLGYAY	EVQLLESGGGVVQPGGSLRLSCAAS	GFTLSSYA	MGWFRQAPGKEREFVSA	ISSSGGST	YYADSVKGRFTISRDNAKNTVYLQMNSLRAEDTAVYYC	AANPATSTVLIVRDLGYAY	WGQGTLVTVSS	GFTLSSYAISSSGGSTAANPATSTVLIVRDLGYAY	EVQLLESGGGVVQPGGSLRLSCAASGFTLSSYAMGWFRQAPGKEREFVSAISSSGGSTYYADSVKGRFTISRDNAKNTVYLQMNSLRAEDTAVYYCAANPATSTVLIVRDLGYAYWGQGTLVTVSS	cluster3_top005	IGHV3-23*01-V-REGION	87.611	91.25	0	0	0	1	0	7.94287	141.443	64.8193	234.128
cluster3_top006	S2	GFTFSDYAISSSGGNTAANPATSTVLIVRDLGYAY	EVQLLESGGGVVQPGGSLRLSCAAS	GFTFSDYA	MGWFRQAPGKEREFVSA	ISSSGGNT	YYADSVKGRFTISRDNAKNTVYLQMNSLRAEDTAVYYC	AANPATSTVLIVRDLGYAY	WGQGTLVTVSS	GFTFSDYAISSSGGNTAANPATSTVLIVRDLGYAY	EVQLLESGGGVVQPGGSLRLSCAASGFTFSDYAMGWFRQAPGKEREFVSAISSSGGNTYYADSVKGRFTISRDNAKNTVYLQMNSLRAEDTAVYYCAANPATSTVLIVRDLGYAYWGQGTLVTVSS	cluster3_top006	IGHV3-23*01-V-REGION	86.726	91.25	0	0	1	1	0	6.354	90.2302	68.8385	287.564
cluster3_top007	S2	GFTLSDYAISSSGGSTAANPATSEVLIVRDLGYAY	EVQLLESGGGVVQPGGSLRLSCAAS	GFTLSDYA	MGWFRQAPGKEREFVSA	ISSSGGST	YYADSVKGRFTISRDNAKNTVYLQMNSLRAEDTAVYYC	AANPATSEVLIVRDLGYAY	WGQGTLVTVSS	GFTLSDYAISSSGGSTAANPATSEVLIVRDLGYAY	EVQLLESGGGVVQPGGSLRLSCAASGFTLSDYAMGWFRQAPGKEREFVSAISSSGGSTYYADSVKGRFTISRDNAKNTVYLQMNSLRAEDTAVYYCAANPATSEVLIVRDLGYAYWGQGTLVTVSS	cluster3_top007	IGHV3-23*01-V-REGION	86.726	91.25	0	0	0	1	0	4.86865	81.4809	54.6065	152.859
cluster3_top008	S2	GRTFSSYAISSSGGSTAANPATSTVLIVRDLGYAY	EVQLLESGGGVVQPGGSLRLSCAAS	GRTFSSYA	MGWFRQAPGKEREFVSA	ISSSGGST	YYADSVKGRFTISRDNAKNTVYLQMNSLRAEDTAVYYC	AANPATSTVLIVRDLGYAY	WGQGTLVTVSS	GRTFSSYAISSSGGSTAANPATSTVLIVRDLGYAY	EVQLLESGGGVVQPGGSLRLSCAASGRTFSSYAMGWFRQAPGKEREFVSAISSSGGSTYYADSVKGRFTISRDNAKNTVYLQMNSLRAEDTAVYYCAANPATSTVLIVRDLGYAYWGQGTLVTVSS	cluster3_top008	IGHV3-23*01-V-REGION	87.611	91.25	0	0	0	1	0	8.48486	77.0919	56.6609	375.672
cluster3_top009	sample	GFTFSSYAISSSGGSTAANPATSEVLIVRDLGYAY	EVQLLESGGGVVQPGGSLRLSCAAS	GFTFSSYA	MGWFRQAPGKEREFVSA	ISSSGGST	YYADSVKGRFTISRDNAKNTVYLQMNSLRAEDTAVYYC	AANPATSEVLIVRDLGYAY	WGQGTLVTVSS	GFTFSSYAISSSGGSTAANPATSEVLIVRDLGYAY	EVQLLESGGGVVQPGGSLRLSCAASGFTFSSYAMGWFRQAPGKEREFVSAISSSGGSTYYADSVKGRFTISRDNAKNTVYLQMNSLRAEDTAVYYCAANPATSEVLIVRDLGYAYWGQGTLVTVSS	cluster3_top009	IGHV3-23*01-V-REGION	88.496	91.25	0	0	0	1	0	6.34131	120.685	63.8311	218.593
cluster3_top010	S2	GRTFSDYAISSSGGSTAANPATSEVLIVRDLGYAY	EVQLLESGGGVVQPGGSLRLSCAAS	GRTFSDYA	MGWFRQAPGKEREFVSA	ISSSGGST	YYADSVKGRFTISRDNAKNTVYLQMNSLRAEDTAVYYC	AANPATSEVLIVRDLGYAY	WGQGTLVTVSS	GRTFSDYAISSSGGSTAANPATSEVLIVRDLGYAY	EVQLLESGGGVVQPGGSLRLSCAASGRTFSDYAMGWFRQAPGKEREFVSAISSSGGSTYYADSVKGRFTISRDNAKNTVYLQMNSLRAEDTAVYYCAANPATSEVLIVRDLGYAYWGQGTLVTVSS	cluster3_top010	IGHV3-23*01-V-REGION	86.726	91.25	0	0	0	1	0	6.48096	61.6522	41.8688	314.072
cluster3_top011	sample	GFTLSDYAISSSGGNTAANPATSTVLIVRDLGYAY	EVQLLESGGGVVQPGGSLRLSCAAS	GFTLSDYA	MGWFRQAPGKEREFVSA	ISSSGGNT	YYADSVKGRFTISRDNAKNTVYLQMNSLRAEDTAVYYC	AANPATSTVLIVRDLGYAY	WGQGTLVTVSS	GFTLSDYAISSSGGNTAANPATSTVLIVRDLGYAY	EVQLLESGGGVVQPGGSLRLSCAASGFTLSDYAMGWFRQAPGKEREFVSAISSSGGNTYYADSVKGRFTISRDNAKNTVYLQMNSLRAEDTAVYYCAANPATSTVLIVRDLGYAYWGQGTLVTVSS	cluster3_top011	IGHV3-23*01-V-REGION	85.841	91.25	0	0	1	1	0	6.3667	94.0667	68.3403	279.534
cluster3_top012	S2	GFTFSSYAISSSGGNTAANPATSTVLIVRDLGYAY	EVQLLESGGGVVQPGGSLRLSCAAS	GFTFSSYA	MGWFRQAPGKEREFVSA	ISSSGGNT	YYADSVKGRFTISRDNAKNTVYLQMNSLRAEDTAVYYC	AANPATSTVLIVRDLGYAY	WGQGTLVTVSS	GFTFSSYAISSSGGNTAANPATSTVLIVRDLGYAY	EVQLLESGGGVVQPGGSLRLSCAASGFTFSSYAMGWFRQAPGKEREFVSAISSSGGNTYYADSVKGRFTISRDNAKNTVYLQMNSLRAEDTAVYYCAANPATSTVLIVRDLGYAYWGQGTLVTVSS	cluster3_top012	IGHV3-23*01-V-REGION	87.611	91.25	0	0	1	1	0	7.94287	120.233	74.5286	332.448
cluster3_top013	sample	GRTLSSYAISSSGGSTAANPATSTVLIVRDLGYAY	EVQLLESGGGVVQPGGSLRLSCAAS	GRTLSSYA	MGWFRQAPGKEREFVSA	ISSSGGST	YYADSVKGRFTISRDNAKNTVYLQMNSLRAEDTAVYYC	AANPATSTVLIVRDLGYAY	WGQGTLVTVSS	GRTLSSYAISSSGGSTAANPATSTVLIVRDLGYAY	EVQLLESGGGVVQPGGSLRLSCAASGRTLSSYAMGWFRQAPGKEREFVSAISSSGGSTYYADSVKGRFTISRDNAKNTVYLQMNSLRAEDTAVYYCAANPATSTVLIVRDLGYAYWGQGTLVTVSS	cluster3_top013	IGHV3-23*01-V-REGION	86.726	91.25	0	0	0	1	0	8.55811	80.0742	59.3955	377.866
cluster3_top014	S2	GFTLSSYAISSSGGSTAANPATSEVLIVRDLGYAY	EVQLLESGGGVVQPGGSLRLSCAAS	GFTLSSYA	MGWFRQAPGKEREFVSA	ISSSGGST	YYADSVKGRFTISRDNAKNTVYLQMNSLRAEDTAVYYC	AANPATSEVLIVRDLGYAY	WGQGTLVTVSS	GFTLSSYAISSSGGSTAANPATSEVLIVRDLGYAY	EVQLLESGGGVVQPGGSLRLSCAASGFTLSSYAMGWFRQAPGKEREFVSAISSSGGSTYYADSVKGRFTISRDNAKNTVYLQMNSLRAEDTAVYYCAANPATSEVLIVRDLGYAYWGQGTLVTVSS	cluster3_top014	IGHV3-23*01-V-REGION	87.611	91.25	0	0	0	1	0	6.31592	106.774	56.8131	224.13
cluster3_top015	S2	GRTFSDYAISSSGGNTAANPATSTVLIVRDLGYAY	EVQLLESGGGVVQPGGSLRLSCAAS	GRTFSDYA	MGWFRQAPGKEREFVSA	ISSSGGNT	YYADSVKGRFTISRDNAKNTVYLQMNSLRAEDTAVYYC	AANPATSTVLIVRDLGYAY	WGQGTLVTVSS	GRTFSDYAISSSGGNTAANPATSTVLIVRDLGYAY	EVQLLESGGGVVQPGGSLRLSCAASGRTFSDYAMGWFRQAPGKEREFVSAISSSGGNTYYADSVKGRFTISRDNAKNTVYLQMNSLRAEDTAVYYCAANPATSTVLIVRDLGYAYWGQGTLVTVSS	cluster3_top015	IGHV3-23*01-V-REGION	85.841	91.25	0	0	1	1	0	7.92822	97.6809	57.596	405.064
cluster3_top016	S2	GFTFSDYAISSSGGNTAANPATSEVLIVRDLGYAY	EVQLLESGGGVVQPGGSLRLSCAAS	GFTFSDYA	MGWFRQAPGKEREFVSA	ISSSGGNT	YYADSVKGRFTISRDNAKNTVYLQMNSLRAEDTAVYYC	AANPATSEVLIVRDLGYAY	WGQGTLVTVSS	GFTFSDYAISSSGGNTAANPATSEVLIVRDLGYAY	EVQLLESGGGVVQPGGSLRLSCAASGFTFSDYAMGWFRQAPGKEREFVSAISSSGGNTYYADSVKGRFTISRDNAKNTVYLQMNSLRAEDTAVYYCAANPATSEVLIVRDLGYAYWGQGTLVTVSS	cluster3_top016	IGHV3-23*01-V-REGION	86.726	91.25	0	0	1	1	0	4.90674	91.0775	61.3901	266.937
cluster3_top017	S2	GRTLSDYAISSSGGSTAANPATSEVLIVRDLGYAY	EVQLLESGGGVVQPGGSLRLSCAAS	GRTLSDYA	MGWFRQAPGKEREFVSA	ISSSGGST	YYADSVKGRFTISRDNAKNTVYLQMNSLRAEDTAVYYC	AANPATSEVLIVRDLGYAY	WGQGTLVTVSS	GRTLSDYAISSSGGSTAANPATSEVLIVRDLGYAY	EVQLLESGGGVVQPGGSLRLSCAASGRTLSDYAMGWFRQAPGKEREFVSAISSSGGSTYYADSVKGRFTISRDNAKNTVYLQMNSLRAEDTAVYYCAANPATSEVLIVRDLGYAYWGQGTLVTVSS	cluster3_top017	IGHV3-23*01-V-REGION	85.841	91.25	0	0	0	1	0	6.48096	76.137	48.1618	305.67
cluster3_top018	S2	GRTFSSYAISSSGGSTAANPATSEVLIVRDLGYAY	EVQLLESGGGVVQPGGSLRLSCAAS	GRTFSSYA	MGWFRQAPGKEREFVSA	ISSSGGST	YYADSVKGRFTISRDNAKNTVYLQMNSLRAEDTAVYYC	AANPATSEVLIVRDLGYAY	WGQGTLVTVSS	GRTFSSYAISSSGGSTAANPATSEVLIVRDLGYAY	EVQLLESGGGVVQPGGSLRLSCAASGRTFSSYAMGWFRQAPGKEREFVSAISSSGGSTYYADSVKGRFTISRDNAKNTVYLQMNSLRAEDTAVYYCAANPATSEVLIVRDLGYAYWGQGTLVTVSS	cluster3_top018	IGHV3-23*01-V-REGION	87.611	91.25	0	0	0	1	0	7.88428	85.9712	65.2513	338.153
cluster3_top019	sample	GFTFSDYAISWSGGSTAANPATSTVLIVRDLGYAY	EVQLLESGGGVVQPGGSLRLSCAAS	GFTFSDYA	MGWFRQAPGKEREFVSA	ISWSGGST	YYADSVKGRFTISRDNAKNTVYLQMNSLRAEDTAVYYC	AANPATSTVLIVRDLGYAY	WGQGTLVTVSS	GFTFSDYAISWSGGSTAANPATSTVLIVRDLGYAY	EVQLLESGGGVVQPGGSLRLSCAASGFTFSDYAMGWFRQAPGKEREFVSAISWSGGSTYYADSVKGRFTISRDNAKNTVYLQMNSLRAEDTAVYYCAANPATSTVLIVRDLGYAYWGQGTLVTVSS	cluster3_top019	IGHV3-23*01-V-REGION	87.611	91.25	0	0	0	1	0	6.31592	168.074	116.451	292.659
cluster3_top020	S2	GFTLSSYAISSSGGNTAANPATSTVLIVRDLGYAY	EVQLLESGGGVVQPGGSLRLSCAAS	GFTLSSYA	MGWFRQAPGKEREFVSA	ISSSGGNT	YYADSVKGRFTISRDNAKNTVYLQMNSLRAEDTAVYYC	AANPATSTVLIVRDLGYAY	WGQGTLVTVSS	GFTLSSYAISSSGGNTAANPATSTVLIVRDLGYAY	EVQLLESGGGVVQPGGSLRLSCAASGFTLSSYAMGWFRQAPGKEREFVSAISSSGGNTYYADSVKGRFTISRDNAKNTVYLQMNSLRAEDTAVYYCAANPATSTVLIVRDLGYAYWGQGTLVTVSS	cluster3_top020	IGHV3-23*01-V-REGION	86.726	91.25	0	0	1	1	0	7.91357	83.8732	59.858	332.704
cluster3_top021	S2	GFTLSNYAISSSGGSTAANPATSTVLIVRDLGYAY	EVQLLESGGGVVQPGGSLRLSCAAS	GFTLSNYA	MGWFRQAPGKEREFVSA	ISSSGGST	YYADSVKGRFTISRDNAKNTVYLQMNSLRAEDTAVYYC	AANPATSTVLIVRDLGYAY	WGQGTLVTVSS	GFTLSNYAISSSGGSTAANPATSTVLIVRDLGYAY	EVQLLESGGGVVQPGGSLRLSCAASGFTLSNYAMGWFRQAPGKEREFVSAISSSGGSTYYADSVKGRFTISRDNAKNTVYLQMNSLRAEDTAVYYCAANPATSTVLIVRDLGYAYWGQGTLVTVSS	cluster3_top021	IGHV3-23*01-V-REGION	86.726	91.25	0	0	0	1	0	7.92822	89.3398	62.3597	278.513
cluster3_top022	S2	GFTFSDYAISSSGDSTAANPATSTVLIVRDLGYAY	EVQLLESGGGVVQPGGSLRLSCAAS	GFTFSDYA	MGWFRQAPGKEREFVSA	ISSSGDST	YYADSVKGRFTISRDNAKNTVYLQMNSLRAEDTAVYYC	AANPATSTVLIVRDLGYAY	WGQGTLVTVSS	GFTFSDYAISSSGDSTAANPATSTVLIVRDLGYAY	EVQLLESGGGVVQPGGSLRLSCAASGFTFSDYAMGWFRQAPGKEREFVSAISSSGDSTYYADSVKGRFTISRDNAKNTVYLQMNSLRAEDTAVYYCAANPATSTVLIVRDLGYAYWGQGTLVTVSS	cluster3_top022	IGHV3-23*01-V-REGION	86.726	91.25	0	0	0	2	0	4.64014	98.5942	71.6863	253.242
cluster3_top023	sample	GFTLSDYAISSSGGNTAANPATSEVLIVRDLGYAY	EVQLLESGGGVVQPGGSLRLSCAAS	GFTLSDYA	MGWFRQAPGKEREFVSA	ISSSGGNT	YYADSVKGRFTISRDNAKNTVYLQMNSLRAEDTAVYYC	AANPATSEVLIVRDLGYAY	WGQGTLVTVSS	GFTLSDYAISSSGGNTAANPATSEVLIVRDLGYAY	EVQLLESGGGVVQPGGSLRLSCAASGFTLSDYAMGWFRQAPGKEREFVSAISSSGGNTYYADSVKGRFTISRDNAKNTVYLQMNSLRAEDTAVYYCAANPATSEVLIVRDLGYAYWGQGTLVTVSS	cluster3_top023	IGHV3-23*01-V-REGION	85.841	91.25	0	0	1	1	0	4.84326	86.6603	65.7015	250.532
cluster3_top024	sample	GRTFSSYAISSSGGNTAANPATSTVLIVRDLGYAY	EVQLLESGGGVVQPGGSLRLSCAAS	GRTFSSYA	MGWFRQAPGKEREFVSA	ISSSGGNT	YYADSVKGRFTISRDNAKNTVYLQMNSLRAEDTAVYYC	AANPATSTVLIVRDLGYAY	WGQGTLVTVSS	GRTFSSYAISSSGGNTAANPATSTVLIVRDLGYAY	EVQLLESGGGVVQPGGSLRLSCAASGRTFSSYAMGWFRQAPGKEREFVSAISSSGGNTYYADSVKGRFTISRDNAKNTVYLQMNSLRAEDTAVYYCAANPATSTVLIVRDLGYAYWGQGTLVTVSS	cluster3_top024	IGHV3-23*01-V-REGION	86.726	91.25	0	0	1	1	0	8.51416	79.679	50.1083	414.578
cluster3_top025	S2	GFTFSSYAISSSGGNTAANPATSEVLIVRDLGYAY	EVQLLESGGGVVQPGGSLRLSCAAS	GFTFSSYA	MGWFRQAPGKEREFVSA	ISSSGGNT	YYADSVKGRFTISRDNAKNTVYLQMNSLRAEDTAVYYC	AANPATSEVLIVRDLGYAY	WGQGTLVTVSS	GFTFSSYAISSSGGNTAANPATSEVLIVRDLGYAY	EVQLLESGGGVVQPGGSLRLSCAASGFTFSSYAMGWFRQAPGKEREFVSAISSSGGNTYYADSVKGRFTISRDNAKNTVYLQMNSLRAEDTAVYYCAANPATSEVLIVRDLGYAYWGQGTLVTVSS	cluster3_top025	IGHV3-23*01-V-REGION	87.611	91.25	0	0	1	1	0	6.32861	105.562	74.1449	297.032
cluster3_top026	S2	GGTFSDYAISSSGGSTAANPATSTVLIVRDLGYAY	EVQLLESGGGVVQPGGSLRLSCAAS	GGTFSDYA	MGWFRQAPGKEREFVSA	ISSSGGST	YYADSVKGRFTISRDNAKNTVYLQMNSLRAEDTAVYYC	AANPATSTVLIVRDLGYAY	WGQGTLVTVSS	GGTFSDYAISSSGGSTAANPATSTVLIVRDLGYAY	EVQLLESGGGVVQPGGSLRLSCAASGGTFSDYAMGWFRQAPGKEREFVSAISSSGGSTYYADSVKGRFTISRDNAKNTVYLQMNSLRAEDTAVYYCAANPATSTVLIVRDLGYAYWGQGTLVTVSS	cluster3_top026	IGHV3-23*01-V-REGION	86.726	91.25	0	0	0	1	0	6.3667	95.7485	65.6761	211.461
cluster3_top027	S2	GRTLSSYAISSSGGSTAANPATSEVLIVRDLGYAY	EVQLLESGGGVVQPGGSLRLSCAAS	GRTLSSYA	MGWFRQAPGKEREFVSA	ISSSGGST	YYADSVKGRFTISRDNAKNTVYLQMNSLRAEDTAVYYC	AANPATSEVLIVRDLGYAY	WGQGTLVTVSS	GRTLSSYAISSSGGSTAANPATSEVLIVRDLGYAY	EVQLLESGGGVVQPGGSLRLSCAASGRTLSSYAMGWFRQAPGKEREFVSAISSSGGSTYYADSVKGRFTISRDNAKNTVYLQMNSLRAEDTAVYYCAANPATSEVLIVRDLGYAYWGQGTLVTVSS	cluster3_top027	IGHV3-23*01-V-REGION	86.726	91.25	0	0	0	1	0	7.95752	73.4373	55.2162	365.221
cluster3_top028	sample	GRTFSDYAISSSGGNTAANPATSEVLIVRDLGYAY	EVQLLESGGGVVQPGGSLRLSCAAS	GRTFSDYA	MGWFRQAPGKEREFVSA	ISSSGGNT	YYADSVKGRFTISRDNAKNTVYLQMNSLRAEDTAVYYC	AANPATSEVLIVRDLGYAY	WGQGTLVTVSS	GRTFSDYAISSSGGNTAANPATSEVLIVRDLGYAY	EVQLLESGGGVVQPGGSLRLSCAASGRTFSDYAMGWFRQAPGKEREFVSAISSSGGNTYYADSVKGRFTISRDNAKNTVYLQMNSLRAEDTAVYYCAANPATSEVLIVRDLGYAYWGQGTLVTVSS	cluster3_top028	IGHV3-23*01-V-REGION	85.841	91.25	0	0	1	1	0	6.37939	103.758	60.8223	337.373
cluster3_top029	S2	GFTFGDYAISSSGGSTAANPATSTVLIVRDLGYAY	EVQLLESGGGVVQPGGSLRLSCAAS	GFTFGDYA	MGWFRQAPGKEREFVSA	ISSSGGST	YYADSVKGRFTISRDNAKNTVYLQMNSLRAEDTAVYYC	AANPATSTVLIVRDLGYAY	WGQGTLVTVSS	GFTFGDYAISSSGGSTAANPATSTVLIVRDLGYAY	EVQLLESGGGVVQPGGSLRLSCAASGFTFGDYAMGWFRQAPGKEREFVSAISSSGGSTYYADSVKGRFTISRDNAKNTVYLQMNSLRAEDTAVYYCAANPATSTVLIVRDLGYAYWGQGTLVTVSS	cluster3_top029	IGHV3-23*01-V-REGION	86.726	91.25	0	0	0	1	0	6.34131	97.4817	56.0321	216.539
cluster3_top030	S2	GFTFSNYAISSSGGSTAANPATSEVLIVRDLGYAY	EVQLLESGGGVVQPGGSLRLSCAAS	GFTFSNYA	MGWFRQAPGKEREFVSA	ISSSGGST	YYADSVKGRFTISRDNAKNTVYLQMNSLRAEDTAVYYC	AANPATSEVLIVRDLGYAY	WGQGTLVTVSS	GFTFSNYAISSSGGSTAANPATSEVLIVRDLGYAY	EVQLLESGGGVVQPGGSLRLSCAASGFTFSNYAMGWFRQAPGKEREFVSAISSSGGSTYYADSVKGRFTISRDNAKNTVYLQMNSLRAEDTAVYYCAANPATSEVLIVRDLGYAYWGQGTLVTVSS	cluster3_top030	IGHV3-23*01-V-REGION	87.611	91.25	0	0	0	1	0	6.31592	94.2159	65.3196	210.645
cluster3_top031	sample	GFTFSSYAISWSGGSTAANPATSTVLIVRDLGYAY	EVQLLESGGGVVQPGGSLRLSCAAS	GFTFSSYA	MGWFRQAPGKEREFVSA	ISWSGGST	YYADSVKGRFTISRDNAKNTVYLQMNSLRAEDTAVYYC	AANPATSTVLIVRDLGYAY	WGQGTLVTVSS	GFTFSSYAISWSGGSTAANPATSTVLIVRDLGYAY	EVQLLESGGGVVQPGGSLRLSCAASGFTFSSYAMGWFRQAPGKEREFVSAISWSGGSTYYADSVKGRFTISRDNAKNTVYLQMNSLRAEDTAVYYCAANPATSTVLIVRDLGYAYWGQGTLVTVSS	cluster3_top031	IGHV3-23*01-V-REGION	88.496	91.25	0	0	0	1	0	7.78174	106.691	83.1633	324.96
cluster3_top032	sample	GFTLSDYAISSSGDSTAANPATSTVLIVRDLGYAY	EVQLLESGGGVVQPGGSLRLSCAAS	GFTLSDYA	MGWFRQAPGKEREFVSA	ISSSGDST	YYADSVKGRFTISRDNAKNTVYLQMNSLRAEDTAVYYC	AANPATSTVLIVRDLGYAY	WGQGTLVTVSS	GFTLSDYAISSSGDSTAANPATSTVLIVRDLGYAY	EVQLLESGGGVVQPGGSLRLSCAASGFTLSDYAMGWFRQAPGKEREFVSAISSSGDSTYYADSVKGRFTISRDNAKNTVYLQMNSLRAEDTAVYYCAANPATSTVLIVRDLGYAYWGQGTLVTVSS	cluster3_top032	IGHV3-23*01-V-REGION	85.841	91.25	0	0	0	2	0	4.94482	81.9954	62.5041	298.53
cluster3_top033	sample	GRTFSDYAISWSGGSTAANPATSTVLIVRDLGYAY	EVQLLESGGGVVQPGGSLRLSCAAS	GRTFSDYA	MGWFRQAPGKEREFVSA	ISWSGGST	YYADSVKGRFTISRDNAKNTVYLQMNSLRAEDTAVYYC	AANPATSTVLIVRDLGYAY	WGQGTLVTVSS	GRTFSDYAISWSGGSTAANPATSTVLIVRDLGYAY	EVQLLESGGGVVQPGGSLRLSCAASGRTFSDYAMGWFRQAPGKEREFVSAISWSGGSTYYADSVKGRFTISRDNAKNTVYLQMNSLRAEDTAVYYCAANPATSTVLIVRDLGYAYWGQGTLVTVSS	cluster3_top033	IGHV3-23*01-V-REGION	86.726	91.25	0	0	0	1	0	7.81104	123.018	73.119	328.909
cluster3_top034	S2	GRTLSSYAISSSGGNTAANPATSTVLIVRDLGYAY	EVQLLESGGGVVQPGGSLRLSCAAS	GRTLSSYA	MGWFRQAPGKEREFVSA	ISSSGGNT	YYADSVKGRFTISRDNAKNTVYLQMNSLRAEDTAVYYC	AANPATSTVLIVRDLGYAY	WGQGTLVTVSS	GRTLSSYAISSSGGNTAANPATSTVLIVRDLGYAY	EVQLLESGGGVVQPGGSLRLSCAASGRTLSSYAMGWFRQAPGKEREFVSAISSSGGNTYYADSVKGRFTISRDNAKNTVYLQMNSLRAEDTAVYYCAANPATSTVLIVRDLGYAYWGQGTLVTVSS	cluster3_top034	IGHV3-23*01-V-REGION	85.841	91.25	0	0	1	1	0	8.6167	99.3756	56.3341	461.047
cluster3_top035	S2	GFTFSDYAISWSGGSTAANPATSEVLIVRDLGYAY	EVQLLESGGGVVQPGGSLRLSCAAS	GFTFSDYA	MGWFRQAPGKEREFVSA	ISWSGGST	YYADSVKGRFTISRDNAKNTVYLQMNSLRAEDTAVYYC	AANPATSEVLIVRDLGYAY	WGQGTLVTVSS	GFTFSDYAISWSGGSTAANPATSEVLIVRDLGYAY	EVQLLESGGGVVQPGGSLRLSCAASGFTFSDYAMGWFRQAPGKEREFVSAISWSGGSTYYADSVKGRFTISRDNAKNTVYLQMNSLRAEDTAVYYCAANPATSEVLIVRDLGYAYWGQGTLVTVSS	cluster3_top035	IGHV3-23*01-V-REGION	87.611	91.25	0	0	0	1	0	5.17334	122.162	75.8073	300.078
cluster3_top036	S2	GFTFSSYAISSSGDSTAANPATSTVLIVRDLGYAY	EVQLLESGGGVVQPGGSLRLSCAAS	GFTFSSYA	MGWFRQAPGKEREFVSA	ISSSGDST	YYADSVKGRFTISRDNAKNTVYLQMNSLRAEDTAVYYC	AANPATSTVLIVRDLGYAY	WGQGTLVTVSS	GFTFSSYAISSSGDSTAANPATSTVLIVRDLGYAY	EVQLLESGGGVVQPGGSLRLSCAASGFTFSSYAMGWFRQAPGKEREFVSAISSSGDSTYYADSVKGRFTISRDNAKNTVYLQMNSLRAEDTAVYYCAANPATSTVLIVRDLGYAYWGQGTLVTVSS	cluster3_top036	IGHV3-23*01-V-REGION	87.611	91.25	0	0	0	2	0	6.32861	116.714	67.9928	334.7
cluster3_top037	S2	GFTLSSYAISSSGGNTAANPATSEVLIVRDLGYAY	EVQLLESGGGVVQPGGSLRLSCAAS	GFTLSSYA	MGWFRQAPGKEREFVSA	ISSSGGNT	YYADSVKGRFTISRDNAKNTVYLQMNSLRAEDTAVYYC	AANPATSEVLIVRDLGYAY	WGQGTLVTVSS	GFTLSSYAISSSGGNTAANPATSEVLIVRDLGYAY	EVQLLESGGGVVQPGGSLRLSCAASGFTLSSYAMGWFRQAPGKEREFVSAISSSGGNTYYADSVKGRFTISRDNAKNTVYLQMNSLRAEDTAVYYCAANPATSEVLIVRDLGYAYWGQGTLVTVSS	cluster3_top037	IGHV3-23*01-V-REGION	86.726	91.25	0	0	1	1	0	6.31592	104.102	71.3713	252.217
cluster3_top038	S2	GFTFSDYAISSGGGSTAANPATSTVLIVRDLGYAY	EVQLLESGGGVVQPGGSLRLSCAAS	GFTFSDYA	MGWFRQAPGKEREFVSA	ISSGGGST	YYADSVKGRFTISRDNAKNTVYLQMNSLRAEDTAVYYC	AANPATSTVLIVRDLGYAY	WGQGTLVTVSS	GFTFSDYAISSGGGSTAANPATSTVLIVRDLGYAY	EVQLLESGGGVVQPGGSLRLSCAASGFTFSDYAMGWFRQAPGKEREFVSAISSGGGSTYYADSVKGRFTISRDNAKNTVYLQMNSLRAEDTAVYYCAANPATSTVLIVRDLGYAYWGQGTLVTVSS	cluster3_top038	IGHV3-23*01-V-REGION	86.726	91.25	0	0	0	1	0	6.354	78.4733	56.4462	293.749
cluster3_top039	S2	GGTFSSYAISSSGGSTAANPATSTVLIVRDLGYAY	EVQLLESGGGVVQPGGSLRLSCAAS	GGTFSSYA	MGWFRQAPGKEREFVSA	ISSSGGST	YYADSVKGRFTISRDNAKNTVYLQMNSLRAEDTAVYYC	AANPATSTVLIVRDLGYAY	WGQGTLVTVSS	GGTFSSYAISSSGGSTAANPATSTVLIVRDLGYAY	EVQLLESGGGVVQPGGSLRLSCAASGGTFSSYAMGWFRQAPGKEREFVSAISSSGGSTYYADSVKGRFTISRDNAKNTVYLQMNSLRAEDTAVYYCAANPATSTVLIVRDLGYAYWGQGTLVTVSS	cluster3_top039	IGHV3-23*01-V-REGION	87.611	91.25	0	0	0	1	0	7.95752	72.2762	49.1055	273.085
cluster3_top040	S2	GFTLSNYAISSSGGSTAANPATSEVLIVRDLGYAY	EVQLLESGGGVVQPGGSLRLSCAAS	GFTLSNYA	MGWFRQAPGKEREFVSA	ISSSGGST	YYADSVKGRFTISRDNAKNTVYLQMNSLRAEDTAVYYC	AANPATSEVLIVRDLGYAY	WGQGTLVTVSS	GFTLSNYAISSSGGSTAANPATSEVLIVRDLGYAY	EVQLLESGGGVVQPGGSLRLSCAASGFTLSNYAMGWFRQAPGKEREFVSAISSSGGSTYYADSVKGRFTISRDNAKNTVYLQMNSLRAEDTAVYYCAANPATSEVLIVRDLGYAYWGQGTLVTVSS	cluster3_top040	IGHV3-23*01-V-REGION	86.726	91.25	0	0	0	1	0	6.31592	112.165	65.4792	207.57
cluster3_top041	S2	GFTLSSYAISWSGGSTAANPATSTVLIVRDLGYAY	EVQLLESGGGVVQPGGSLRLSCAAS	GFTLSSYA	MGWFRQAPGKEREFVSA	ISWSGGST	YYADSVKGRFTISRDNAKNTVYLQMNSLRAEDTAVYYC	AANPATSTVLIVRDLGYAY	WGQGTLVTVSS	GFTLSSYAISWSGGSTAANPATSTVLIVRDLGYAY	EVQLLESGGGVVQPGGSLRLSCAASGFTLSSYAMGWFRQAPGKEREFVSAISWSGGSTYYADSVKGRFTISRDNAKNTVYLQMNSLRAEDTAVYYCAANPATSTVLIVRDLGYAYWGQGTLVTVSS	cluster3_top041	IGHV3-23*01-V-REGION	87.611	91.25	0	0	0	1	0	7.79639	132.896	87.4306	306.201
cluster3_top042	S2	GFTFSDYAISSSGDSTAANPATSEVLIVRDLGYAY	EVQLLESGGGVVQPGGSLRLSCAAS	GFTFSDYA	MGWFRQAPGKEREFVSA	ISSSGDST	YYADSVKGRFTISRDNAKNTVYLQMNSLRAEDTAVYYC	AANPATSEVLIVRDLGYAY	WGQGTLVTVSS	GFTFSDYAISSSGDSTAANPATSEVLIVRDLGYAY	EVQLLESGGGVVQPGGSLRLSCAASGFTFSDYAMGWFRQAPGKEREFVSAISSSGDSTYYADSVKGRFTISRDNAKNTVYLQMNSLRAEDTAVYYCAANPATSEVLIVRDLGYAYWGQGTLVTVSS	cluster3_top042	IGHV3-23*01-V-REGION	86.726	91.25	0	0	0	2	0	4.37354	103.842	68.0191	213.039
cluster3_top043	sample	GFTLSDYAISRSGGSTAANPATSTVLIVRDLGYAY	EVQLLESGGGVVQPGGSLRLSCAAS	GFTLSDYA	MGWFRQAPGKEREFVSA	ISRSGGST	YYADSVKGRFTISRDNAKNTVYLQMNSLRAEDTAVYYC	AANPATSTVLIVRDLGYAY	WGQGTLVTVSS	GFTLSDYAISRSGGSTAANPATSTVLIVRDLGYAY	EVQLLESGGGVVQPGGSLRLSCAASGFTLSDYAMGWFRQAPGKEREFVSAISRSGGSTYYADSVKGRFTISRDNAKNTVYLQMNSLRAEDTAVYYCAANPATSTVLIVRDLGYAYWGQGTLVTVSS	cluster3_top043	IGHV3-23*01-V-REGION	86.726	91.25	0	0	0	1	0	7.92822	91.6114	64.6459	389.868
cluster3_top044	S2	GRTFSSYAISSSGGNTAANPATSEVLIVRDLGYAY	EVQLLESGGGVVQPGGSLRLSCAAS	GRTFSSYA	MGWFRQAPGKEREFVSA	ISSSGGNT	YYADSVKGRFTISRDNAKNTVYLQMNSLRAEDTAVYYC	AANPATSEVLIVRDLGYAY	WGQGTLVTVSS	GRTFSSYAISSSGGNTAANPATSEVLIVRDLGYAY	EVQLLESGGGVVQPGGSLRLSCAASGRTFSSYAMGWFRQAPGKEREFVSAISSSGGNTYYADSVKGRFTISRDNAKNTVYLQMNSLRAEDTAVYYCAANPATSEVLIVRDLGYAYWGQGTLVTVSS	cluster3_top044	IGHV3-23*01-V-REGION	86.726	91.25	0	0	1	1	0	7.92822	94.0926	64.8781	366.878
cluster3_top045	sample	GFTFSDYAISWSGGNTAANPATSTVLIVRDLGYAY	EVQLLESGGGVVQPGGSLRLSCAAS	GFTFSDYA	MGWFRQAPGKEREFVSA	ISWSGGNT	YYADSVKGRFTISRDNAKNTVYLQMNSLRAEDTAVYYC	AANPATSTVLIVRDLGYAY	WGQGTLVTVSS	GFTFSDYAISWSGGNTAANPATSTVLIVRDLGYAY	EVQLLESGGGVVQPGGSLRLSCAASGFTFSDYAMGWFRQAPGKEREFVSAISWSGGNTYYADSVKGRFTISRDNAKNTVYLQMNSLRAEDTAVYYCAANPATSTVLIVRDLGYAYWGQGTLVTVSS	cluster3_top045	IGHV3-23*01-V-REGION	86.726	91.25	0	0	1	1	0	6.34131	127.041	77.9678	306.692
cluster3_top046	S2	GGTFSDYAISSSGGSTAANPATSEVLIVRDLGYAY	EVQLLESGGGVVQPGGSLRLSCAAS	GGTFSDYA	MGWFRQAPGKEREFVSA	ISSSGGST	YYADSVKGRFTISRDNAKNTVYLQMNSLRAEDTAVYYC	AANPATSEVLIVRDLGYAY	WGQGTLVTVSS	GGTFSDYAISSSGGSTAANPATSEVLIVRDLGYAY	EVQLLESGGGVVQPGGSLRLSCAASGGTFSDYAMGWFRQAPGKEREFVSAISSSGGSTYYADSVKGRFTISRDNAKNTVYLQMNSLRAEDTAVYYCAANPATSEVLIVRDLGYAYWGQGTLVTVSS	cluster3_top046	IGHV3-23*01-V-REGION	86.726	91.25	0	0	0	1	0	5.14795	74.778	48.2713	185.57
cluster3_top047	sample	GRTLSDYAISWSGGSTAANPATSTVLIVRDLGYAY	EVQLLESGGGVVQPGGSLRLSCAAS	GRTLSDYA	MGWFRQAPGKEREFVSA	ISWSGGST	YYADSVKGRFTISRDNAKNTVYLQMNSLRAEDTAVYYC	AANPATSTVLIVRDLGYAY	WGQGTLVTVSS	GRTLSDYAISWSGGSTAANPATSTVLIVRDLGYAY	EVQLLESGGGVVQPGGSLRLSCAASGRTLSDYAMGWFRQAPGKEREFVSAISWSGGSTYYADSVKGRFTISRDNAKNTVYLQMNSLRAEDTAVYYCAANPATSTVLIVRDLGYAYWGQGTLVTVSS	cluster3_top047	IGHV3-23*01-V-REGION	85.841	91.25	0	0	0	1	0	7.84033	115.335	65.3371	378.857
cluster3_top048	sample	GFTLSDYAISWSGGSTAANPATSEVLIVRDLGYAY	EVQLLESGGGVVQPGGSLRLSCAAS	GFTLSDYA	MGWFRQAPGKEREFVSA	ISWSGGST	YYADSVKGRFTISRDNAKNTVYLQMNSLRAEDTAVYYC	AANPATSEVLIVRDLGYAY	WGQGTLVTVSS	GFTLSDYAISWSGGSTAANPATSEVLIVRDLGYAY	EVQLLESGGGVVQPGGSLRLSCAASGFTLSDYAMGWFRQAPGKEREFVSAISWSGGSTYYADSVKGRFTISRDNAKNTVYLQMNSLRAEDTAVYYCAANPATSEVLIVRDLGYAYWGQGTLVTVSS	cluster3_top048	IGHV3-23*01-V-REGION	86.726	91.25	0	0	0	1	0	4.67822	83.1932	65.7967	165.223
cluster3_top049	sample	GRTFGDYAISSSGGSTAANPATSTVLIVRDLGYAY	EVQLLESGGGVVQPGGSLRLSCAAS	GRTFGDYA	MGWFRQAPGKEREFVSA	ISSSGGST	YYADSVKGRFTISRDNAKNTVYLQMNSLRAEDTAVYYC	AANPATSTVLIVRDLGYAY	WGQGTLVTVSS	GRTFGDYAISSSGGSTAANPATSTVLIVRDLGYAY	EVQLLESGGGVVQPGGSLRLSCAASGRTFGDYAMGWFRQAPGKEREFVSAISSSGGSTYYADSVKGRFTISRDNAKNTVYLQMNSLRAEDTAVYYCAANPATSTVLIVRDLGYAYWGQGTLVTVSS	cluster3_top049	IGHV3-23*01-V-REGION	85.841	91.25	0	0	0	1	0	7.94287	94.3105	63.109	313.287
cluster3_top050	sample	GFTLSSYAISSSGDSTAANPATSTVLIVRDLGYAY	EVQLLESGGGVVQPGGSLRLSCAAS	GFTLSSYA	MGWFRQAPGKEREFVSA	ISSSGDST	YYADSVKGRFTISRDNAKNTVYLQMNSLRAEDTAVYYC	AANPATSTVLIVRDLGYAY	WGQGTLVTVSS	GFTLSSYAISSSGDSTAANPATSTVLIVRDLGYAY	EVQLLESGGGVVQPGGSLRLSCAASGFTLSSYAMGWFRQAPGKEREFVSAISSSGDSTYYADSVKGRFTISRDNAKNTVYLQMNSLRAEDTAVYYCAANPATSTVLIVRDLGYAYWGQGTLVTVSS	cluster3_top050	IGHV3-23*01-V-REGION	86.726	91.25	0	0	0	2	0	6.34131	97.5556	74.4165	312.148
cluster3_top051	S2	GRTFSNYAISSSGGSTAANPATSEVLIVRDLGYAY	EVQLLESGGGVVQPGGSLRLSCAAS	GRTFSNYA	MGWFRQAPGKEREFVSA	ISSSGGST	YYADSVKGRFTISRDNAKNTVYLQMNSLRAEDTAVYYC	AANPATSEVLIVRDLGYAY	WGQGTLVTVSS	GRTFSNYAISSSGGSTAANPATSEVLIVRDLGYAY	EVQLLESGGGVVQPGGSLRLSCAASGRTFSNYAMGWFRQAPGKEREFVSAISSSGGSTYYADSVKGRFTISRDNAKNTVYLQMNSLRAEDTAVYYCAANPATSEVLIVRDLGYAYWGQGTLVTVSS	cluster3_top051	IGHV3-23*01-V-REGION	86.726	91.25	0	0	0	1	0	7.94287	84.4527	50.1032	401.569
cluster3_top052	sample	GRTFSSYAISWSGGSTAANPATSTVLIVRDLGYAY	EVQLLESGGGVVQPGGSLRLSCAAS	GRTFSSYA	MGWFRQAPGKEREFVSA	ISWSGGST	YYADSVKGRFTISRDNAKNTVYLQMNSLRAEDTAVYYC	AANPATSTVLIVRDLGYAY	WGQGTLVTVSS	GRTFSSYAISWSGGSTAANPATSTVLIVRDLGYAY	EVQLLESGGGVVQPGGSLRLSCAASGRTFSSYAMGWFRQAPGKEREFVSAISWSGGSTYYADSVKGRFTISRDNAKNTVYLQMNSLRAEDTAVYYCAANPATSTVLIVRDLGYAYWGQGTLVTVSS	cluster3_top052	IGHV3-23*01-V-REGION	87.611	91.25	0	0	0	1	0	8.26514	116.377	75.0454	353.928
cluster3_top053	S2	GRTFSDYAISRSGGSTAANPATSTVLIVRDLGYAY	EVQLLESGGGVVQPGGSLRLSCAAS	GRTFSDYA	MGWFRQAPGKEREFVSA	ISRSGGST	YYADSVKGRFTISRDNAKNTVYLQMNSLRAEDTAVYYC	AANPATSTVLIVRDLGYAY	WGQGTLVTVSS	GRTFSDYAISRSGGSTAANPATSTVLIVRDLGYAY	EVQLLESGGGVVQPGGSLRLSCAASGRTFSDYAMGWFRQAPGKEREFVSAISRSGGSTYYADSVKGRFTISRDNAKNTVYLQMNSLRAEDTAVYYCAANPATSTVLIVRDLGYAYWGQGTLVTVSS	cluster3_top053	IGHV3-23*01-V-REGION	86.726	91.25	0	0	0	1	0	8.35303	108.216	56.0884	365.611
cluster3_top054	S2	GFTFGDYAISSSGGSTAANPATSEVLIVRDLGYAY	EVQLLESGGGVVQPGGSLRLSCAAS	GFTFGDYA	MGWFRQAPGKEREFVSA	ISSSGGST	YYADSVKGRFTISRDNAKNTVYLQMNSLRAEDTAVYYC	AANPATSEVLIVRDLGYAY	WGQGTLVTVSS	GFTFGDYAISSSGGSTAANPATSEVLIVRDLGYAY	EVQLLESGGGVVQPGGSLRLSCAASGFTFGDYAMGWFRQAPGKEREFVSAISSSGGSTYYADSVKGRFTISRDNAKNTVYLQMNSLRAEDTAVYYCAANPATSEVLIVRDLGYAYWGQGTLVTVSS	cluster3_top054	IGHV3-23*01-V-REGION	86.726	91.25	0	0	0	1	0	4.85596	81.5136	49.0007	177.121
cluster3_top055	sample	GFTLSDYAISSGGGSTAANPATSTVLIVRDLGYAY	EVQLLESGGGVVQPGGSLRLSCAAS	GFTLSDYA	MGWFRQAPGKEREFVSA	ISSGGGST	YYADSVKGRFTISRDNAKNTVYLQMNSLRAEDTAVYYC	AANPATSTVLIVRDLGYAY	WGQGTLVTVSS	GFTLSDYAISSGGGSTAANPATSTVLIVRDLGYAY	EVQLLESGGGVVQPGGSLRLSCAASGFTLSDYAMGWFRQAPGKEREFVSAISSGGGSTYYADSVKGRFTISRDNAKNTVYLQMNSLRAEDTAVYYCAANPATSTVLIVRDLGYAYWGQGTLVTVSS	cluster3_top055	IGHV3-23*01-V-REGION	85.841	91.25	0	0	0	1	0	6.27783	93.8895	72.5132	310.025
cluster3_top056	sample	GFTFSSYAISWSGGSTAANPATSEVLIVRDLGYAY	EVQLLESGGGVVQPGGSLRLSCAAS	GFTFSSYA	MGWFRQAPGKEREFVSA	ISWSGGST	YYADSVKGRFTISRDNAKNTVYLQMNSLRAEDTAVYYC	AANPATSEVLIVRDLGYAY	WGQGTLVTVSS	GFTFSSYAISWSGGSTAANPATSEVLIVRDLGYAY	EVQLLESGGGVVQPGGSLRLSCAASGFTFSSYAMGWFRQAPGKEREFVSAISWSGGSTYYADSVKGRFTISRDNAKNTVYLQMNSLRAEDTAVYYCAANPATSEVLIVRDLGYAYWGQGTLVTVSS	cluster3_top056	IGHV3-23*01-V-REGION	88.496	91.25	0	0	0	1	0	6.31592	104.508	80.8899	329.354
cluster3_top057	S2	GFTFSDYAISRSGGSTAANPATSEVLIVRDLGYAY	EVQLLESGGGVVQPGGSLRLSCAAS	GFTFSDYA	MGWFRQAPGKEREFVSA	ISRSGGST	YYADSVKGRFTISRDNAKNTVYLQMNSLRAEDTAVYYC	AANPATSEVLIVRDLGYAY	WGQGTLVTVSS	GFTFSDYAISRSGGSTAANPATSEVLIVRDLGYAY	EVQLLESGGGVVQPGGSLRLSCAASGFTFSDYAMGWFRQAPGKEREFVSAISRSGGSTYYADSVKGRFTISRDNAKNTVYLQMNSLRAEDTAVYYCAANPATSEVLIVRDLGYAYWGQGTLVTVSS	cluster3_top057	IGHV3-23*01-V-REGION	87.611	91.25	0	0	0	1	0	6.41748	91.7063	61.6972	320.531
cluster3_top058	sample	GFTFSDYAISSSGDNTAANPATSTVLIVRDLGYAY	EVQLLESGGGVVQPGGSLRLSCAAS	GFTFSDYA	MGWFRQAPGKEREFVSA	ISSSGDNT	YYADSVKGRFTISRDNAKNTVYLQMNSLRAEDTAVYYC	AANPATSTVLIVRDLGYAY	WGQGTLVTVSS	GFTFSDYAISSSGDNTAANPATSTVLIVRDLGYAY	EVQLLESGGGVVQPGGSLRLSCAASGFTFSDYAMGWFRQAPGKEREFVSAISSSGDNTYYADSVKGRFTISRDNAKNTVYLQMNSLRAEDTAVYYCAANPATSTVLIVRDLGYAYWGQGTLVTVSS	cluster3_top058	IGHV3-23*01-V-REGION	85.841	91.25	0	0	1	1	0	5.0083	103.433	77.8103	254.317
cluster3_top059	S2	GGTLSSYAISSSGGSTAANPATSTVLIVRDLGYAY	EVQLLESGGGVVQPGGSLRLSCAAS	GGTLSSYA	MGWFRQAPGKEREFVSA	ISSSGGST	YYADSVKGRFTISRDNAKNTVYLQMNSLRAEDTAVYYC	AANPATSTVLIVRDLGYAY	WGQGTLVTVSS	GGTLSSYAISSSGGSTAANPATSTVLIVRDLGYAY	EVQLLESGGGVVQPGGSLRLSCAASGGTLSSYAMGWFRQAPGKEREFVSAISSSGGSTYYADSVKGRFTISRDNAKNTVYLQMNSLRAEDTAVYYCAANPATSTVLIVRDLGYAYWGQGTLVTVSS	cluster3_top059	IGHV3-23*01-V-REGION	86.726	91.25	0	0	0	1	0	7.94287	98.2521	64.4637	262.28
cluster3_top060	sample	GRTLSDYAISSSGDSTAANPATSTVLIVRDLGYAY	EVQLLESGGGVVQPGGSLRLSCAAS	GRTLSDYA	MGWFRQAPGKEREFVSA	ISSSGDST	YYADSVKGRFTISRDNAKNTVYLQMNSLRAEDTAVYYC	AANPATSTVLIVRDLGYAY	WGQGTLVTVSS	GRTLSDYAISSSGDSTAANPATSTVLIVRDLGYAY	EVQLLESGGGVVQPGGSLRLSCAASGRTLSDYAMGWFRQAPGKEREFVSAISSSGDSTYYADSVKGRFTISRDNAKNTVYLQMNSLRAEDTAVYYCAANPATSTVLIVRDLGYAYWGQGTLVTVSS	cluster3_top060	IGHV3-23*01-V-REGION	84.956	91.25	0	0	0	2	0	6.31592	80.629	59.6236	328.385
cluster3_top061	sample	GFTFSSYAISSGGGSTAANPATSTVLIVRDLGYAY	EVQLLESGGGVVQPGGSLRLSCAAS	GFTFSSYA	MGWFRQAPGKEREFVSA	ISSGGGST	YYADSVKGRFTISRDNAKNTVYLQMNSLRAEDTAVYYC	AANPATSTVLIVRDLGYAY	WGQGTLVTVSS	GFTFSSYAISSGGGSTAANPATSTVLIVRDLGYAY	EVQLLESGGGVVQPGGSLRLSCAASGFTFSSYAMGWFRQAPGKEREFVSAISSGGGSTYYADSVKGRFTISRDNAKNTVYLQMNSLRAEDTAVYYCAANPATSTVLIVRDLGYAYWGQGTLVTVSS	cluster3_top061	IGHV3-23*01-V-REGION	87.611	91.25	0	0	0	1	0	7.79639	90.6662	67.7211	362.918
cluster3_top062	sample	GFTLSDYAISSSGDSTAANPATSEVLIVRDLGYAY	EVQLLESGGGVVQPGGSLRLSCAAS	GFTLSDYA	MGWFRQAPGKEREFVSA	ISSSGDST	YYADSVKGRFTISRDNAKNTVYLQMNSLRAEDTAVYYC	AANPATSEVLIVRDLGYAY	WGQGTLVTVSS	GFTLSDYAISSSGDSTAANPATSEVLIVRDLGYAY	EVQLLESGGGVVQPGGSLRLSCAASGFTLSDYAMGWFRQAPGKEREFVSAISSSGDSTYYADSVKGRFTISRDNAKNTVYLQMNSLRAEDTAVYYCAANPATSEVLIVRDLGYAYWGQGTLVTVSS	cluster3_top062	IGHV3-23*01-V-REGION	85.841	91.25	0	0	0	2	0	4.56396	92.9062	64.6315	225.337
cluster3_top063	S2	GRTFSDYAISWSGGSTAANPATSEVLIVRDLGYAY	EVQLLESGGGVVQPGGSLRLSCAAS	GRTFSDYA	MGWFRQAPGKEREFVSA	ISWSGGST	YYADSVKGRFTISRDNAKNTVYLQMNSLRAEDTAVYYC	AANPATSEVLIVRDLGYAY	WGQGTLVTVSS	GRTFSDYAISWSGGSTAANPATSEVLIVRDLGYAY	EVQLLESGGGVVQPGGSLRLSCAASGRTFSDYAMGWFRQAPGKEREFVSAISWSGGSTYYADSVKGRFTISRDNAKNTVYLQMNSLRAEDTAVYYCAANPATSEVLIVRDLGYAYWGQGTLVTVSS	cluster3_top063	IGHV3-23*01-V-REGION	86.726	91.25	0	0	0	1	0	6.354	107.863	49.6345	278.546
cluster3_top064	sample	GGTFSDYAISSSGGNTAANPATSTVLIVRDLGYAY	EVQLLESGGGVVQPGGSLRLSCAAS	GGTFSDYA	MGWFRQAPGKEREFVSA	ISSSGGNT	YYADSVKGRFTISRDNAKNTVYLQMNSLRAEDTAVYYC	AANPATSTVLIVRDLGYAY	WGQGTLVTVSS	GGTFSDYAISSSGGNTAANPATSTVLIVRDLGYAY	EVQLLESGGGVVQPGGSLRLSCAASGGTFSDYAMGWFRQAPGKEREFVSAISSSGGNTYYADSVKGRFTISRDNAKNTVYLQMNSLRAEDTAVYYCAANPATSTVLIVRDLGYAYWGQGTLVTVSS	cluster3_top064	IGHV3-23*01-V-REGION	85.841	91.25	0	0	1	1	0	6.29053	92.2108	51.9658	308.449
cluster3_top065	S2	GRTFSSYAISSSGDSTAANPATSTVLIVRDLGYAY	EVQLLESGGGVVQPGGSLRLSCAAS	GRTFSSYA	MGWFRQAPGKEREFVSA	ISSSGDST	YYADSVKGRFTISRDNAKNTVYLQMNSLRAEDTAVYYC	AANPATSTVLIVRDLGYAY	WGQGTLVTVSS	GRTFSSYAISSSGDSTAANPATSTVLIVRDLGYAY	EVQLLESGGGVVQPGGSLRLSCAASGRTFSSYAMGWFRQAPGKEREFVSAISSSGDSTYYADSVKGRFTISRDNAKNTVYLQMNSLRAEDTAVYYCAANPATSTVLIVRDLGYAYWGQGTLVTVSS	cluster3_top065	IGHV3-23*01-V-REGION	86.726	91.25	0	0	0	2	0	7.94287	119.97	70.8038	288.118
cluster3_top066	S2	GRTLSSYAISSSGGNTAANPATSEVLIVRDLGYAY	EVQLLESGGGVVQPGGSLRLSCAAS	GRTLSSYA	MGWFRQAPGKEREFVSA	ISSSGGNT	YYADSVKGRFTISRDNAKNTVYLQMNSLRAEDTAVYYC	AANPATSEVLIVRDLGYAY	WGQGTLVTVSS	GRTLSSYAISSSGGNTAANPATSEVLIVRDLGYAY	EVQLLESGGGVVQPGGSLRLSCAASGRTLSSYAMGWFRQAPGKEREFVSAISSSGGNTYYADSVKGRFTISRDNAKNTVYLQMNSLRAEDTAVYYCAANPATSEVLIVRDLGYAYWGQGTLVTVSS	cluster3_top066	IGHV3-23*01-V-REGION	85.841	91.25	0	0	1	1	0	7.97217	91.0775	62.0048	355.807
cluster3_top067	sample	GFTLGSYAISSSGGSTAANPATSTVLIVRDLGYAY	EVQLLESGGGVVQPGGSLRLSCAAS	GFTLGSYA	MGWFRQAPGKEREFVSA	ISSSGGST	YYADSVKGRFTISRDNAKNTVYLQMNSLRAEDTAVYYC	AANPATSTVLIVRDLGYAY	WGQGTLVTVSS	GFTLGSYAISSSGGSTAANPATSTVLIVRDLGYAY	EVQLLESGGGVVQPGGSLRLSCAASGFTLGSYAMGWFRQAPGKEREFVSAISSSGGSTYYADSVKGRFTISRDNAKNTVYLQMNSLRAEDTAVYYCAANPATSTVLIVRDLGYAYWGQGTLVTVSS	cluster3_top067	IGHV3-23*01-V-REGION	86.726	91.25	0	0	0	1	0	7.85498	86.7675	61.6749	289.709
cluster3_top068	sample	GFTFSSYAISSSGDSTAANPATSEVLIVRDLGYAY	EVQLLESGGGVVQPGGSLRLSCAAS	GFTFSSYA	MGWFRQAPGKEREFVSA	ISSSGDST	YYADSVKGRFTISRDNAKNTVYLQMNSLRAEDTAVYYC	AANPATSEVLIVRDLGYAY	WGQGTLVTVSS	GFTFSSYAISSSGDSTAANPATSEVLIVRDLGYAY	EVQLLESGGGVVQPGGSLRLSCAASGFTFSSYAMGWFRQAPGKEREFVSAISSSGDSTYYADSVKGRFTISRDNAKNTVYLQMNSLRAEDTAVYYCAANPATSEVLIVRDLGYAYWGQGTLVTVSS	cluster3_top068	IGHV3-23*01-V-REGION	87.611	91.25	0	0	0	2	0	4.89404	98.17	65.7349	272.86
cluster3_top069	S2	GRTFSDYAISSGGGSTAANPATSTVLIVRDLGYAY	EVQLLESGGGVVQPGGSLRLSCAAS	GRTFSDYA	MGWFRQAPGKEREFVSA	ISSGGGST	YYADSVKGRFTISRDNAKNTVYLQMNSLRAEDTAVYYC	AANPATSTVLIVRDLGYAY	WGQGTLVTVSS	GRTFSDYAISSGGGSTAANPATSTVLIVRDLGYAY	EVQLLESGGGVVQPGGSLRLSCAASGRTFSDYAMGWFRQAPGKEREFVSAISSGGGSTYYADSVKGRFTISRDNAKNTVYLQMNSLRAEDTAVYYCAANPATSTVLIVRDLGYAYWGQGTLVTVSS	cluster3_top069	IGHV3-23*01-V-REGION	85.841	91.25	0	0	0	1	0	7.81104	106.984	67.368	401.486
cluster3_top070	sample	GGTLSDYAISSSGGSTAANPATSEVLIVRDLGYAY	EVQLLESGGGVVQPGGSLRLSCAAS	GGTLSDYA	MGWFRQAPGKEREFVSA	ISSSGGST	YYADSVKGRFTISRDNAKNTVYLQMNSLRAEDTAVYYC	AANPATSEVLIVRDLGYAY	WGQGTLVTVSS	GGTLSDYAISSSGGSTAANPATSEVLIVRDLGYAY	EVQLLESGGGVVQPGGSLRLSCAASGGTLSDYAMGWFRQAPGKEREFVSAISSSGGSTYYADSVKGRFTISRDNAKNTVYLQMNSLRAEDTAVYYCAANPATSEVLIVRDLGYAYWGQGTLVTVSS	cluster3_top070	IGHV3-23*01-V-REGION	85.841	91.25	0	0	0	1	0	5.07178	83.8485	58.7718	196.595
cluster3_top071	S2	GFTLSDYVISSSGGSTAANPATSTVLIVRDLGYAY	EVQLLESGGGVVQPGGSLRLSCAAS	GFTLSDYV	MGWFRQAPGKEREFVSA	ISSSGGST	YYADSVKGRFTISRDNAKNTVYLQMNSLRAEDTAVYYC	AANPATSTVLIVRDLGYAY	WGQGTLVTVSS	GFTLSDYVISSSGGSTAANPATSTVLIVRDLGYAY	EVQLLESGGGVVQPGGSLRLSCAASGFTLSDYVMGWFRQAPGKEREFVSAISSSGGSTYYADSVKGRFTISRDNAKNTVYLQMNSLRAEDTAVYYCAANPATSTVLIVRDLGYAYWGQGTLVTVSS	cluster3_top071	IGHV3-23*01-V-REGION	85.841	91.25	0	0	0	1	0	6.39209	77.1716	49.5074	211.768
cluster3_top072	S2	GRTFSNYAISSSGGNTAANPATSTVLIVRDLGYAY	EVQLLESGGGVVQPGGSLRLSCAAS	GRTFSNYA	MGWFRQAPGKEREFVSA	ISSSGGNT	YYADSVKGRFTISRDNAKNTVYLQMNSLRAEDTAVYYC	AANPATSTVLIVRDLGYAY	WGQGTLVTVSS	GRTFSNYAISSSGGNTAANPATSTVLIVRDLGYAY	EVQLLESGGGVVQPGGSLRLSCAASGRTFSNYAMGWFRQAPGKEREFVSAISSSGGNTYYADSVKGRFTISRDNAKNTVYLQMNSLRAEDTAVYYCAANPATSTVLIVRDLGYAYWGQGTLVTVSS	cluster3_top072	IGHV3-23*01-V-REGION	85.841	91.25	0	0	1	1	0	8.42627	93.7601	63.0937	461.618
cluster3_top073	S2	GFTFSDYAISSGGGSTAANPATSEVLIVRDLGYAY	EVQLLESGGGVVQPGGSLRLSCAAS	GFTFSDYA	MGWFRQAPGKEREFVSA	ISSGGGST	YYADSVKGRFTISRDNAKNTVYLQMNSLRAEDTAVYYC	AANPATSEVLIVRDLGYAY	WGQGTLVTVSS	GFTFSDYAISSGGGSTAANPATSEVLIVRDLGYAY	EVQLLESGGGVVQPGGSLRLSCAASGFTFSDYAMGWFRQAPGKEREFVSAISSGGGSTYYADSVKGRFTISRDNAKNTVYLQMNSLRAEDTAVYYCAANPATSEVLIVRDLGYAYWGQGTLVTVSS	cluster3_top073	IGHV3-23*01-V-REGION	86.726	91.25	0	0	0	1	0	4.90674	88.8657	60.6167	255.653
cluster3_top074	sample	GFTFGDYAISSSGGNTAANPATSTVLIVRDLGYAY	EVQLLESGGGVVQPGGSLRLSCAAS	GFTFGDYA	MGWFRQAPGKEREFVSA	ISSSGGNT	YYADSVKGRFTISRDNAKNTVYLQMNSLRAEDTAVYYC	AANPATSTVLIVRDLGYAY	WGQGTLVTVSS	GFTFGDYAISSSGGNTAANPATSTVLIVRDLGYAY	EVQLLESGGGVVQPGGSLRLSCAASGFTFGDYAMGWFRQAPGKEREFVSAISSSGGNTYYADSVKGRFTISRDNAKNTVYLQMNSLRAEDTAVYYCAANPATSTVLIVRDLGYAYWGQGTLVTVSS	cluster3_top074	IGHV3-23*01-V-REGION	85.841	91.25	0	0	1	1	0	6.3667	97.2611	74.9924	265.345
cluster3_top075	sample	GRTFSDYAISSSGSSTAANPATSTVLIVRDLGYAY	EVQLLESGGGVVQPGGSLRLSCAAS	GRTFSDYA	MGWFRQAPGKEREFVSA	ISSSGSST	YYADSVKGRFTISRDNAKNTVYLQMNSLRAEDTAVYYC	AANPATSTVLIVRDLGYAY	WGQGTLVTVSS	GRTFSDYAISSSGSSTAANPATSTVLIVRDLGYAY	EVQLLESGGGVVQPGGSLRLSCAASGRTFSDYAMGWFRQAPGKEREFVSAISSSGSSTYYADSVKGRFTISRDNAKNTVYLQMNSLRAEDTAVYYCAANPATSTVLIVRDLGYAYWGQGTLVTVSS	cluster3_top075	IGHV3-23*05-V-REGION	86.726	91.25	0	0	0	1	0	7.86963	103.891	60.5312	418.644
cluster3_top076	sample	GFTFSNYAISSSGGNTAANPATSEVLIVRDLGYAY	EVQLLESGGGVVQPGGSLRLSCAAS	GFTFSNYA	MGWFRQAPGKEREFVSA	ISSSGGNT	YYADSVKGRFTISRDNAKNTVYLQMNSLRAEDTAVYYC	AANPATSEVLIVRDLGYAY	WGQGTLVTVSS	GFTFSNYAISSSGGNTAANPATSEVLIVRDLGYAY	EVQLLESGGGVVQPGGSLRLSCAASGFTFSNYAMGWFRQAPGKEREFVSAISSSGGNTYYADSVKGRFTISRDNAKNTVYLQMNSLRAEDTAVYYCAANPATSEVLIVRDLGYAYWGQGTLVTVSS	cluster3_top076	IGHV3-23*01-V-REGION	86.726	91.25	0	0	1	1	0	6.354	89.8544	61.3768	216.129
cluster3_top077	S2	GGTFSSYAISSSGGSTAANPATSEVLIVRDLGYAY	EVQLLESGGGVVQPGGSLRLSCAAS	GGTFSSYA	MGWFRQAPGKEREFVSA	ISSSGGST	YYADSVKGRFTISRDNAKNTVYLQMNSLRAEDTAVYYC	AANPATSEVLIVRDLGYAY	WGQGTLVTVSS	GGTFSSYAISSSGGSTAANPATSEVLIVRDLGYAY	EVQLLESGGGVVQPGGSLRLSCAASGGTFSSYAMGWFRQAPGKEREFVSAISSSGGSTYYADSVKGRFTISRDNAKNTVYLQMNSLRAEDTAVYYCAANPATSEVLIVRDLGYAYWGQGTLVTVSS	cluster3_top077	IGHV3-23*01-V-REGION	87.611	91.25	0	0	0	1	0	6.46826	84.7289	58.4797	247.11
cluster3_top078	S2	GRTLSNYAISSSGGSTAANPATSEVLIVRDLGYAY	EVQLLESGGGVVQPGGSLRLSCAAS	GRTLSNYA	MGWFRQAPGKEREFVSA	ISSSGGST	YYADSVKGRFTISRDNAKNTVYLQMNSLRAEDTAVYYC	AANPATSEVLIVRDLGYAY	WGQGTLVTVSS	GRTLSNYAISSSGGSTAANPATSEVLIVRDLGYAY	EVQLLESGGGVVQPGGSLRLSCAASGRTLSNYAMGWFRQAPGKEREFVSAISSSGGSTYYADSVKGRFTISRDNAKNTVYLQMNSLRAEDTAVYYCAANPATSEVLIVRDLGYAYWGQGTLVTVSS	cluster3_top078	IGHV3-23*01-V-REGION	85.841	91.25	0	0	0	1	0	7.86963	84.0872	59.1248	389.204
cluster3_top079	S2	GRTLSSYAISWSGGSTAANPATSTVLIVRDLGYAY	EVQLLESGGGVVQPGGSLRLSCAAS	GRTLSSYA	MGWFRQAPGKEREFVSA	ISWSGGST	YYADSVKGRFTISRDNAKNTVYLQMNSLRAEDTAVYYC	AANPATSTVLIVRDLGYAY	WGQGTLVTVSS	GRTLSSYAISWSGGSTAANPATSTVLIVRDLGYAY	EVQLLESGGGVVQPGGSLRLSCAASGRTLSSYAMGWFRQAPGKEREFVSAISWSGGSTYYADSVKGRFTISRDNAKNTVYLQMNSLRAEDTAVYYCAANPATSTVLIVRDLGYAYWGQGTLVTVSS	cluster3_top079	IGHV3-23*01-V-REGION	86.726	91.25	0	0	0	1	0	8.30908	102.582	67.5381	392.212
cluster3_top080	sample	GRTFSDYAISSSGDSTAANPATSEVLIVRDLGYAY	EVQLLESGGGVVQPGGSLRLSCAAS	GRTFSDYA	MGWFRQAPGKEREFVSA	ISSSGDST	YYADSVKGRFTISRDNAKNTVYLQMNSLRAEDTAVYYC	AANPATSEVLIVRDLGYAY	WGQGTLVTVSS	GRTFSDYAISSSGDSTAANPATSEVLIVRDLGYAY	EVQLLESGGGVVQPGGSLRLSCAASGRTFSDYAMGWFRQAPGKEREFVSAISSSGDSTYYADSVKGRFTISRDNAKNTVYLQMNSLRAEDTAVYYCAANPATSEVLIVRDLGYAYWGQGTLVTVSS	cluster3_top080	IGHV3-23*01-V-REGION	85.841	91.25	0	0	0	2	0	4.88135	105.308	56.1572	303.159
cluster3_top081	sample	GFTFSDYAISSSGSSTAANPATSEVLIVRDLGYAY	EVQLLESGGGVVQPGGSLRLSCAAS	GFTFSDYA	MGWFRQAPGKEREFVSA	ISSSGSST	YYADSVKGRFTISRDNAKNTVYLQMNSLRAEDTAVYYC	AANPATSEVLIVRDLGYAY	WGQGTLVTVSS	GFTFSDYAISSSGSSTAANPATSEVLIVRDLGYAY	EVQLLESGGGVVQPGGSLRLSCAASGFTFSDYAMGWFRQAPGKEREFVSAISSSGSSTYYADSVKGRFTISRDNAKNTVYLQMNSLRAEDTAVYYCAANPATSEVLIVRDLGYAYWGQGTLVTVSS	cluster3_top081	IGHV3-23*05-V-REGION	87.611	91.25	0	0	0	1	0	4.88135	93.6151	63.1948	265.507
cluster3_top082	sample	GRTLSDYAISRSGGSTAANPATSTVLIVRDLGYAY	EVQLLESGGGVVQPGGSLRLSCAAS	GRTLSDYA	MGWFRQAPGKEREFVSA	ISRSGGST	YYADSVKGRFTISRDNAKNTVYLQMNSLRAEDTAVYYC	AANPATSTVLIVRDLGYAY	WGQGTLVTVSS	GRTLSDYAISRSGGSTAANPATSTVLIVRDLGYAY	EVQLLESGGGVVQPGGSLRLSCAASGRTLSDYAMGWFRQAPGKEREFVSAISRSGGSTYYADSVKGRFTISRDNAKNTVYLQMNSLRAEDTAVYYCAANPATSTVLIVRDLGYAYWGQGTLVTVSS	cluster3_top082	IGHV3-23*01-V-REGION	85.841	91.25	0	0	0	1	0	8.33838	94.2662	52.5279	469.462
cluster3_top083	S2	GFTLSSYAISWSGGSTAANPATSEVLIVRDLGYAY	EVQLLESGGGVVQPGGSLRLSCAAS	GFTLSSYA	MGWFRQAPGKEREFVSA	ISWSGGST	YYADSVKGRFTISRDNAKNTVYLQMNSLRAEDTAVYYC	AANPATSEVLIVRDLGYAY	WGQGTLVTVSS	GFTLSSYAISWSGGSTAANPATSEVLIVRDLGYAY	EVQLLESGGGVVQPGGSLRLSCAASGFTLSSYAMGWFRQAPGKEREFVSAISWSGGSTYYADSVKGRFTISRDNAKNTVYLQMNSLRAEDTAVYYCAANPATSEVLIVRDLGYAYWGQGTLVTVSS	cluster3_top083	IGHV3-23*01-V-REGION	87.611	91.25	0	0	0	1	0	6.34131	145.4	88.7477	309.344
cluster3_top084	sample	GRTFGSYAISSSGGSTAANPATSTVLIVRDLGYAY	EVQLLESGGGVVQPGGSLRLSCAAS	GRTFGSYA	MGWFRQAPGKEREFVSA	ISSSGGST	YYADSVKGRFTISRDNAKNTVYLQMNSLRAEDTAVYYC	AANPATSTVLIVRDLGYAY	WGQGTLVTVSS	GRTFGSYAISSSGGSTAANPATSTVLIVRDLGYAY	EVQLLESGGGVVQPGGSLRLSCAASGRTFGSYAMGWFRQAPGKEREFVSAISSSGGSTYYADSVKGRFTISRDNAKNTVYLQMNSLRAEDTAVYYCAANPATSTVLIVRDLGYAYWGQGTLVTVSS	cluster3_top084	IGHV3-23*01-V-REGION	86.726	91.25	0	0	0	1	0	8.55811	86.3816	55.9283	396.609
cluster3_top085	sample	GRTFSDYAISWSGGNTAANPATSTVLIVRDLGYAY	EVQLLESGGGVVQPGGSLRLSCAAS	GRTFSDYA	MGWFRQAPGKEREFVSA	ISWSGGNT	YYADSVKGRFTISRDNAKNTVYLQMNSLRAEDTAVYYC	AANPATSTVLIVRDLGYAY	WGQGTLVTVSS	GRTFSDYAISWSGGNTAANPATSTVLIVRDLGYAY	EVQLLESGGGVVQPGGSLRLSCAASGRTFSDYAMGWFRQAPGKEREFVSAISWSGGNTYYADSVKGRFTISRDNAKNTVYLQMNSLRAEDTAVYYCAANPATSTVLIVRDLGYAYWGQGTLVTVSS	cluster3_top085	IGHV3-23*01-V-REGION	85.841	91.25	0	0	1	1	0	7.79639	111.038	66.6096	312.119
cluster3_top086	S2	GFTFGSYAISSSGGSTAANPATSEVLIVRDLGYAY	EVQLLESGGGVVQPGGSLRLSCAAS	GFTFGSYA	MGWFRQAPGKEREFVSA	ISSSGGST	YYADSVKGRFTISRDNAKNTVYLQMNSLRAEDTAVYYC	AANPATSEVLIVRDLGYAY	WGQGTLVTVSS	GFTFGSYAISSSGGSTAANPATSEVLIVRDLGYAY	EVQLLESGGGVVQPGGSLRLSCAASGFTFGSYAMGWFRQAPGKEREFVSAISSSGGSTYYADSVKGRFTISRDNAKNTVYLQMNSLRAEDTAVYYCAANPATSEVLIVRDLGYAYWGQGTLVTVSS	cluster3_top086	IGHV3-23*01-V-REGION	87.611	91.25	0	0	0	1	0	6.32861	102.568	61.9197	220.09
cluster3_top087	S2	GFTFSNYAISWSGGSTAANPATSTVLIVRDLGYAY	EVQLLESGGGVVQPGGSLRLSCAAS	GFTFSNYA	MGWFRQAPGKEREFVSA	ISWSGGST	YYADSVKGRFTISRDNAKNTVYLQMNSLRAEDTAVYYC	AANPATSTVLIVRDLGYAY	WGQGTLVTVSS	GFTFSNYAISWSGGSTAANPATSTVLIVRDLGYAY	EVQLLESGGGVVQPGGSLRLSCAASGFTFSNYAMGWFRQAPGKEREFVSAISWSGGSTYYADSVKGRFTISRDNAKNTVYLQMNSLRAEDTAVYYCAANPATSTVLIVRDLGYAYWGQGTLVTVSS	cluster3_top087	IGHV3-23*01-V-REGION	87.611	91.25	0	0	0	1	0	7.82568	116.551	70.3776	261.621
cluster3_top088	S2	GFTLSSYAISSGGGSTAANPATSTVLIVRDLGYAY	EVQLLESGGGVVQPGGSLRLSCAAS	GFTLSSYA	MGWFRQAPGKEREFVSA	ISSGGGST	YYADSVKGRFTISRDNAKNTVYLQMNSLRAEDTAVYYC	AANPATSTVLIVRDLGYAY	WGQGTLVTVSS	GFTLSSYAISSGGGSTAANPATSTVLIVRDLGYAY	EVQLLESGGGVVQPGGSLRLSCAASGFTLSSYAMGWFRQAPGKEREFVSAISSGGGSTYYADSVKGRFTISRDNAKNTVYLQMNSLRAEDTAVYYCAANPATSTVLIVRDLGYAYWGQGTLVTVSS	cluster3_top088	IGHV3-23*01-V-REGION	86.726	91.25	0	0	0	1	0	7.84033	149.815	73.4797	362.902
cluster3_top089	sample	GRTFSDYAISGSGGSTAANPATSTVLIVRDLGYAY	EVQLLESGGGVVQPGGSLRLSCAAS	GRTFSDYA	MGWFRQAPGKEREFVSA	ISGSGGST	YYADSVKGRFTISRDNAKNTVYLQMNSLRAEDTAVYYC	AANPATSTVLIVRDLGYAY	WGQGTLVTVSS	GRTFSDYAISGSGGSTAANPATSTVLIVRDLGYAY	EVQLLESGGGVVQPGGSLRLSCAASGRTFSDYAMGWFRQAPGKEREFVSAISGSGGSTYYADSVKGRFTISRDNAKNTVYLQMNSLRAEDTAVYYCAANPATSTVLIVRDLGYAYWGQGTLVTVSS	cluster3_top089	IGHV3-23*01-V-REGION	87.611	91.25	0	0	0	1	0	7.78174	107.316	69.2367	416.37
cluster3_top090	sample	GFTFSDYAISWSGGNTAANPATSEVLIVRDLGYAY	EVQLLESGGGVVQPGGSLRLSCAAS	GFTFSDYA	MGWFRQAPGKEREFVSA	ISWSGGNT	YYADSVKGRFTISRDNAKNTVYLQMNSLRAEDTAVYYC	AANPATSEVLIVRDLGYAY	WGQGTLVTVSS	GFTFSDYAISWSGGNTAANPATSEVLIVRDLGYAY	EVQLLESGGGVVQPGGSLRLSCAASGFTFSDYAMGWFRQAPGKEREFVSAISWSGGNTYYADSVKGRFTISRDNAKNTVYLQMNSLRAEDTAVYYCAANPATSEVLIVRDLGYAYWGQGTLVTVSS	cluster3_top090	IGHV3-23*01-V-REGION	86.726	91.25	0	0	1	1	0	5.13525	117.125	70.9997	275.48
cluster3_top091	sample	GFTFSDYVISSSGGSTAANPATSEVLIVRDLGYAY	EVQLLESGGGVVQPGGSLRLSCAAS	GFTFSDYV	MGWFRQAPGKEREFVSA	ISSSGGST	YYADSVKGRFTISRDNAKNTVYLQMNSLRAEDTAVYYC	AANPATSEVLIVRDLGYAY	WGQGTLVTVSS	GFTFSDYVISSSGGSTAANPATSEVLIVRDLGYAY	EVQLLESGGGVVQPGGSLRLSCAASGFTFSDYVMGWFRQAPGKEREFVSAISSSGGSTYYADSVKGRFTISRDNAKNTVYLQMNSLRAEDTAVYYCAANPATSEVLIVRDLGYAYWGQGTLVTVSS	cluster3_top091	IGHV3-23*01-V-REGION	86.726	91.25	0	0	0	1	0	4.79248	99.8521	69.044	140.562
cluster3_top092	sample	GRTLSDYAISWSGGSTAANPATSEVLIVRDLGYAY	EVQLLESGGGVVQPGGSLRLSCAAS	GRTLSDYA	MGWFRQAPGKEREFVSA	ISWSGGST	YYADSVKGRFTISRDNAKNTVYLQMNSLRAEDTAVYYC	AANPATSEVLIVRDLGYAY	WGQGTLVTVSS	GRTLSDYAISWSGGSTAANPATSEVLIVRDLGYAY	EVQLLESGGGVVQPGGSLRLSCAASGRTLSDYAMGWFRQAPGKEREFVSAISWSGGSTYYADSVKGRFTISRDNAKNTVYLQMNSLRAEDTAVYYCAANPATSEVLIVRDLGYAYWGQGTLVTVSS	cluster3_top092	IGHV3-23*01-V-REGION	85.841	91.25	0	0	0	1	0	6.34131	106.125	61.1752	278.359
cluster3_top093	sample	GRTLSSYAISSSGDSTAANPATSTVLIVRDLGYAY	EVQLLESGGGVVQPGGSLRLSCAAS	GRTLSSYA	MGWFRQAPGKEREFVSA	ISSSGDST	YYADSVKGRFTISRDNAKNTVYLQMNSLRAEDTAVYYC	AANPATSTVLIVRDLGYAY	WGQGTLVTVSS	GRTLSSYAISSSGDSTAANPATSTVLIVRDLGYAY	EVQLLESGGGVVQPGGSLRLSCAASGRTLSSYAMGWFRQAPGKEREFVSAISSSGDSTYYADSVKGRFTISRDNAKNTVYLQMNSLRAEDTAVYYCAANPATSTVLIVRDLGYAYWGQGTLVTVSS	cluster3_top093	IGHV3-23*01-V-REGION	85.841	91.25	0	0	0	2	0	7.95752	103.488	58.4102	384.091
cluster3_top094	sample	GFTFSDYAISSGGGNTAANPATSTVLIVRDLGYAY	EVQLLESGGGVVQPGGSLRLSCAAS	GFTFSDYA	MGWFRQAPGKEREFVSA	ISSGGGNT	YYADSVKGRFTISRDNAKNTVYLQMNSLRAEDTAVYYC	AANPATSTVLIVRDLGYAY	WGQGTLVTVSS	GFTFSDYAISSGGGNTAANPATSTVLIVRDLGYAY	EVQLLESGGGVVQPGGSLRLSCAASGFTFSDYAMGWFRQAPGKEREFVSAISSGGGNTYYADSVKGRFTISRDNAKNTVYLQMNSLRAEDTAVYYCAANPATSTVLIVRDLGYAYWGQGTLVTVSS	cluster3_top094	IGHV3-23*01-V-REGION	85.841	91.25	0	0	1	1	0	6.32861	87.4314	64.1628	287.543
cluster3_top095	sample	GRTFGDYAISSSGGSTAANPATSEVLIVRDLGYAY	EVQLLESGGGVVQPGGSLRLSCAAS	GRTFGDYA	MGWFRQAPGKEREFVSA	ISSSGGST	YYADSVKGRFTISRDNAKNTVYLQMNSLRAEDTAVYYC	AANPATSEVLIVRDLGYAY	WGQGTLVTVSS	GRTFGDYAISSSGGSTAANPATSEVLIVRDLGYAY	EVQLLESGGGVVQPGGSLRLSCAASGRTFGDYAMGWFRQAPGKEREFVSAISSSGGSTYYADSVKGRFTISRDNAKNTVYLQMNSLRAEDTAVYYCAANPATSEVLIVRDLGYAYWGQGTLVTVSS	cluster3_top095	IGHV3-23*01-V-REGION	85.841	91.25	0	0	0	1	0	6.49365	81.3003	58.1944	289.601
cluster3_top096	sample	GFTLSSYAISSSGDSTAANPATSEVLIVRDLGYAY	EVQLLESGGGVVQPGGSLRLSCAAS	GFTLSSYA	MGWFRQAPGKEREFVSA	ISSSGDST	YYADSVKGRFTISRDNAKNTVYLQMNSLRAEDTAVYYC	AANPATSEVLIVRDLGYAY	WGQGTLVTVSS	GFTLSSYAISSSGDSTAANPATSEVLIVRDLGYAY	EVQLLESGGGVVQPGGSLRLSCAASGFTLSSYAMGWFRQAPGKEREFVSAISSSGDSTYYADSVKGRFTISRDNAKNTVYLQMNSLRAEDTAVYYCAANPATSEVLIVRDLGYAYWGQGTLVTVSS	cluster3_top096	IGHV3-23*01-V-REGION	86.726	91.25	0	0	0	2	0	4.64014	90.1766	69.0289	253.37
cluster3_top097	sample	GRTLSDYAISSGGGSTAANPATSTVLIVRDLGYAY	EVQLLESGGGVVQPGGSLRLSCAAS	GRTLSDYA	MGWFRQAPGKEREFVSA	ISSGGGST	YYADSVKGRFTISRDNAKNTVYLQMNSLRAEDTAVYYC	AANPATSTVLIVRDLGYAY	WGQGTLVTVSS	GRTLSDYAISSGGGSTAANPATSTVLIVRDLGYAY	EVQLLESGGGVVQPGGSLRLSCAASGRTLSDYAMGWFRQAPGKEREFVSAISSGGGSTYYADSVKGRFTISRDNAKNTVYLQMNSLRAEDTAVYYCAANPATSTVLIVRDLGYAYWGQGTLVTVSS	cluster3_top097	IGHV3-23*01-V-REGION	84.956	91.25	0	0	0	1	0	7.82568	107.091	67.8485	403.047
cluster3_top098	sample	GRTFSSYAISWSGGSTAANPATSEVLIVRDLGYAY	EVQLLESGGGVVQPGGSLRLSCAAS	GRTFSSYA	MGWFRQAPGKEREFVSA	ISWSGGST	YYADSVKGRFTISRDNAKNTVYLQMNSLRAEDTAVYYC	AANPATSEVLIVRDLGYAY	WGQGTLVTVSS	GRTFSSYAISWSGGSTAANPATSEVLIVRDLGYAY	EVQLLESGGGVVQPGGSLRLSCAASGRTFSSYAMGWFRQAPGKEREFVSAISWSGGSTYYADSVKGRFTISRDNAKNTVYLQMNSLRAEDTAVYYCAANPATSEVLIVRDLGYAYWGQGTLVTVSS	cluster3_top098	IGHV3-23*01-V-REGION	87.611	91.25	0	0	0	1	0	7.82568	93.585	54.9092	368.532
cluster3_top099	S2	GRTFSDYAISRSGGSTAANPATSEVLIVRDLGYAY	EVQLLESGGGVVQPGGSLRLSCAAS	GRTFSDYA	MGWFRQAPGKEREFVSA	ISRSGGST	YYADSVKGRFTISRDNAKNTVYLQMNSLRAEDTAVYYC	AANPATSEVLIVRDLGYAY	WGQGTLVTVSS	GRTFSDYAISRSGGSTAANPATSEVLIVRDLGYAY	EVQLLESGGGVVQPGGSLRLSCAASGRTFSDYAMGWFRQAPGKEREFVSAISRSGGSTYYADSVKGRFTISRDNAKNTVYLQMNSLRAEDTAVYYCAANPATSEVLIVRDLGYAYWGQGTLVTVSS	cluster3_top099	IGHV3-23*01-V-REGION	86.726	91.25	0	0	0	1	0	7.82568	108.912	62.8233	376.862
cluster3_top100	S2	GFTLSDYAISSGGGSTAANPATSEVLIVRDLGYAY	EVQLLESGGGVVQPGGSLRLSCAAS	GFTLSDYA	MGWFRQAPGKEREFVSA	ISSGGGST	YYADSVKGRFTISRDNAKNTVYLQMNSLRAEDTAVYYC	AANPATSEVLIVRDLGYAY	WGQGTLVTVSS	GFTLSDYAISSGGGSTAANPATSEVLIVRDLGYAY	EVQLLESGGGVVQPGGSLRLSCAASGFTLSDYAMGWFRQAPGKEREFVSAISSGGGSTYYADSVKGRFTISRDNAKNTVYLQMNSLRAEDTAVYYCAANPATSEVLIVRDLGYAYWGQGTLVTVSS	cluster3_top100	IGHV3-23*01-V-REGION	85.841	91.25	0	0	0	1	0	4.79248	92.5682	71.8515	263.722
																				mean CST Fv	7.63591	120.1	67.5	421.3
																				STD CST Fv	1.30178	48.9	40.6	144.6

## Sheet: final selection and rationale
																																									human likeness			# CDR CHEMICAL LIABILITY motifs				# CDR PTMs	PHYS-CHEM
	CDR1								CDR2								CDR3																				ID	source	KD [nM]	NLL	MOST SIMILAR GERMLINE	SEQ-ID	SEQ-ID FW	NON-CANONICAL CYS	MET OXIDATION	N-DEAMIDATION	D-ISOMERIZATION	N-GLYCOSYDATION	pl
	G	G	T	F	S	D	A	A	I	S	R	S	G	D	S	T	A	A	N	P	A	T	S	E	V	L	I	V	R	D	L	G	Y	A	Y		20	AI/ML	2.134	3.56	IGHV3-23*01-V	84.956	91.25	0	0	1	3	0	4.95752
	G	R	T	F	G	N	Y	A	I	S	R	S	G	G	S	T	A	A	N	P	A	T	S	T	V	L	I	V	R	D	L	G	Y	A	Y		21	NGS	2.269	3.04	IGHV3-23*01-V	85.841	91.25	0	0	2	1	0	8.80713
	G	R	T	F	S	S	Y	A	I	S	S	S	G	G	N	T	A	A	N	P	A	T	S	T	V	L	I	V	R	D	L	G	Y	A	Y		22	AI/ML	4.891	3.17696	IGHV3-23*01-V	86.726	91.25	0	0	2	1	0	8.51416
	G	R	T	F	S	S	Y	A	I	S	S	G	G	G	N	T	A	A	N	P	A	T	S	T	V	L	I	V	R	D	L	G	Y	A	Y		23	NGS	7.224	3.64004	IGHV3-23*01-V	85.841	91.25	0	0	2	1	0	8.26514
	G	F	T	F	S	S	Y	A	I	S	S	S	G	G	S	T	A	A	N	P	A	T	S	E	V	L	I	V	R	D	L	G	Y	A	Y		24	AI/ML	7.347	3.00771	IGHV3-23*01-V	88.496	91.25	0	0	1	1	0	6.34131
	G	F	T	F	S	D	Y	A	I	S	S	S	G	G	S	T	A	A	N	P	A	T	S	T	V	L	I	V	R	D	L	G	Y	A	Y		25	NGS	7.55	2.79958	IGHV3-23*01-V	87.611	91.25	0	0	1	2	0	6.3667
	G	F	T	F	G	N	Y	A	I	S	R	S	G	S	S	T	A	A	N	P	A	T	S	R	V	I	I	V	R	D	L	G	Y	A	Y		26	NGS	7.887	5.47553	IGHV3-23*01-V	85.841	91.25	0	0	2	1	0	8.93896
	G	L	T	F	S	S	Y	A	I	S	G	S	G	D	N	T	A	A	N	P	A	T	S	R	V	I	I	V	R	E	L	G	Y	A	Y		27	NGS	8.042	7.16585	IGHV3-23*01-V	86.726	91.25	0	0	2	1	0	7.76709
	G	F	T	L	S	D	Y	V	I	S	S	S	G	G	N	T	A	A	N	E	A	T	S	E	V	L	I	V	R	D	L	G	Y	A	Y		28	AI/ML	15.46	18.6752	IGHV3-23*01-V	83.478	91.25	0	0	2	2	0	4.44971
[truncated: 6 more columns]

## Sheet: top100 properties
name	source	SEQ-ID	SEQ-ID FW	plFv 3D	AggScore	CDR AggScore	CDR Positive Patch Energy		pI bins	NGS	LSTM
cluster3_top001	S2	87.611	91.25	6.39209	68.345	46.9803	234.652		4	2	2
cluster3_top002	S2	86.726	91.25	6.37939	85.8287	53.0317	201.109		4.5	18	18
cluster3_top003	S2	88.496	91.25	7.94287	111.651	58.821	265.117		5	1	0
cluster3_top004	S2	86.726	91.25	7.94287	84.4924	63.9795	316.624		5.5	0	0
cluster3_top005	S2	87.611	91.25	4.93213	83.6914	53.4982	237.049		6	14	13
cluster3_top006	S2	87.611	91.25	7.95752	111.083	61.0369	252.013		6.5	0	0
cluster3_top007	S2	86.726	91.25	6.39209	107.448	79.0358	250.78		7	0	0
cluster3_top008	S2	85.841	91.25	7.92822	92.495	62.8309	318.49		7.5	12	7
cluster3_top009	sample	86.726	91.25	4.84326	71.5791	51.4908	165.188		8	2	3
cluster3_top010	S2	87.611	91.25	8.51416	93.2328	55.305	393.242		8.5	6	2
cluster3_top011	sample	88.496	91.25	6.34131	117.176	60.6008	206.036		9	0	0
cluster3_top012	S2	86.726	91.25	6.48096	72.588	48.6395	316.096		9.5	0	0
cluster3_top013	sample	85.841	91.25	6.354	85.982	65.2511	276.715
cluster3_top014	S2	87.611	91.25	7.94287	127.858	77.3518	342.796		Hydrophobicity bins	NGS	LSTM
cluster3_top015	S2	86.726	91.25	8.55811	87.4507	58.826	407.556		40	0	0
cluster3_top016	S2	87.611	91.25	6.354	134.825	61.2216	206.492		50	0	0
cluster3_top017	S2	85.841	91.25	7.94287	113.778	61.3617	395.79		60	1	0
cluster3_top018	S2	87.611	91.25	7.94287	80.8366	56.4991	277.26		70	7	4
cluster3_top019	sample	86.726	91.25	4.86865	94.1716	64.6646	238.099		80	18	8
cluster3_top020	S2	85.841	91.25	6.45557	77.0232	49.2718	302.453		90	9	14
cluster3_top021	S2	87.611	91.25	7.86963	86.174	64.699	352.619		100	10	12
cluster3_top022	S2	87.611	91.25	6.31592	126.762	78.5284	333.308		110	7	5
cluster3_top023	sample	86.726	91.25	7.95752	95.237	72.1463	300.757		120	2	2
cluster3_top024	sample	86.726	91.25	7.92822	88.6147	61.9213	274.623		130	1	0
cluster3_top025	S2	86.726	91.25	4.90674	98.6044	63.379	246.705		140	0	0
cluster3_top026	S2	85.841	91.25	4.85596	107.851	76.2448	249.907		150	0	0
cluster3_top027	S2	86.726	91.25	8.54346	91.4492	59.4185	411.111		160	0	0
cluster3_top028	sample	87.611	91.25	6.32861	107.564	73.6142	296.75
cluster3_top029	S2	86.726	91.25	6.3667	87.9052	61.887	235.144
cluster3_top030	S2	86.726	91.25	7.97217	105.977	60.7154	318.844		CDR Positive Patches bins	NGS	LSTM
cluster3_top031	sample	86.726	91.25	8.55811	104.675	68.2375	420.436		0	0	0
cluster3_top032	sample	85.841	91.25	6.34131	110.695	61.0999	330.079		100	12	12
cluster3_top033	sample	86.726	91.25	6.354	103.022	59.2751	209.721		200	19	21
cluster3_top034	S2	87.611	91.25	6.354	92.6957	64.1465	226.239		300	17	9
cluster3_top035	S2	88.496	91.25	7.81104	106.688	82.6204	336.602		400	7	3
cluster3_top036	S2	87.611	91.25	7.89893	89.5002	71.6596	372.291		500	0	0
cluster3_top037	S2	85.841	91.25	4.90674	84.8353	54.9626	303.558		600	0	0
cluster3_top038	S2	86.726	91.25	7.82568	119.438	59.7295	322.879		700	0	0
cluster3_top039	S2	85.841	91.25	8.60205	86.3721	58.9964	419.203
cluster3_top040	S2	87.611	91.25	5.14795	112.125	67.3269	290.233
cluster3_top041	S2	87.611	91.25	6.34131	106.209	73.6754	310.265
cluster3_top042	S2	86.726	91.25	6.354	86.0017	56.8958	294.994
cluster3_top043	sample	85.841	91.25	6.354	95.4548	63.4152	234.106
cluster3_top044	S2	86.726	91.25	6.41748	79.4279	60.4316	318.448
cluster3_top045	sample	87.611	91.25	7.92822	102.23	69.7974	263.887
cluster3_top046	S2	85.841	91.25	6.30322	107.097	59.54	313.631
cluster3_top047	sample	86.726	91.25	6.32861	90.5287	62.4813	218.082
cluster3_top048	sample	87.611	91.25	7.79639	127.574	88.4482	322.576
cluster3_top049	sample	86.726	91.25	4.4624	99.9673	69.2952	251.863
cluster3_top050	sample	86.726	91.25	7.94287	87.6878	66.8064	373.736
cluster3_top051	S2	86.726	91.25	4.86865	78.3656	58.8887	177.566
cluster3_top052	sample	87.611	91.25	6.31592	95.3231	63.9684	218.721
cluster3_top053	S2	86.726	91.25	6.41748	76.5031	50.2789	228.521
cluster3_top054	S2	85.841	91.25	4.79248	82.4005	60.8798	156.851
cluster3_top055	sample	87.611	91.25	6.23975	118.629	72.2547	215.222
cluster3_top056	sample	85.841	91.25	8.27979	101.608	75.1411	342.579
cluster3_top057	S2	86.726	91.25	4.94482	87.1738	67.3566	232.547
cluster3_top058	sample	85.841	91.25	7.82568	95.4232	66.3133	356.252
cluster3_top059	S2	86.726	91.25	8.49951	87.4492	53.0129	411.036
cluster3_top060	sample	83.186	91.25	4.84326	87.5949	65.2825	210.813
cluster3_top061	sample	85.841	91.25	8.30908	93.1142	58.8256	410.193
cluster3_top062	sample	84.956	91.25	8.38232	117.054	75.045	376.456
cluster3_top063	S2	85.841	91.25	8.93896	84.6507	58.1405	448.945
cluster3_top064	sample	83.186	91.25	6.32861	111.657	66.9742	333.517
cluster3_top065	S2	85.841	91.25	4.80518	97.2319	67.5149	160.212
cluster3_top066	S2	84.956	91.25	8.67529	113.514	59.8096	428.229
cluster3_top067	sample	86.726	91.25	7.79639	106.154	79.0944	423.584
cluster3_top068	sample	83.186	91.25	6.32861	74.4636	52.212	279.063
cluster3_top069	S2	85.841	91.25	8.38232	89.1288	58.5475	408.212
cluster3_top070	sample	85.841	91.25	8.51416	73.35	53.2307	379.783
cluster3_top071	S2	83.186	91.25	4.75439	119.927	64.4259	164.035
cluster3_top072	S2	83.186	91.25	4.81787	105.695	60.779	201.215
cluster3_top073	S2	83.186	91.25	4.79248	99.2498	54.6458	257.678
cluster3_top074	sample	83.186	91.25	4.84326	83.3558	59.8452	162.467
cluster3_top075	sample	84.956	91.25	4.81787	106.048	72.8237	169.426
cluster3_top076	sample	83.186	91.25	4.70361	107.31	71.7942	171.067
cluster3_top077	S2	83.478	91.25	4.58936	72.5529	47.5121	200.275
cluster3_top078	S2	84.071	91.25	4.2085	100.117	60.735	135.813
cluster3_top079	S2	84.956	91.25	4.79248	74.0089	50.9667	160.117
cluster3_top080	sample	85.841	91.25	4.83057	102.9	71.6927	170.755
cluster3_top081	sample	83.186	91.25	6.31592	92.4148	69.7484	249.751
cluster3_top082	sample	84.956	91.25	4.81787	126.213	97.2353	242.382
cluster3_top083	S2	84.071	91.25	4.4624	97.2133	67.4746	131.145
cluster3_top084	sample	84.071	91.25	4.84326	93.0793	72.0798	254.635
cluster3_top085	sample	84.071	91.25	4.79248	83.8636	60.2673	225.706
cluster3_top086	S2	84.956	91.25	4.79248	80.9904	53.8351	140.667
cluster3_top087	S2	84.956	91.25	4.84326	89.8801	63.0661	164.547
cluster3_top088	S2	84.956	91.25	4.84326	100.196	75.044	173.385
cluster3_top089	sample	84.956	91.25	4.86865	93.3286	64.0453	199.509
cluster3_top090	sample	84.956	91.25	4.79248	109.648	79.102	179.501
cluster3_top091	sample	84.956	91.25	4.84326	97.99	72.8718	155.46
cluster3_top092	sample	85.841	91.25	4.76709	77.1402	54.2403	145.947
cluster3_top093	sample	84.956	91.25	4.86865	93.635	71.2015	186.878
cluster3_top094	sample	84.956	91.25	4.81787	101.778	75.9161	264.609
cluster3_top095	sample	83.186	91.25	6.29053	104.362	66.966	293.257
cluster3_top096	sample	85.841	91.25	4.83057	94.2746	61.4751	164.407
cluster3_top097	sample	84.956	91.25	4.80518	84.7618	61.8362	160.693
cluster3_top098	sample	83.186	91.25	4.4751	86.9392	65.779	207.256
cluster3_top099	S2	84.956	91.25	4.7417	108.41	66.8745	164.361
cluster3_top100	S2	85.841	91.25	4.80518	96.546	65.8173	156.022
