# Supplementary material for: AI/ML combined with next-generation sequencing of VHH immune repertoires enables the rapid identification of de novo humanized and sequence-optimized single domain antibodies: a prospective case study
Source: Front Mol Biosci. 2023 Sep 28;10:1249247. doi: 10.3389/fmolb.2023.1249247 (PMC10575757; doi:10.3389/fmolb.2023.1249247)
Supplement: Supplementary file 3 [file Table6.xlsx]

## Sheet: S6
ID									region
30
chain HC_AG	EVQLLESGGGVVQPGGSLRLSCAASGRTFSNYAMGWFRQAPGKEREFVSAISGGGGNTYYADSVKGRFTISRDNAKNTVYLQMNSLRAEDTAVYYCATSLTYDQTTVYVSPLAYGDWGQGTLVTVSSEPKSSDKTHTCPPCPAPEAAGGPSVFLFPPKPKDTLMISRTPEVTCVVVDVSHEDPEVKFNWYVDGVEVHNAKTKPREEQYNSTYRVVSVLTVLHQDWLNGKEYKCKVSNKALGAPIEKTISKAKGQPFRPEVHLLPPSREEMTKNQVSLTCLARGFYPKDIAVEWESNGQPENNYKTTPSRQEPSQGTTTFAVTSKLTVDKSRWQQGNVFSCSVMHEALHNHYTQKTISLSP
chain HC_GA	EPKSSDKTHTCPPCPAPEAAGGPSVFLFPPKPKDTLMISRTPEVTCVVVDVSHEDPEVKFNWYVDGVEVHNAKTKPREEQYNSTYRVVSVLTVLHQDWLNGKEYKCKVSNKALGAPIEKTISKAKGQPREPQVYTLPPPSEELALNELVTLTCLVKGFYPSDIAVEWLQGSQELPREKYLTWAPVLDSDGSFFLYSILRVAAEDWKKGDTFSCSVMHEALHNRFTQKSLDRSPGK
	Protein	Location	Modification	Ctrl [%]	Dea_6h [%]	Dea_24h [%]	Ox_6h [%]	Ox_24h [%]
	HC_AG	N31	Deamidated	3.49983	3.49852	2.86025	5.15074	4.16165	CDR1
	HC_AG	N74	Deamidated	2.59468	2.32093	2.77597	2.34186	1.77749	FR3
	HC_AG	N77	Deamidated	0.392216	0.398072	0.319032	0.394099	0.369684	FR3
	HC_AG	Q82	Deamidated	0.0332855	0.0256538	2.19807	0.0393698	0.028649	FR3
	HC_AG	N84	Deamidated	0.509799	0.604314	3.33261	0.444297	0.488396	FR3
	HC_AG	N188	Deamidated	0.895747	1.08091	1.4287	1.01227	1.01208
	HC_AG	N198	Deamidated	1.3317	1.4197	1.477	1.33228	1.36647
	HC_AG	Q207	Deamidated	0.917636	1.04235	0.740115	1.0117	0.900025
	HC_AG	Q223	Deamidated	0.00313447	0.00186083	0.945313	0.0331326	0.00456218
	HC_AG	N227	Deamidated	13.4615	13.6736	15.4899	13.9506	14.3761
	HC_AG	Q254	Deamidated	29.0411	29.9588	30.1735	23.5545	18.4593
	HC_AG	N273	Deamidated	0.895569	0.826306	0.925274	0.672075	0.756794
	HC_AG	Q274	Deamidated	0.238711	0.31065	0.49867	0.215069	0.21161
	HC_AG	Q310	Deamidated	0.238307	0.23917	0.57517	0.275887	0.234997
	HC_AG	Q314	Deamidated	0.583695	0.317123	0.691619	0.415374	0.319888
	HC_AG	N349	Deamidated	0.360226	0.337336	0.25047	0.0963341	0.0238256
	HC_AG	Q353	Deamidated	0.360226	0.337336	0.25047	0.0963341	0.0238256
	HC_GA	N61	Deamidated	0.895747	1.08091	1.4287	1.01227	1.01208
	HC_GA	N71	Deamidated	1.3317	1.4197	1.477	1.33228	1.36647
	HC_GA	Q80	Deamidated	0.917636	1.04235	0.740115	1.0117	0.900025
	HC_GA	Q96	Deamidated	0.00313447	0.00186083	0.945313	0.0331326	0.00456218
	HC_GA	N100	Deamidated	13.4615	13.6736	15.4899	13.9506	14.3761
	HC_GA	Q127	Deamidated	3.71621	2.1897	1.91599	1.36964	1.76515
	HC_GA	Q169	Deamidated	0	0	0.00180502	0.136404	0.0391255
	HC_GA	Q172	Deamidated	0	0	0.00180502	0.136404	0.0391255
	HC_GA	N222	Deamidated	2.94924	2.25835	2.50698	10.597	3.21863
	HC_GA	Q226	Deamidated	10.3853	7.92887	24.385	16.88	7.75847
	HC_AG	M34	Oxidation	3.92133	3.84236	3.15458	17.7489	11.3334	FR2
	HC_AG	W36	Oxidation	3.60706	3.54817	2.9591	5.43914	4.16165	FR2
	HC_AG	M83	Oxidation	1.16425	0.997679	0.799431	2.24841	1.52039	FR3
	HC_AG	M164	Oxidation	1.97302	2.22671	1.69171	88.4143	96.406
	HC_AG	W189	Oxidation	5.05486	2.11223	2.7411	1.80493	0.273947
	HC_AG	W225	Oxidation	0.238542	0.131492	1.03988	0.244143	0.109669
	HC_AG	M270	Oxidation	0.77893	0.823735	0.392211	10.2505	17.0663
	HC_AG	W293	Oxidation	0.00274954	0.00316389	1.33079	0.000362895	0.00055517
	HC_AG	W332	Oxidation	0.129059	1.27065	0.43221	0.693005	0.921404
	HC_AG	M343	Oxidation	0.156413	0.159735	0.220018	41.9232	77.7113
	HC_GA	M37	Oxidation	1.97302	2.22671	1.69171	88.4143	96.406
	HC_GA	W62	Oxidation	5.05486	2.11223	2.7411	1.80493	0.273947
	HC_GA	W98	Oxidation	0.238542	0.131492	1.03988	0.244143	0.109669
	HC_GA	W167	Oxidation	0	0	1.08093	0	0
	HC_GA	M216	Oxidation	1.01716	1.0297	1.01002	61.8859	79.4967
				100	100		100
	*deamidation detected only by MS
10
chain HC_AG	EVQLLESGGGVVQPGGSLRLSCAASGGTFGSYAMGWFRQAPGKEREFVSAISRSGGSTYYADSVKGRFTISRDNAKNTVYLQMNSLRAEDTAVYYCAAAGGMGSTTVVVSTIPYKYWGQGTLVTVSSEPKSSDKTHTCPPCPAPEAAGGPSVFLFPPKPKDTLMISRTPEVTCVVVDVSHEDPEVKFNWYVDGVEVHNAKTKPREEQYNSTYRVVSVLTVLHQDWLNGKEYKCKVSNKALGAPIEKTISKAKGQPFRPEVHLLPPSREEMTKNQVSLTCLARGFYPKDIAVEWESNGQPENNYKTTPSRQEPSQGTTTFAVTSKLTVDKSRWQQGNVFSCSVMHEALHNHYTQKTISLSPGK
chain HC_GA	EPKSSDKTHTCPPCPAPEAAGGPSVFLFPPKPKDTLMISRTPEVTCVVVDVSHEDPEVKFNWYVDGVEVHNAKTKPREEQYNSTYRVVSVLTVLHQDWLNGKEYKCKVSNKALGAPIEKTISKAKGQPREPQVYTLPPPSEELALNELVTLTCLVKGFYPSDIAVEWLQGSQELPREKYLTWAPVLDSDGSFFLYSILRVAAEDWKKGDTFSCSVMHEALHNRFTQKSLDRSPGK
	Protein	Location	Modification	Ctrl [%]	Dea_6h [%]	Dea_24h [%]	Ox_6h [%]	Ox_24h [%]
	HC_AG	Q39	Deamidated	5.23886	4.39665	2.81501	3.11731	2.46586	FR2
	HC_AG	N74	Deamidated	1.56128	62.3072	0.837135	0	1.96731	FR3
	HC_AG	N77	Deamidated	0.364944	0.26658	0.387362	0.413696	0.3879	FR3
	HC_AG	Q82	Deamidated	0.310937	0.409245	0.711087	0.301556	0.316973	FR3
	HC_AG	N84	Deamidated	0.0179586	5.35213	0.0218773	0.0246832	0.0362878	FR3
	HC_AG	Q119	Deamidated	0.000413636	2.93276	0.036523	0.000495625	0.000177624	FR4
	HC_AG	N188	Deamidated	0.129145	0.158323	0.115288	0.147054	0.139312
	HC_AG	N198	Deamidated	1.39058	1.3575	1.53851	1.5084	1.57807
	HC_AG	Q207	Deamidated	1.17022	1.48834	0.891584	1.30989	0.848185
	HC_AG	N209	Deamidated	0	0.554945	0	0	0
	HC_AG	Q223	Deamidated	0.000366447	0.148014	1.2897e-05	8.8735e-05	1.10232e-05
	HC_AG	N227	Deamidated	13.0283	15.0052	13.896	14.2107	14.07
	HC_AG	Q254	Deamidated	29.2	31.1524	27.1226	25.0265	20.5125
	HC_AG	N273	Deamidated	1.08603	1.03547	1.28709	0.940707	0.968169
	HC_AG	Q310	Deamidated	0.278456	0.787682	0.274019	0.266898	0.24245
	HC_AG	Q314	Deamidated	0.278456	0.787682	0.274019	0.266898	0.24245
	HC_AG	N336	Deamidated	0.453417	2.23475	0.386591	1.06702	6.17039
	HC_GA	N61	Deamidated	0.129145	0.158323	0.115288	0.147054	0.139312
	HC_GA	N71	Deamidated	1.39058	1.3575	1.53851	1.5084	1.57807
	HC_GA	Q80	Deamidated	1.17022	1.48834	0.891584	1.30989	0.848185
	HC_GA	N82	Deamidated	0	0.554945	0	0	0
	HC_GA	Q96	Deamidated	0.000366447	0.148014	1.2897e-05	8.8735e-05	1.10232e-05
	HC_GA	N100	Deamidated	13.0283	15.0052	13.896	14.2107	14.07
	HC_GA	Q127	Deamidated	4.45728	2.49774	2.20175	1.72706	1.98637
	HC_GA	N222	Deamidated	5.05937	6.58338	5.37581	20.8079	21.758
	HC_GA	Q226	Deamidated	7.46747	29.0886	6.30195	7.89473	5.94717
	HC_AG	M83	Oxidation	1.09972	1.77714	1.26354	2.76062	2.44835	FR3
	HC_AG	W117	Oxidation	0.000413636	3.64751	0.036523	0.000495625	0.000177624	FR4
	HC_AG	M164	Oxidation	1.87256	2.02937	1.80057	86.6582	96.186
	HC_AG	W189	Oxidation	1.64264	4.21494	2.07649	1.02938	0.404339
	HC_AG	W225	Oxidation	0.377438	0.616517	0.525036	0.298312	0.191448
	HC_AG	M270	Oxidation	0.899029	0.552446	0.912939	13.5196	22.9014
	HC_AG	W293	Oxidation	0	0.378917	9.34235e-06	0	0
	HC_AG	W332	Oxidation	0.0756986	0.0059784	0.304797	0	0
	HC_AG	M343	Oxidation	0.453417	2.27038	0.386591	56.6795	85.7945
	HC_GA	M37	Oxidation	1.87256	2.02937	1.80057	86.6582	96.186
	HC_GA	W62	Oxidation	1.64264	4.21494	2.07649	1.02938	0.404339
	HC_GA	W98	Oxidation	0.377438	0.616517	0.525036	0.298312	0.191448
	HC_GA	W167	Oxidation	0	1.48664	0	0	0.000990303
	HC_GA	W182	Oxidation	100	100	100	100	100
	HC_GA	W205	Oxidation	4.84976	4.45336	4.30254	6.44036	4.82739
	HC_GA	M216	Oxidation	1.00571	1.37478	1.12691	45.8126	58.9212
				100	100		100
	*deamidation detected only by MS
22
chain HC_AG	EVQLLESGGGVVQPGGSLRLSCAASGRTFSSYAMGWFRQAPGKEREFVSAISSSGGNTYYADSVKGRFTISRDNAKNTVYLQMNSLRAEDTAVYYCAANPATSTVLIVRDLGYAYWGQGTLVTVSSEPKSSDKTHTCPPCPAPEAAGGPSVFLFPPKPKDTLMISRTPEVTCVVVDVSHEDPEVKFNWYVDGVEVHNAKTKPREEQYNSTYRVVSVLTVLHQDWLNGKEYKCKVSNKALGAPIEKTISKAKGQPFRPEVHLLPPSREEMTKNQVSLTCLARGFYPKDIAVEWESNGQPENNYKTTPSRQEPSQGTTTFAVTSKLTVDKSRWQQGNVFSCSVMHEALHNHYTQKTISLSPGK
chain HC_GA	EPKSSDKTHTCPPCPAPEAAGGPSVFLFPPKPKDTLMISRTPEVTCVVVDVSHEDPEVKFNWYVDGVEVHNAKTKPREEQYNSTYRVVSVLTVLHQDWLNGKEYKCKVSNKALGAPIEKTISKAKGQPREPQVYTLPPPSEELALNELVTLTCLVKGFYPSDIAVEWLQGSQELPREKYLTWAPVLDSDGSFFLYSILRVAAEDWKKGDTFSCSVMHEALHNRFTQKSLDRSPGK
	Protein	Location	Modification	Ctrl [%]	Dea_6h [%]	Dea_24h [%]	Ox_6h [%]	Ox_24h [%]
	HC_AG	N57	Deamidated	6.16874	6.37015	5.77016	6.92328	5.63752	CDR2
	HC_AG	N77	Deamidated	0.468053	0.56474	0.747445	0.472901	0.4643	FR3
	HC_AG	N84	Deamidated	0.267714	0.36046	0.680723	0.266048	0.27417	FR3
	HC_AG	N99	Deamidated	37.573	36.5402	30.2552	30.6051	15.5062	CDR3
	HC_AG	Q118	Deamidated	0.788926	0.661153	0.779755	0.273534	0.090783	FR4
	HC_AG	N187	Deamidated	0.958348	1.11792	1.55549	1.08107	1.04925
	HC_AG	N197	Deamidated	1.48129	1.42807	1.55958	1.56447	1.52115
	HC_AG	Q206	Deamidated	2.2154	2.30704	1.97986	1.16564	0.355206
	HC_AG	N226	Deamidated	25.8864	26.7238	27.4926	26.5199	27.604
	HC_AG	Q253	Deamidated	32.7871	33.1886	29.8248	28.675	23.4714
	HC_AG	N272	Deamidated	0.875866	0.805699	0.760972	0.754036	0.739912
	HC_AG	Q273	Deamidated	0.22613	0.295506	0.543569	0.2246	0.213955
	HC_AG	Q309	Deamidated	0.247784	0.275741	0.26155	0.271099	0.22203
	HC_AG	Q313	Deamidated	0.471148	0.370073	0.310817	0.445773	0.294177
	HC_GA	N61	Deamidated	0.958348	1.11792	1.55549	1.08107	1.04925
	HC_GA	N71	Deamidated	1.48129	1.42807	1.55958	1.56447	1.52115
	HC_GA	Q80	Deamidated	2.2154	2.30704	1.97986	1.16564	0.355206
	HC_GA	N100	Deamidated	25.8864	26.7238	27.4926	26.5199	27.604
	HC_GA	Q127	Deamidated	3.09922	2.07783	2.12614	1.88582	1.39407
	HC_GA	N146	Deamidated	38.4241	44.7533	61.1342	39.9529	36.0805
	HC_GA	N222	Deamidated	18.535	20.109	19.1548	13.991	10.3953
	HC_GA	Q226	Deamidated	29.7061	26.3079	26.1297	23.5437	21.6311
	HC_AG	M34	Oxidation	0.211169	0.227239	0.368786	3.90276	4.23132	FR2
	HC_AG	M83	Oxidation	0.910304	1.01068	1.23135	1.40659	1.34042	FR3
	HC_AG	W116	Oxidation	0.915489	0.786403	0.892459	0.950827	1.16913	FR4
	HC_AG	M163	Oxidation	1.79834	2.16982	2.12358	82.7282	95.5374
	HC_AG	W188	Oxidation	1.69855	1.88544	1.03188	1.12271	0.39634
	HC_AG	W224	Oxidation	0.133915	0.202363	0.222802	0.201358	0.118441
	HC_AG	M269	Oxidation	0.708396	0.793224	0.83542	7.74023	13.3758
	HC_AG	W292	Oxidation	1.76729	1.87173	1.63119	2.07911	1.61497
	HC_AG	W331	Oxidation	0.522756	0.594943	1.74169	0.162212	0.54016
	HC_AG	M342	Oxidation	0.144643	0.14732	0.182263	39.6131	75.7824
	HC_GA	M37	Oxidation	1.79834	2.16982	2.12358	82.7282	95.5374
	HC_GA	W62	Oxidation	1.69855	1.88544	1.03188	1.12271	0.39634
	HC_GA	W98	Oxidation	0.133915	0.202363	0.222802	0.201358	0.118441
	HC_GA	W182	Oxidation	100		100	100	100
	HC_GA	M216	Oxidation	1.16111	1.33419	1.42927	57.0597	76.2119
				100	100		100
	*deamidation detected only by MS
1
chain HC_AG	EVQLLESGGGVVQPGGSLRLSCAASGRTFSNYAMGWFRQAPGKEREFVSAISRGGDNTYYADSVKGRFTISRDNAKNTVYLQMNSLRAEDTAVYYCAAVFTPTDTVVFINKEPYNYWGQGTLVTVSSEPKSSDKTHTCPPCPAPEAAGGPSVFLFPPKPKDTLMISRTPEVTCVVVDVSHEDPEVKFNWYVDGVEVHNAKTKPREEQYNSTYRVVSVLTVLHQDWLNGKEYKCKVSNKALGAPIEKTISKAKGQPFRPEVHLLPPSREEMTKNQVSLTCLARGFYPKDIAVEWESNGQPENNYKTTPSRQEPSQGTTTFAVTSKLTVDKSRWQQGNVFSCSVMHEALHNHYTQKTISLSPGK
chain HC_GA	EPKSSDKTHTCPPCPAPEAAGGPSVFLFPPKPKDTLMISRTPEVTCVVVDVSHEDPEVKFNWYVDGVEVHNAKTKPREEQYNSTYRVVSVLTVLHQDWLNGKEYKCKVSNKALGAPIEKTISKAKGQPREPQVYTLPPPSEELALNELVTLTCLVKGFYPSDIAVEWLQGSQELPREKYLTWAPVLDSDGSFFLYSILRVAAEDWKKGDTFSCSVMHEALHNRFTQKSLDRSPGK
	Protein	Location	Modification	Ctrl [%]	Dea_6h [%]	Dea_24h [%]	Ox_6h [%]	Ox_24h [%]
	HC_AG	N31	Deamidated	1.94996	23.3343	20.601	30.8569	25.2632	CDR1
	HC_AG	Q39	Deamidated	2.54987	3.83467	5.72554	6.35043	4.25648	FR2
	HC_AG	N74	Deamidated	10.8738	0	1.30382	5.65835	1.03609	FR3
	HC_AG	N188	Deamidated	0.0295529	0.0727625	0.0812056	0.072667	0.090868
	HC_AG	N198	Deamidated	0.875157	1.3562	1.46076	1.33421	1.37074
	HC_AG	Q207	Deamidated	0.00356785	1.27565	1.02916	0.92847	0.655626
	HC_AG	N227	Deamidated	2.0894	2.23176	1.85657	1.92635	2.07303
	HC_AG	Q254	Deamidated	4.17187	4.66973	3.88127	8.53261	9.2292
	HC_AG	N273	Deamidated	0.867646	1.07501	1.31798	0.874611	0.912528
	HC_AG	Q310	Deamidated	0.433995	0.256122	0.23432	0.949561	0.212548
	HC_AG	Q314	Deamidated	0.433995	0.256122	0.23432	0.949561	0.212548
	HC_AG	N336	Deamidated	0.067585	9.94089	7.37611	9.47244	3.98669
	HC_GA	N61	Deamidated	0.0295529	0.0727625	0.0812056	0.072667	0.090868
	HC_GA	N71	Deamidated	0.875157	1.3562	1.46076	1.33421	1.37074
	HC_GA	Q80	Deamidated	0.00356785	1.27565	1.02916	0.92847	0.655626
	HC_GA	N100	Deamidated	2.0894	2.23176	1.85657	1.92635	2.07303
	HC_GA	Q127	Deamidated	4.97294	2.0936	2.06544	2.4973	1.54134
	HC_GA	N222	Deamidated	5.05763	11.5339	9.28106	7.77607	12.3343
	HC_GA	Q226	Deamidated	17.8105	23.3906	21.0345	36.1368	15.6555
	HC_AG	M34	Oxidation	10.7323	24.9839	21.3335	33.0244	26.3515	FR2
	HC_AG	W36	Oxidation	10.7323	24.9839	21.3335	33.0244	26.3515	FR2
	HC_AG	M83	Oxidation	8.36554	4.30366	4.91246	9.77008	7.60173	FR3
	HC_AG	W117	Oxidation	15.1757	13.2224	8.2978	14.3127	14.3856	FR4
	HC_AG	M164	Oxidation	2.38416	2.38614	2.24997	91.4461	96.7427
	HC_AG	W189	Oxidation	11.1844	0.489944	0.26949	0.449295	0.159192
	HC_AG	W225	Oxidation	0.589756	0.236164	0.209038	0.247167	0.21042
	HC_AG	M270	Oxidation	0.392853	1.80985	1.8847	17.1101	21.698
	HC_AG	W293	Oxidation	0.907663	0.0132069	0	0.0158836	0
	HC_AG	W332	Oxidation	0.0732449	4.13064	19.3642	0.177435	0.340209
	HC_AG	M343	Oxidation	0.199643	13.4071	10.4643	96.215	98.1852
	HC_GA	M37	Oxidation	2.38416	2.38614	2.24997	91.4461	96.7427
	HC_GA	W62	Oxidation	11.1844	0.489944	0.26949	0.449295	0.159192
	HC_GA	W98	Oxidation	0.589756	0.236164	0.209038	0.247167	0.21042
	HC_GA	M216	Oxidation	0.035648	1.61015	1.5962	44.7121	65.6093
				100	100		100
	*deamidation detected only by MS
