# Supplementary material for: AI/ML combined with next-generation sequencing of VHH immune repertoires enables the rapid identification of de novo humanized and sequence-optimized single domain antibodies: a prospective case study
Source: Front Mol Biosci. 2023 Sep 28;10:1249247. doi: 10.3389/fmolb.2023.1249247 (PMC10575757; doi:10.3389/fmolb.2023.1249247)
Supplement: Supplementary file 6 [file Table5.xlsx]

## Sheet: Tabelle1
		human likeness			# CDR CHEMICAL LIABILITY motifs				# CDR PTMs	PHYS-CHEM
ID	source	MOST SIMILAR GERMLINE	SEQ-ID	SEQ-ID FW	NON-CANONICAL CYS	MET OXIDATION	N-DEAMIDATION	D-ISOMERIZATION	N-GLYCOSYDATION	pl	Aggregation Propensity	CDR Aggregation Propensity	CDR Positive Patches
1	AI/ML	IGHV3-23*01-V	84.956	91.25	0	0	4	2	0	7.89893	149.365	94.2443	347.009
2	NGS	IGHV3-23*05-V	88.496	91.25	0	0	3	1	0	7.92822	100.682	59.2306	272.869
3	AI/ML	IGHV3-23*01-V	85.841	91.25	0	0	3	2	0	7.89893	122.706	82.5642	326.72
4	NGS	IGHV3-23*05-V	88.496	91.25	0	0	3	1	0	6.27783	94.8839	57.2747	208.749
5	NGS	IGHV3-23*03-V	87.611	91.25	0	0	2	2	0	4.67822	89.4629	54.8684	182.005
6	AI/ML	IGHV3-23*01-V	89.381	91.25	0	0	2	1	0	6.30322	91.1674	65.3757	181.588
7	NGS	IGHV3-23*01-V	88.496	91.25	0	0	2	1	0	7.91357	115.608	82.3837	190.791
8	AI/ML	IGHV3-23*01-V	87.611	91.25	0	0	2	1	0	6.25244	98.8362	59.4072	206.853
9	AI/ML	IGHV3-23*03-V	84.956	91.25	0	0	3	1	0	8.33838	81.3384	65.4427	404.311
10	AI/ML	IGHV3-23*01-V	86.726	91.25	0	1	0	0	0	8.95361	99.5589	63.4005	529.886
11	NGS	IGHV3-23*01-V	87.611	91.25	0	1	0	0	0	8.47021	104.631	75.7757	434.812
12	NGS	IGHV3-23*01-V	84.956	91.25	0	1	1	0	0	8.73389	85.1041	63.4318	537.724
13	NGS	IGHV3-23*01-V	87.611	91.25	0	1	0	0	0	8.86572	69.369	47.7933	529.244
14	AI/ML	IGHV3-23*01-V	86.726	91.25	0	1	1	0	0	8.41162	73.6322	55.1097	435.179
15	NGS	IGHV3-23*01-V	85.841	91.25	0	0	0	1	0	7.84033	110.122	69.088	388.698
16	NGS	IGHV3-23*01-V	84.071	91.25	0	0	0	1	0	8.32373	122.314	92.7031	458.088
17	AI/ML	IGHV3-23*01-V	84.956	91.25	0	0	1	0	0	8.77783	81.8757	58.3213	513.554
18	AI/ML	IGHV3-23*01-V	83.478	91.25	0	1	1	0	0	8.82178	76.4041	54.3632	528.004
19	AI/ML	IGHV3-23*01-V	84.956	91.25	0	1	1	0	0	8.29443	73.2099	41.8519	516.321
20	AI/ML	IGHV3-23*01-V	84.956	91.25	0	0	1	3	0	4.95752	99.3946	53.9185	272.254
21	NGS	IGHV3-23*01-V	85.841	91.25	0	0	2	1	0	8.80713	97.9714	58.4878	512.697
22	AI/ML	IGHV3-23*01-V	86.726	91.25	0	0	2	1	0	8.51416	79.679	50.1083	414.578
23	NGS	IGHV3-23*01-V	85.841	91.25	0	0	2	1	0	8.26514	96.859	64.6016	405.86
24	AI/ML	IGHV3-23*01-V	88.496	91.25	0	0	1	1	0	6.34131	120.685	63.8311	218.593
25	NGS	IGHV3-23*01-V	87.611	91.25	0	0	1	2	0	6.3667	87.9496	59.7386	224.009
26	NGS	IGHV3-23*01-V	85.841	91.25	0	0	2	1	0	8.93896	81.0867	54.978	447.998
27	NGS	IGHV3-23*01-V	86.726	91.25	0	0	2	1	0	7.76709	118.406	77.1358	425.571
28	AI/ML	IGHV3-23*01-V	83.478	91.25	0	0	2	2	0	4.44971	75.7945	46.7666	181.888
29	NGS	IGHV3-23*01-V	82.301	91.25	0	0	1	2	0	7.91357	130.902	102.794	293.482
30	NGS	IGHV3-23*01-V	85.841	91.25	0	0	2	2	0	6.26514	123.282	90.9706	316.121
31	AI/ML	IGHV3-23*01-V	85.841	91.25	0	0	1	2	0	6.32861	121.714	103.686	275.766
32	AI/ML	IGHV3-23*03-V	84.071	91.25	0	0	2	2	0	6.3667	124.828	98.9828	324.212
33	AI/ML	IGHV3-23*01-V	85.965	91.25	0	0	2	1	0	7.81104	105.907	81.5793	285.616
34	NGS	IGHV3-23*01-V	85.841	91.25	0	0	1	3	0	4.44971	133.406	105.431	190.077
35	NGS	IGHV3-23*01-V	86.726	91.25	0	0	1	3	0	4.53857	119.764	92.0265	170.096
36	NGS	IGHV3-23*01-V	87.611	91.25	0	0	0	2	0	6.31592	131.338	113.386	241.854
37	NGS	IGHV3-23*01-V	85.965	91.25	0	0	2	1	0	7.86963	122.272	94.0511	256.982
caplizumab		IGHV3-23*04-V	79.13	88.75	0	0	0	2	0	8.93896	62.6593	46.8715	562.79
ozoralizumab-D1		IGHV3-74*01-V	84.348	96.25	0	0	1	1	0	8.47021	83.0455	41.8425	284.245
ozoralizumab-D2		IGHV3-23*04-V	82.609	92.5	0	0	0	1	0	7.84033	47.7097	1.10995	258.961
